# Supplementary material for: Dysregulation of MITF Leads to Transformation in MC1R-Defective Melanocytes
Source: Cancers (Basel). 2020 Jun 28;12(7):1719. doi: 10.3390/cancers12071719 (PMC7408466; doi:10.3390/cancers12071719)
Supplement: Supplementary file 1 [file cancers-12-01719-s001.zip]

Archive with 6 entries (6 files):
- cancers-830323 supplementary_checked.docx
- Supplementary_Table_1.xlsx
- Supplementary_Table_2.xlsx
- Supplementary_Table_3.xlsx
- Supplementary_Table_4.xlsx
- Supplementary_Table_5.xlsx
