# Supplementary material for: Dysregulation of MITF Leads to Transformation in MC1R-Defective Melanocytes
Source: Cancers (Basel). 2020 Jun 28;12(7):1719. doi: 10.3390/cancers12071719 (PMC7408466; doi:10.3390/cancers12071719)
Supplement: Supplementary file 1 [file cancers-12-01719-s001.zip › Supplementary_Table_1.xlsx]

## Sheet: Hermes-3c
Supplementary Table 1. Summary of Mutations in hermes cells
CHROM	POS	REF	ALT	GENOMIC_CHANGE	GENOME_VERSION	VCF_SAMPLE_ID	VARIANT_CLASS	SYMBOL	GENE_NAME	CCDS	CANONICAL	ENTREZ_ID	UNIPROT_ID	ENSEMBL_TRANSCRIPT_ID	ENSEMBL_GENE_ID	REFSEQ_MRNA	ONCOSCORE	ONCOGENE	TUMOR_SUPPRESSOR	DISGENET_CUI	DISGENET_TERMS	CONSEQUENCE	PROTEIN_CHANGE	PROTEIN_DOMAIN	CODING_STATUS	EXONIC_STATUS	CDS_CHANGE	HGVSp	HGVSc	EFFECT_PREDICTIONS	MUTATION_HOTSPOT	MUTATION_HOTSPOT_TRANSCRIPT	MUTATION_HOTSPOT_CANCERTYPE	PUTATIVE_DRIVER_MUTATION	VEP_ALL_CSQ	DBSNPRSID	COSMIC_MUTATION_ID	TCGA_PANCANCER_COUNT	TCGA_FREQUENCY	ICGC_PCAWG_OCCURRENCE	CHEMBL_COMPOUND_ID	SIMPLEREPEATS_HIT	WINMASKER_HIT	CHEMBL_COMPOUND_TERMS	OPENTARGETS_RANK	CLINVAR	CLINVAR_CLNSIG	GLOBAL_AF_GNOMAD	GLOBAL_AF_1KG
5	1293680	C	T	5:g.1293680C>T	grch37	Hermes-3C	SNV	TERT	telomerase reverse transcriptase	CCDS3861.2	YES	7015	TERT_HUMAN	ENST00000310581	ENSG00000164362	NM_198253, NM_001193376	0.188538	TRUE	FALSE	C2239176&C0017638&C0024121&C0242379&C0346647&C0376358&C0555198&C0033578&C0030297&C0376545&C0025202&C0549473&C0678222&C0005684&C0005695&C0006142&C0007131&C0040136&C1140680&C1458155&C4048328&C0027819&C0023903&C0345904&C0006826&C0027651&C0007873&C0206686&C0919267&C0007117&C0023448&C0086692&C1257931&C1368275	Hepatocellular carcinoma&Glioma&Neoplasm of lung&Malignant Lung Neoplasm&Cancer of the pancreas&Malignant tumor of prostate&Malignant Glioma&Prostate neoplasm&Pancreatic Neoplasms&Hematologic neoplasm&Cutaneous melanoma&Thyroid carcinoma&Breast carcinoma&Bladder cancer, somatic&Bladder neoplasm&Familial cancer of breast&Non-small cell lung cancer&Neoplasm of the thyroid gland&Ovarian cancer&Neopl…	missense_variant	p.Glu441Lys	NA	coding	exonic	missense_variant:ENST00000310581.5:c.1321G>A:exon2:p.E441K	ENSP00000309572.5:p.Glu441Lys	ENST00000310581.5:c.1321G>A	provean:tolerated, primateai:tolerated, metasvm:tolerated, sift:tolerated, fathmm_mkl_coding:tolerated, splice_site_rf:NA, mutationassessor:damaging, mutpred:0.447, splice_site_ada:NA, mutationtaster:tolerated, deogen2:tolerated, fathmm:damaging, gerp_rs:0.0393, lrt:tolerated, m-cap:damaging, metalr:damaging, sift4g:tolerated	NA	NA	NA	NA	missense_variant:TERT:Transcript:ENST00000296820:protein_coding, missense_variant:TERT:Transcript:ENST00000310581:protein_coding, missense_variant:TERT:Transcript:ENST00000334602:protein_coding, missense_variant:TERT:Transcript:ENST00000508104:protein_coding	NA	NA	NA	NA	NA	CHEMBL2107856&CHEMBL2108702	FALSE	FALSE	NA	1	NA	NA	NA	NA
5	1294778	ACACCTGCGGGGGAAGCGCCCTGAGTCGCCTGCGCTGCTCTCCGCATGTCGCTGGTTCCCCCCGGCCGCCCTCAACCCCAGCCGGACGCCGACCCCGGGGAGGCC	A	5:g.1294778ACACCTGCGGGGGAAGCGCCCTGAGTCGCCTGCGCTGCTCTCCGCATGTCGCTGGTTCCCCCCGGCCGCCCTCAACCCCAGCCGGACGCCGACCCCGGGGAGGCC>A	grch37	Hermes-3C	deletion	TERT	telomerase reverse transcriptase	CCDS3861.2	YES	7015	TERT_HUMAN	ENST00000310581	ENSG00000164362	NM_198253, NM_001193376	0.188538	TRUE	FALSE	C2239176&C0017638&C0024121&C0242379&C0346647&C0376358&C0555198&C0033578&C0030297&C0376545&C0025202&C0549473&C0678222&C0005684&C0005695&C0006142&C0007131&C0040136&C1140680&C1458155&C4048328&C0027819&C0023903&C0345904&C0006826&C0027651&C0007873&C0206686&C0919267&C0007117&C0023448&C0086692&C1257931&C1368275	Hepatocellular carcinoma&Glioma&Neoplasm of lung&Malignant Lung Neoplasm&Cancer of the pancreas&Malignant tumor of prostate&Malignant Glioma&Prostate neoplasm&Pancreatic Neoplasms&Hematologic neoplasm&Cutaneous melanoma&Thyroid carcinoma&Breast carcinoma&Bladder cancer, somatic&Bladder neoplasm&Familial cancer of breast&Non-small cell lung cancer&Neoplasm of the thyroid gland&Ovarian cancer&Neopl…	splice_acceptor_variant, coding_sequence_variant, intron_variant	NA	NA	coding	exonic	splice_acceptor_variant&coding_sequence_variant&intron_variant:ENST00000310581.5:c.219+4_222del	NA	ENST00000310581.5:c.219+4_222del	NA	NA	NA	NA	NA	splice_acceptor_variant&coding_sequence_variant&intron_variant:TERT:Transcript:ENST00000296820:protein_coding, splice_acceptor_variant&coding_sequence_variant&intron_variant:TERT:Transcript:ENST00000310581:protein_coding, splice_acceptor_variant&coding_sequence_variant&intron_variant:TERT:Transcript:ENST00000334602:protein_coding, splice_acceptor_variant&coding_sequence_variant&intron_variant:TER…	NA	NA	NA	NA	NA	CHEMBL2107856&CHEMBL2108702	FALSE	FALSE	NA	1	NA	NA	NA	NA
16	72821593	A	AGCC	16:g.72821593A>AGCC	grch37	Hermes-3C	insertion	ZFHX3	zinc finger homeobox 3	CCDS10908.1	YES	463	ZFHX3_HUMAN	ENST00000268489	ENSG00000140836	NM_006885	0.403785	FALSE	TRUE	C0376358&C0033578	Malignant tumor of prostate&Prostate neoplasm	inframe_insertion	p.Gly3527dup	NA	coding	exonic	inframe_insertion:ENST00000268489.5:c.10579_10581dup:exon10:p.G3527dup	ENSP00000268489.5:p.Gly3527dup	ENST00000268489.5:c.10579_10581dup	NA	NA	NA	NA	NA	inframe_insertion:ZFHX3:Transcript:ENST00000268489:protein_coding, inframe_insertion:ZFHX3:Transcript:ENST00000397992:protein_coding, downstream_gene_variant:RP5-991G20.1:Transcript:ENST00000563328:antisense, upstream_gene_variant:RP5-991G20.4:Transcript:ENST00000569195:antisense, non_coding_transcript_exon_variant:AC004943.1:Transcript:ENST00000584072:miRNA	rs775101099	NA	NA	NA	NA	NA	FALSE	TRUE	NA	0.775321	NA	NA	NA	NA
1	179198429	C	A	1:g.179198429C>A	grch37	Hermes-3C	SNV	ABL2	c-abl oncogene 2, non-receptor tyrosine kinase	CCDS30947.1	YES	27	ABL2_HUMAN	ENST00000502732	ENSG00000143322	NM_001168237, NM_007314, NM_001168238, NM_001168236	0.604242	TRUE	FALSE	NA	NA	missense_variant	p.Arg35Leu	NA	coding	exonic	missense_variant:ENST00000502732.1:c.104G>T:exon1:p.R35L	ENSP00000427562.1:p.Arg35Leu	ENST00000502732.1:c.104G>T	provean:tolerated, primateai:tolerated, metasvm:tolerated, sift:tolerated, fathmm_mkl_coding:tolerated, splice_site_rf:NA, mutationassessor:tolerated, mutpred:0.325, splice_site_ada:NA, mutationtaster:damaging, deogen2:tolerated, fathmm:tolerated, gerp_rs:2.91, lrt:tolerated, m-cap:damaging, metalr:tolerated, sift4g:tolerated	NA	NA	NA	NA	missense_variant:ABL2:Transcript:ENST00000367623:protein_coding, missense_variant:ABL2:Transcript:ENST00000392043:protein_coding, missense_variant:ABL2:Transcript:ENST00000502732:protein_coding, missense_variant:ABL2:Transcript:ENST00000507173:protein_coding, missense_variant:ABL2:Transcript:ENST00000511413:protein_coding	NA	NA	NA	NA	NA	NA	FALSE	FALSE	NA	0.655783	NA	NA	NA	NA
9	20414310	ACTG	A	9:g.20414310ACTG>A	grch37	Hermes-3C	deletion	MLLT3	myeloid/lymphoid or mixed-lineage leukemia (trithorax homolog, Drosophila); translocated to, 3	CCDS6494.1	YES	4300	AF9_HUMAN	ENST00000380338	ENSG00000171843	NM_004529	0.821619	TRUE	FALSE	NA	NA	inframe_deletion	p.Ser190del	NA	coding	exonic	inframe_deletion:ENST00000380338.4:c.531_533del:exon5:p.S190del	ENSP00000369695.4:p.Ser190del	ENST00000380338.4:c.531_533del	NA	NA	NA	NA	NA	5_prime_UTR_variant:MLLT3:Transcript:ENST00000355930:protein_coding, inframe_deletion:MLLT3:Transcript:ENST00000380338:protein_coding, upstream_gene_variant:RNU4-26P:Transcript:ENST00000410270:snRNA, inframe_deletion:MLLT3:Transcript:ENST00000429426:protein_coding, upstream_gene_variant:MIR4473:Transcript:ENST00000583731:miRNA	rs747298605	COSM4597455	NA	NA	NA	NA	TRUE	TRUE	NA	0	NA	NA	NA	NA
3	49722297	T	C	3:g.49722297T>C	grch37	Hermes-3C	SNV	MST1	macrophage stimulating 1 (hepatocyte growth factor-like)	CCDS33757.2	YES	4485	G3XAK1_HUMAN	ENST00000449682	ENSG00000173531	NM_020998	0.594782	FALSE	TRUE	C0006142&C0678222&C0027627&C1458155&C1257931	Familial cancer of breast&Breast carcinoma&Metastasis&Neoplasm of the breast&Mammary Neoplasms, Human	missense_variant	p.Tyr548Cys	Trypsin	coding	exonic	missense_variant:ENST00000449682.2:c.1643A>G:exon15:p.Y548C	ENSP00000414287.2:p.Tyr548Cys	ENST00000449682.2:c.1643A>G	provean:damaging, primateai:damaging, metasvm:damaging, sift:damaging, fathmm_mkl_coding:damaging, splice_site_rf:NA, mutationassessor:NA, mutpred:0.704, splice_site_ada:NA, mutationtaster:damaging, deogen2:NA, fathmm:damaging, gerp_rs:5.5, lrt:tolerated, m-cap:damaging, metalr:damaging, sift4g:damaging	NA	NA	NA	NA	downstream_gene_variant:APEH:Transcript:ENST00000296456:protein_coding, upstream_gene_variant:RNF123:Transcript:ENST00000327697:protein_coding, downstream_gene_variant:MST1:Transcript:ENST00000383728:protein_coding, upstream_gene_variant:RNF123:Transcript:ENST00000432042:protein_coding, downstream_gene_variant:APEH:Transcript:ENST00000438011:protein_coding, missense_variant:MST1:Transcript:ENST00…	rs1182748134	NA	NA	NA	NA	NA	FALSE	FALSE	NA	0	NA	NA	4.1e-06	NA
11	94602561	G	A	11:g.94602561G>A	grch37	Hermes-3C	SNV	AMOTL1	angiomotin like 1	CCDS44712.1	YES	154810	AMOL1_HUMAN	ENST00000433060	ENSG00000166025	NM_130847	0.472305	TRUE	FALSE	NA	NA	missense_variant	p.Arg896His	NA	coding	exonic	missense_variant:ENST00000433060.2:c.2687G>A:exon12:p.R896H	ENSP00000387739.2:p.Arg896His	ENST00000433060.2:c.2687G>A	provean:tolerated, primateai:tolerated, metasvm:tolerated, sift:damaging, fathmm_mkl_coding:damaging, splice_site_rf:NA, mutationassessor:tolerated, mutpred:0.392, splice_site_ada:NA, mutationtaster:damaging, deogen2:tolerated, fathmm:tolerated, gerp_rs:5.48, lrt:damaging, m-cap:damaging, metalr:tolerated, sift4g:tolerated	NA	NA	NA	NA	missense_variant:AMOTL1:Transcript:ENST00000317829:protein_coding, missense_variant:AMOTL1:Transcript:ENST00000317837:protein_coding, missense_variant:AMOTL1:Transcript:ENST00000433060:protein_coding, downstream_gene_variant:RP11-856F16.2:Transcript:ENST00000545958:antisense	NA	NA	NA	NA	NA	NA	FALSE	FALSE	NA	0	NA	NA	NA	NA
5	179247941	C	T	5:g.179247941C>T	grch37	Hermes-3C	SNV	SQSTM1	sequestosome 1	CCDS34317.1	YES	8878	SQSTM_HUMAN	ENST00000389805	ENSG00000161011	NM_003900	0.404065	TRUE	TRUE	C1261473	Sarcoma	missense_variant	p.Ala2Val	NA	coding	exonic	missense_variant:ENST00000389805.4:c.5C>T:exon1:p.A2V	ENSP00000374455.4:p.Ala2Val	ENST00000389805.4:c.5C>T	provean:tolerated, primateai:tolerated, metasvm:tolerated, sift:damaging, fathmm_mkl_coding:damaging, splice_site_rf:NA, mutationassessor:tolerated, mutpred:NA, splice_site_ada:NA, mutationtaster:NA, deogen2:tolerated, fathmm:tolerated, gerp_rs:3.59, lrt:NA, m-cap:damaging, metalr:tolerated, sift4g:damaging	NA	NA	NA	NA	upstream_gene_variant:SQSTM1:Transcript:ENST00000360718:protein_coding, intron_variant:SQSTM1:Transcript:ENST00000376929:protein_coding, missense_variant:SQSTM1:Transcript:ENST00000389805:protein_coding, 5_prime_UTR_variant:SQSTM1:Transcript:ENST00000402874:protein_coding, missense_variant:SQSTM1:Transcript:ENST00000510187:protein_coding	rs377371202	COSM3975453	NA	NA	NA	NA	FALSE	FALSE	NA	0	NA	NA	2.15e-05	0.0004
13	61985944	G	A	13:g.61985944G>A	grch37	Hermes-3C	SNV	PCDH20	protocadherin 20	CCDS9442.2	YES	64881	NA	ENST00000409186	ENSG00000197991	NA	0.373204	FALSE	TRUE	NA	NA	missense_variant	p.Pro763Leu	Cadherin domain	coding	exonic	missense_variant:ENST00000409186.1:c.2288C>T:exon5:p.P763L	ENSP00000386653.1:p.Pro763Leu	ENST00000409186.1:c.2288C>T	provean:tolerated, primateai:tolerated, metasvm:tolerated, sift:tolerated, fathmm_mkl_coding:damaging, splice_site_rf:NA, mutationassessor:tolerated, mutpred:NA, splice_site_ada:NA, mutationtaster:damaging, deogen2:tolerated, fathmm:tolerated, gerp_rs:5.22, lrt:tolerated, m-cap:tolerated, metalr:tolerated, sift4g:tolerated	NA	NA	NA	NA	missense_variant:PCDH20:Transcript:ENST00000409186:protein_coding, missense_variant:PCDH20:Transcript:ENST00000409204:protein_coding	rs143598521	COSM313941&COSM313942	NA	NA	NA	NA	FALSE	FALSE	NA	0	NA	NA	5.29e-05	0.0002
7	143085708	T	C	7:g.143085708T>C	grch37	Hermes-3C	SNV	ZYX	zyxin	CCDS5883.1	YES	7791	ZYX_HUMAN	ENST00000322764	ENSG00000159840	NM_003461, NM_001010972	0.341617	FALSE	TRUE	NA	NA	missense_variant	p.Phe424Ser	LIM domain	coding	exonic	missense_variant:ENST00000322764.5:c.1271T>C:exon7:p.F424S	ENSP00000324422.5:p.Phe424Ser	ENST00000322764.5:c.1271T>C	provean:damaging, primateai:damaging, metasvm:damaging, sift:damaging, fathmm_mkl_coding:damaging, splice_site_rf:NA, mutationassessor:damaging, mutpred:0.786, splice_site_ada:NA, mutationtaster:damaging, deogen2:damaging, fathmm:damaging, gerp_rs:4.61, lrt:damaging, m-cap:damaging, metalr:damaging, sift4g:damaging	NA	NA	NA	NA	downstream_gene_variant:EPHA1:Transcript:ENST00000275815:protein_coding, missense_variant:ZYX:Transcript:ENST00000322764:protein_coding, missense_variant:ZYX:Transcript:ENST00000392910:protein_coding, missense_variant:ZYX:Transcript:ENST00000449423:protein_coding	NA	NA	NA	NA	NA	NA	FALSE	FALSE	NA	0	NA	NA	NA	NA
13	112722827	CGCCGCT	C	13:g.112722827CGCCGCT>C	grch37	Hermes-3C	deletion	SOX1	SRY (sex determining region Y)-box 1	CCDS9523.1	YES	6656	SOX1_HUMAN	ENST00000330949	ENSG00000182968	NM_005986	0.328812	TRUE	FALSE	NA	NA	inframe_deletion	p.Ala287_Ala288del	NA	coding	exonic	inframe_deletion:ENST00000330949.1:c.858_863del:exon1:p.A287_A288del	ENSP00000330218.1:p.Ala287_Ala288del	ENST00000330949.1:c.858_863del	NA	NA	NA	NA	NA	inframe_deletion:SOX1:Transcript:ENST00000330949:protein_coding	rs1303236222	NA	NA	NA	NA	NA	FALSE	TRUE	NA	0	NA	NA	NA	NA
1	172002248	A	G	1:g.172002248A>G	grch37	Hermes-3C	SNV	DNM3	dynamin 3	CCDS53431.1	YES	26052	NA	ENST00000358155	ENSG00000197959	NM_015569	0.326858	FALSE	TRUE	C0022665&C0740457	Renal neoplasm&Malignant Kidney Neoplasm	missense_variant	p.Tyr231Cys	Dynamin central region	coding	exonic	missense_variant:ENST00000358155.4:c.692A>G:exon6:p.Y231C	ENSP00000350876.4:p.Tyr231Cys	ENST00000358155.4:c.692A>G	provean:damaging, primateai:damaging, metasvm:damaging, sift:damaging, fathmm_mkl_coding:damaging, splice_site_rf:NA, mutationassessor:damaging, mutpred:0.787, splice_site_ada:NA, mutationtaster:damaging, deogen2:damaging, fathmm:damaging, gerp_rs:5.66, lrt:damaging, m-cap:damaging, metalr:damaging, sift4g:damaging	NA	NA	NA	NA	missense_variant:DNM3:Transcript:ENST00000355305:protein_coding, missense_variant:DNM3:Transcript:ENST00000358155:protein_coding, missense_variant:DNM3:Transcript:ENST00000367731:protein_coding, missense_variant:DNM3:Transcript:ENST00000367733:protein_coding, missense_variant:DNM3:Transcript:ENST00000520906:protein_coding	NA	NA	NA	NA	NA	NA	FALSE	FALSE	NA	0	NA	NA	NA	NA
8	11412845	G	C	8:g.11412845G>C	grch37	Hermes-3C	SNV	BLK	B lymphoid tyrosine kinase	CCDS5982.1	YES	640	BLK_HUMAN	ENST00000259089	ENSG00000136573	NM_001715	0.236482	TRUE	FALSE	NA	NA	missense_variant	p.Lys208Asn	NA	coding	exonic	missense_variant:ENST00000259089.4:c.624G>C:exon8:p.K208N	ENSP00000259089.4:p.Lys208Asn	ENST00000259089.4:c.624G>C	provean:tolerated, primateai:tolerated, metasvm:tolerated, sift:tolerated, fathmm_mkl_coding:tolerated, splice_site_rf:NA, mutationassessor:tolerated, mutpred:0.365, splice_site_ada:NA, mutationtaster:tolerated, deogen2:tolerated, fathmm:tolerated, gerp_rs:-8.35, lrt:NA, m-cap:tolerated, metalr:tolerated, sift4g:tolerated	NA	NA	NA	NA	missense_variant:BLK:Transcript:ENST00000259089:protein_coding, upstream_gene_variant:RP11-148O21.3:Transcript:ENST00000527922:antisense, downstream_gene_variant:RP11-148O21.4:Transcript:ENST00000528629:antisense, missense_variant:BLK:Transcript:ENST00000529894:protein_coding, downstream_gene_variant:RP11-148O21.2:Transcript:ENST00000533322:antisense, upstream_gene_variant:RP11-148O21.6:Transcrip…	NA	NA	NA	NA	NA	CHEMBL1421&CHEMBL1980297&CHEMBL3545085&CHEMBL52885	FALSE	FALSE	NA	0	NA	NA	NA	NA
1	55525322	G	T	1:g.55525322G>T	grch37	Hermes-3C	SNV	PCSK9	proprotein convertase subtilisin/kexin type 9	CCDS603.1	YES	255738	PCSK9_HUMAN	ENST00000302118	ENSG00000169174	NM_174936	0.056371	FALSE	FALSE	NA	NA	missense_variant	p.Gly556Val	NA	coding	exonic	missense_variant:ENST00000302118.5:c.1667G>T:exon10:p.G556V	ENSP00000303208.5:p.Gly556Val	ENST00000302118.5:c.1667G>T	provean:tolerated, primateai:tolerated, metasvm:tolerated, sift:tolerated, fathmm_mkl_coding:tolerated, splice_site_rf:NA, mutationassessor:tolerated, mutpred:0.385, splice_site_ada:NA, mutationtaster:NA, deogen2:tolerated, fathmm:tolerated, gerp_rs:0.195, lrt:tolerated, m-cap:tolerated, metalr:tolerated, sift4g:damaging	NA	NA	NA	NA	missense_variant:PCSK9:Transcript:ENST00000302118:protein_coding, 3_prime_UTR_variant:PCSK9:Transcript:ENST00000543384:protein_coding	NA	NA	NA	NA	NA	NA	FALSE	FALSE	NA	0.6434	NA	NA	NA	NA
12	124887058	GGCT	G	12:g.124887058GGCT>G	grch37	Hermes-3C	deletion	NCOR2	nuclear receptor corepressor 2	CCDS41858.2	YES	9612	NA	ENST00000405201	ENSG00000196498	NA	0.451755	FALSE	FALSE	NA	NA	inframe_deletion	p.Gln510del	NA	coding	exonic	inframe_deletion:ENST00000405201.1:c.1529_1531del:exon14:p.Q510del	ENSP00000384018.1:p.Gln510del	ENST00000405201.1:c.1529_1531del	NA	NA	NA	NA	NA	inframe_deletion:NCOR2:Transcript:ENST00000356219:protein_coding, inframe_deletion:NCOR2:Transcript:ENST00000397355:protein_coding, inframe_deletion:NCOR2:Transcript:ENST00000404121:protein_coding, inframe_deletion:NCOR2:Transcript:ENST00000404621:protein_coding, inframe_deletion:NCOR2:Transcript:ENST00000405201:protein_coding, inframe_deletion:NCOR2:Transcript:ENST00000429285:protein_coding	rs753830534	COSM5650104&COSM5650105	NA	NA	NA	NA	TRUE	TRUE	NA	0.612517	NA	NA	NA	NA
9	100405560	T	C	9:g.100405560T>C	grch37	Hermes-3C	SNV	NCBP1	nuclear cap binding protein subunit 1, 80kDa	CCDS6728.1	YES	4686	NCBP1_HUMAN	ENST00000375147	ENSG00000136937	NM_002486	0.125776	FALSE	FALSE	NA	NA	missense_variant	p.Phe100Ser	MIF4G domain	coding	exonic	missense_variant:ENST00000375147.3:c.299T>C:exon4:p.F100S	ENSP00000364289.3:p.Phe100Ser	ENST00000375147.3:c.299T>C	provean:damaging, primateai:damaging, metasvm:tolerated, sift:tolerated, fathmm_mkl_coding:damaging, splice_site_rf:NA, mutationassessor:damaging, mutpred:0.924, splice_site_ada:NA, mutationtaster:damaging, deogen2:tolerated, fathmm:tolerated, gerp_rs:5.5, lrt:damaging, m-cap:damaging, metalr:tolerated, sift4g:damaging	NA	NA	NA	NA	missense_variant:NCBP1:Transcript:ENST00000375147:protein_coding	NA	NA	NA	NA	NA	NA	FALSE	FALSE	NA	0.599487	NA	NA	NA	NA
1	169500112	G	C	1:g.169500112G>C	grch37	Hermes-3C	SNV	F5	coagulation factor V (proaccelerin, labile factor)	CCDS1281.1	YES	2153	FA5_HUMAN	ENST00000367797	ENSG00000198734	NM_000130	0.094504	FALSE	FALSE	C0009375	Neoplasm of the colon	missense_variant	p.Thr1707Ser	Multicopper oxidase	coding	exonic	missense_variant:ENST00000367797.3:c.5120C>G:exon15:p.T1707S	ENSP00000356771.3:p.Thr1707Ser	ENST00000367797.3:c.5120C>G	provean:damaging, primateai:damaging, metasvm:damaging, sift:damaging, fathmm_mkl_coding:damaging, splice_site_rf:NA, mutationassessor:damaging, mutpred:0.431, splice_site_ada:NA, mutationtaster:tolerated, deogen2:NA, fathmm:damaging, gerp_rs:5.49, lrt:tolerated, m-cap:damaging, metalr:damaging, sift4g:damaging	NA	NA	NA	NA	missense_variant:F5:Transcript:ENST00000367796:protein_coding, missense_variant:F5:Transcript:ENST00000367797:protein_coding	NA	NA	NA	NA	NA	NA	FALSE	FALSE	NA	0.598321	NA	NA	NA	NA
15	75982403	G	A	15:g.75982403G>A	grch37	Hermes-3C	SNV	CSPG4	chondroitin sulfate proteoglycan 4	CCDS10284.1	YES	1464	CSPG4_HUMAN	ENST00000308508	ENSG00000173546	NM_001897	0.709348	FALSE	FALSE	NA	NA	missense_variant	p.Leu335Phe	Laminin G domain	coding	exonic	missense_variant:ENST00000308508.5:c.1003C>T:exon3:p.L335F	ENSP00000312506.5:p.Leu335Phe	ENST00000308508.5:c.1003C>T	provean:tolerated, primateai:tolerated, metasvm:tolerated, sift:tolerated, fathmm_mkl_coding:damaging, splice_site_rf:NA, mutationassessor:tolerated, mutpred:0.561, splice_site_ada:NA, mutationtaster:damaging, deogen2:tolerated, fathmm:tolerated, gerp_rs:5.26, lrt:damaging, m-cap:damaging, metalr:tolerated, sift4g:damaging	NA	NA	NA	NA	missense_variant:CSPG4:Transcript:ENST00000308508:protein_coding	rs1246641942	NA	NA	NA	NA	NA	FALSE	FALSE	NA	0.568376	NA	NA	0	NA
2	74779607	T	C	2:g.74779607T>C	grch37	Hermes-3C	SNV	LOXL3	lysyl oxidase-like 3	CCDS1953.1	YES	84695	LOXL3_HUMAN	ENST00000264094	ENSG00000115318	NM_032603	0.344221	FALSE	FALSE	NA	NA	missense_variant	p.Lys52Arg	Scavenger receptor cysteine-rich domain	coding	exonic	missense_variant:ENST00000264094.3:c.155A>G:exon2:p.K52R	ENSP00000264094.3:p.Lys52Arg	ENST00000264094.3:c.155A>G	provean:tolerated, primateai:damaging, metasvm:tolerated, sift:tolerated, fathmm_mkl_coding:damaging, splice_site_rf:NA, mutationassessor:tolerated, mutpred:0.405, splice_site_ada:NA, mutationtaster:damaging, deogen2:tolerated, fathmm:tolerated, gerp_rs:4.8, lrt:damaging, m-cap:tolerated, metalr:tolerated, sift4g:tolerated	NA	NA	NA	NA	upstream_gene_variant:DOK1:Transcript:ENST00000233668:protein_coding, missense_variant:LOXL3:Transcript:ENST00000264094:protein_coding, upstream_gene_variant:DOK1:Transcript:ENST00000340004:protein_coding, missense_variant:LOXL3:Transcript:ENST00000393937:protein_coding, missense_variant:LOXL3:Transcript:ENST00000409249:protein_coding, intron_variant:DOK1:Transcript:ENST00000409429:protein_coding…	rs954633340	COSM3583415	NA	NA	NA	NA	FALSE	FALSE	NA	0.551612	NA	NA	1.64e-05	NA
16	84096986	C	G	16:g.84096986C>G	grch37	Hermes-3C	SNV	MBTPS1	membrane-bound transcription factor peptidase, site 1	CCDS10941.1	YES	8720	MBTP1_HUMAN	ENST00000343411	ENSG00000140943	NM_003791	0.258459	FALSE	FALSE	C0376358&C2239176&C0033578	Malignant tumor of prostate&Hepatocellular carcinoma&Prostate neoplasm	missense_variant	p.Gln832His	NA	coding	exonic	missense_variant:ENST00000343411.3:c.2496G>C:exon19:p.Q832H	ENSP00000344223.3:p.Gln832His	ENST00000343411.3:c.2496G>C	provean:damaging, primateai:tolerated, metasvm:tolerated, sift:damaging, fathmm_mkl_coding:damaging, splice_site_rf:NA, mutationassessor:damaging, mutpred:0.497, splice_site_ada:NA, mutationtaster:damaging, deogen2:damaging, fathmm:tolerated, gerp_rs:4.49, lrt:damaging, m-cap:damaging, metalr:tolerated, sift4g:damaging	NA	NA	NA	NA	missense_variant:MBTPS1:Transcript:ENST00000343411:protein_coding	NA	NA	NA	NA	NA	NA	FALSE	FALSE	NA	0.547467	NA	NA	NA	NA
1	156622609	AC	A	1:g.156622609AC>A	grch37	Hermes-3C	deletion	BCAN	brevican	CCDS1149.1	YES	63827	PGCB_HUMAN	ENST00000329117	ENSG00000132692	NM_021948	0.38492	FALSE	FALSE	NA	NA	frameshift_variant	p.Ser624GlnfsTer232	NA	coding	exonic	frameshift_variant:ENST00000329117.5:c.1869del:exon8:p.S624fs	ENSP00000331210.4:p.Ser624GlnfsTer232	ENST00000329117.5:c.1869del	NA	NA	NA	NA	NA	frameshift_variant:BCAN:Transcript:ENST00000329117:protein_coding, frameshift_variant:BCAN:Transcript:ENST00000361588:protein_coding, intron_variant&non_coding_transcript_variant:RP11-284F21.7:Transcript:ENST00000448869:antisense	NA	NA	NA	NA	NA	NA	FALSE	FALSE	NA	0.538753	NA	NA	NA	NA
1	226924183	G	A	1:g.226924183G>A	grch37	Hermes-3C	SNV	ITPKB	inositol-trisphosphate 3-kinase B	CCDS1555.1	YES	3707	IP3KB_HUMAN	ENST00000429204	ENSG00000143772	NM_002221	0.321235	FALSE	FALSE	NA	NA	missense_variant	p.Pro326Leu	NA	coding	exonic	missense_variant:ENST00000429204.1:c.977C>T:exon2:p.P326L	ENSP00000411152.1:p.Pro326Leu	ENST00000429204.1:c.977C>T	provean:tolerated, primateai:tolerated, metasvm:tolerated, sift:tolerated, fathmm_mkl_coding:tolerated, splice_site_rf:NA, mutationassessor:tolerated, mutpred:0.145, splice_site_ada:NA, mutationtaster:tolerated, deogen2:tolerated, fathmm:tolerated, gerp_rs:-8.33, lrt:tolerated, m-cap:tolerated, metalr:tolerated, sift4g:damaging	NA	NA	NA	NA	missense_variant:ITPKB:Transcript:ENST00000272117:protein_coding, missense_variant:ITPKB:Transcript:ENST00000366784:protein_coding, missense_variant:ITPKB:Transcript:ENST00000429204:protein_coding	NA	NA	NA	NA	NA	NA	FALSE	FALSE	NA	0.5036	NA	NA	NA	NA
10	48390462	G	A	10:g.48390462G>A	grch37	Hermes-3C	SNV	RBP3	retinol binding protein 3, interstitial	CCDS7218.1	YES	5949	NA	ENST00000224600	ENSG00000107618	NM_002900	0.475152	FALSE	FALSE	NA	NA	missense_variant	p.Pro139Leu	Peptidase family S41	coding	exonic	missense_variant:ENST00000224600.4:c.416C>T:exon1:p.P139L	ENSP00000224600.4:p.Pro139Leu	ENST00000224600.4:c.416C>T	NA	NA	NA	NA	NA	missense_variant:RBP3:Transcript:ENST00000224600:protein_coding, downstream_gene_variant:AL731561.2:Transcript:ENST00000581861:miRNA	rs147118201	COSM6550843	NA	NA	NA	NA	FALSE	FALSE	NA	0.46315	NA	NA	4.47e-05	NA
11	102647057	C	T	11:g.102647057C>T	grch37	Hermes-3C	SNV	MMP10	matrix metallopeptidase 10 (stromelysin 2)	CCDS8321.1	YES	4319	MMP10_HUMAN	ENST00000279441	ENSG00000166670	NM_002425	0.415565	FALSE	FALSE	C0027627&C0024121&C0242379&C0024623&C0038356&C1708349	Metastasis&Neoplasm of lung&Malignant Lung Neoplasm&Malignant Gastric Neoplasm&Neoplasm of stomach&Hereditary diffuse gastric cancer	missense_variant	p.Asp296Asn	Hemopexin	coding	exonic	missense_variant:ENST00000279441.4:c.886G>A:exon6:p.D296N	ENSP00000279441.4:p.Asp296Asn	ENST00000279441.4:c.886G>A	provean:damaging, primateai:tolerated, metasvm:tolerated, sift:damaging, fathmm_mkl_coding:damaging, splice_site_rf:NA, mutationassessor:damaging, mutpred:NA, splice_site_ada:NA, mutationtaster:damaging, deogen2:tolerated, fathmm:tolerated, gerp_rs:2.56, lrt:tolerated, m-cap:tolerated, metalr:tolerated, sift4g:damaging	NA	NA	NA	NA	missense_variant:MMP10:Transcript:ENST00000279441:protein_coding	rs139185475	COSM1350394	1	Colon Adenocarcinoma: 0.3% (1/399)	NA	NA	FALSE	FALSE	NA	0.425515	NA	NA	3.66e-05	0.0002
1	12253048	C	T	1:g.12253048C>T	grch37	Hermes-3C	SNV	TNFRSF1B	tumor necrosis factor receptor superfamily, member 1B	CCDS145.1	YES	7133	TNR1B_HUMAN	ENST00000376259	ENSG00000028137	NM_001066	0.849553	FALSE	FALSE	NA	NA	missense_variant	p.Thr227Met	NA	coding	exonic	missense_variant:ENST00000376259.3:c.680C>T:exon6:p.T227M	ENSP00000365435.3:p.Thr227Met	ENST00000376259.3:c.680C>T	provean:tolerated, primateai:tolerated, metasvm:tolerated, sift:tolerated, fathmm_mkl_coding:tolerated, splice_site_rf:NA, mutationassessor:tolerated, mutpred:0.185, splice_site_ada:NA, mutationtaster:tolerated, deogen2:tolerated, fathmm:damaging, gerp_rs:-7.96, lrt:tolerated, m-cap:damaging, metalr:tolerated, sift4g:tolerated	NA	NA	NA	NA	missense_variant:TNFRSF1B:Transcript:ENST00000376259:protein_coding, downstream_gene_variant:TNFRSF1B:Transcript:ENST00000536782:protein_coding, downstream_gene_variant:MIR4632:Transcript:ENST00000584158:miRNA	rs764190618	NA	1	Colon Adenocarcinoma: 0.3% (1/399)	NA	NA	FALSE	FALSE	NA	0	NA	NA	2.84e-05	NA
11	1018156	GG	AC	11:g.1018156GG>AC	grch37	Hermes-3C	substitution	MUC6	mucin 6, oligomeric mucus/gel-forming	CCDS44513.1	YES	4588	MUC6_HUMAN	ENST00000421673	ENSG00000184956	NM_005961	0.775414	FALSE	FALSE	C0024623&C0038356&C1708349	Malignant Gastric Neoplasm&Neoplasm of stomach&Hereditary diffuse gastric cancer	missense_variant	p.Asn1548_Pro1549delinsLysSer	NA	coding	exonic	missense_variant:ENST00000421673.2:c.4644_4645delinsGT:exon31:p.N1548_P1549delinsKS	ENSP00000406861.2:p.Asn1548_Pro1549delinsLysSer	ENST00000421673.2:c.4644_4645delinsGT	NA	NA	NA	NA	NA	missense_variant:MUC6:Transcript:ENST00000421673:protein_coding	NA	NA	NA	NA	NA	NA	TRUE	FALSE	NA	0	NA	NA	NA	NA
11	1036646	G	A	11:g.1036646G>A	grch37	Hermes-3C	SNV	MUC6	mucin 6, oligomeric mucus/gel-forming	CCDS44513.1	YES	4588	MUC6_HUMAN	ENST00000421673	ENSG00000184956	NM_005961	0.775414	FALSE	FALSE	C0024623&C0038356&C1708349	Malignant Gastric Neoplasm&Neoplasm of stomach&Hereditary diffuse gastric cancer	missense_variant	p.Arg4Trp	NA	coding	exonic	missense_variant:ENST00000421673.2:c.10C>T:exon1:p.R4W	ENSP00000406861.2:p.Arg4Trp	ENST00000421673.2:c.10C>T	provean:tolerated, primateai:tolerated, metasvm:tolerated, sift:damaging, fathmm_mkl_coding:tolerated, splice_site_rf:NA, mutationassessor:tolerated, mutpred:0.452, splice_site_ada:NA, mutationtaster:tolerated, deogen2:tolerated, fathmm:tolerated, gerp_rs:2.03, lrt:NA, m-cap:tolerated, metalr:tolerated, sift4g:damaging	NA	NA	NA	NA	missense_variant:MUC6:Transcript:ENST00000421673:protein_coding	NA	COSM6231053&COSM6231054	NA	NA	NA	NA	FALSE	FALSE	NA	0	NA	NA	NA	NA
19	42260742	C	T	19:g.42260742C>T	grch37	Hermes-3C	SNV	CEACAM6	carcinoembryonic antigen-related cell adhesion molecule 6 (non-specific cross reacting antigen)	CCDS12585.1	YES	4680	CEAM6_HUMAN	ENST00000199764	ENSG00000086548	NM_002483	0.732272	FALSE	FALSE	NA	NA	missense_variant	p.Thr100Ile	Immunoglobulin V-set domain	coding	exonic	missense_variant:ENST00000199764.6:c.299C>T:exon2:p.T100I	ENSP00000199764.6:p.Thr100Ile	ENST00000199764.6:c.299C>T	provean:damaging, primateai:tolerated, metasvm:tolerated, sift:tolerated, fathmm_mkl_coding:tolerated, splice_site_rf:NA, mutationassessor:NA, mutpred:NA, splice_site_ada:NA, mutationtaster:tolerated, deogen2:NA, fathmm:tolerated, gerp_rs:-0.464, lrt:NA, m-cap:tolerated, metalr:tolerated, sift4g:tolerated	NA	NA	NA	NA	missense_variant:CEACAM6:Transcript:ENST00000199764:protein_coding, intron_variant:CEA:Transcript:ENST00000598976:protein_coding, downstream_gene_variant:AC011513.4:Transcript:ENST00000601409:antisense	rs141329594	NA	NA	NA	NA	NA	FALSE	FALSE	NA	0	NA	NA	3.28e-05	NA
5	32089648	G	T	5:g.32089648G>T	grch37	Hermes-3C	SNV	PDZD2	PDZ domain containing 2	CCDS34137.1	YES	23037	PDZD2_HUMAN	ENST00000438447	ENSG00000133401	NA	0.717708	FALSE	FALSE	NA	NA	missense_variant	p.Asp2032Tyr	NA	coding	exonic	missense_variant:ENST00000438447.1:c.6094G>T:exon20:p.D2032Y	ENSP00000402033.1:p.Asp2032Tyr	ENST00000438447.1:c.6094G>T	provean:tolerated, primateai:tolerated, metasvm:tolerated, sift:damaging, fathmm_mkl_coding:tolerated, splice_site_rf:NA, mutationassessor:tolerated, mutpred:NA, splice_site_ada:NA, mutationtaster:tolerated, deogen2:tolerated, fathmm:tolerated, gerp_rs:1.17, lrt:tolerated, m-cap:tolerated, metalr:tolerated, sift4g:damaging	NA	NA	NA	NA	missense_variant:PDZD2:Transcript:ENST00000282493:protein_coding, missense_variant:PDZD2:Transcript:ENST00000438447:protein_coding	rs377082030	COSM4607165	NA	NA	NA	NA	FALSE	FALSE	NA	0	NA	NA	1.65e-05	NA
1	154917507	CGGT	C	1:g.154917507CGGT>C	grch37	Hermes-3C	deletion	PBXIP1	pre-B-cell leukemia homeobox interacting protein 1	CCDS1074.1	YES	57326	PBIP1_HUMAN	ENST00000368463	ENSG00000163346	NM_020524	0.673371	FALSE	FALSE	NA	NA	inframe_deletion	p.His729del	NA	coding	exonic	inframe_deletion:ENST00000368463.3:c.2186_2188del:exon11:p.H729del	ENSP00000357448.3:p.His729del	ENST00000368463.3:c.2186_2188del	NA	NA	NA	NA	NA	downstream_gene_variant:PBXIP1:Transcript:ENST00000368460:protein_coding, inframe_deletion:PBXIP1:Transcript:ENST00000368463:protein_coding, inframe_deletion:PBXIP1:Transcript:ENST00000368465:protein_coding, inframe_deletion:PBXIP1:Transcript:ENST00000539880:protein_coding, inframe_deletion:PBXIP1:Transcript:ENST00000542459:protein_coding	rs778180087	COSM1721309	NA	NA	NA	NA	FALSE	TRUE	NA	0	NA	NA	8.6e-05	NA
14	20849171	A	C	14:g.20849171A>C	grch37	Hermes-3C	SNV	TEP1	telomerase-associated protein 1	CCDS9548.1	YES	7011	TEP1_HUMAN	ENST00000262715	ENSG00000129566	NM_007110	0.624535	FALSE	FALSE	C0024121&C0242379	Neoplasm of lung&Malignant Lung Neoplasm	missense_variant	p.Phe1561Val	NA	coding	exonic	missense_variant:ENST00000262715.5:c.4681T>G:exon33:p.F1561V	ENSP00000262715.5:p.Phe1561Val	ENST00000262715.5:c.4681T>G	provean:tolerated, primateai:tolerated, metasvm:tolerated, sift:tolerated, fathmm_mkl_coding:damaging, splice_site_rf:NA, mutationassessor:damaging, mutpred:NA, splice_site_ada:NA, mutationtaster:tolerated, deogen2:tolerated, fathmm:tolerated, gerp_rs:4.28, lrt:damaging, m-cap:tolerated, metalr:tolerated, sift4g:damaging	NA	NA	NA	NA	missense_variant:TEP1:Transcript:ENST00000262715:protein_coding, 5_prime_UTR_variant:TEP1:Transcript:ENST00000545983:protein_coding, missense_variant:TEP1:Transcript:ENST00000556935:protein_coding	rs146669383	NA	NA	NA	NA	NA	FALSE	FALSE	NA	0	NA	NA	3.65e-05	0.0002
5	640704	CA	TG	5:g.640704CA>TG	grch37	Hermes-3C	substitution	CEP72	centrosomal protein 72kDa	CCDS34126.1	YES	55722	CEP72_HUMAN	ENST00000264935	ENSG00000112877	NM_018140	0.609373	FALSE	FALSE	NA	NA	missense_variant	p.Thr509Ala	NA	coding	exonic	missense_variant:ENST00000264935.5:c.1524_1525inv:exon9:p.T509A	ENSP00000264935.5:p.Thr509Ala	ENST00000264935.5:c.1524_1525inv	NA	NA	NA	NA	NA	missense_variant:CEP72:Transcript:ENST00000264935:protein_coding, 3_prime_UTR_variant:CEP72:Transcript:ENST00000444221:protein_coding	rs386684282	NA	NA	NA	NA	NA	FALSE	FALSE	NA	0	NA	NA	NA	NA
3	121158838	C	T	3:g.121158838C>T	grch37	Hermes-3C	SNV	POLQ	polymerase (DNA directed), theta	CCDS33833.1	YES	10721	DPOLQ_HUMAN	ENST00000264233	ENSG00000051341	NM_199420	0.581176	FALSE	FALSE	NA	NA	splice_donor_variant	NA	NA	coding	exonic	splice_donor_variant:ENST00000264233.5:c.7389+1G>A	NA	ENST00000264233.5:c.7389+1G>A	provean:NA, primateai:NA, metasvm:NA, sift:NA, fathmm_mkl_coding:damaging, splice_site_rf:affect_splicing, mutationassessor:NA, mutpred:NA, splice_site_ada:affect_splicing, mutationtaster:damaging, deogen2:NA, fathmm:NA, gerp_rs:5.05, lrt:NA, m-cap:NA, metalr:NA, sift4g:NA	NA	NA	NA	NA	splice_donor_variant:POLQ:Transcript:ENST00000264233:protein_coding	rs1375969800	COSM6228799	1	Stomach Adenocarcinoma: 0.2% (1/437)	NA	NA	FALSE	FALSE	NA	0	NA	NA	4.1e-06	NA
14	61747543	A	C	14:g.61747543A>C	grch37	Hermes-3C	SNV	TMEM30B	transmembrane protein 30B	CCDS32093.1	YES	161291	CC50B_HUMAN	ENST00000555868	ENSG00000182107	NM_001017970	0.571131	FALSE	FALSE	C0025202	Cutaneous melanoma	missense_variant	p.Val108Gly	LEM3 (ligand-effect modulator 3) family / CDC50 family	coding	exonic	missense_variant:ENST00000555868.1:c.323T>G:exon1:p.V108G	ENSP00000450842.1:p.Val108Gly	ENST00000555868.1:c.323T>G	provean:damaging, primateai:damaging, metasvm:tolerated, sift:damaging, fathmm_mkl_coding:damaging, splice_site_rf:NA, mutationassessor:damaging, mutpred:0.844, splice_site_ada:NA, mutationtaster:damaging, deogen2:damaging, fathmm:NA, gerp_rs:4.59, lrt:damaging, m-cap:damaging, metalr:tolerated, sift4g:damaging	NA	NA	NA	NA	missense_variant:TMEM30B:Transcript:ENST00000355702:protein_coding, missense_variant:TMEM30B:Transcript:ENST00000555868:protein_coding	rs1382420925	NA	NA	NA	NA	NA	FALSE	FALSE	NA	0	NA	NA	NA	NA
1	236341776	G	A	1:g.236341776G>A	grch37	Hermes-3C	SNV	GPR137B	G protein-coupled receptor 137B	CCDS1609.1	YES	7107	G137B_HUMAN	ENST00000366592	ENSG00000077585	NM_003272	0.569563	FALSE	FALSE	NA	NA	missense_variant	p.Cys176Tyr	NA	coding	exonic	missense_variant:ENST00000366592.3:c.527G>A:exon3:p.C176Y	ENSP00000355551.3:p.Cys176Tyr	ENST00000366592.3:c.527G>A	provean:damaging, primateai:damaging, metasvm:tolerated, sift:damaging, fathmm_mkl_coding:damaging, splice_site_rf:NA, mutationassessor:damaging, mutpred:0.867, splice_site_ada:NA, mutationtaster:damaging, deogen2:tolerated, fathmm:tolerated, gerp_rs:5.59, lrt:damaging, m-cap:damaging, metalr:damaging, sift4g:damaging	NA	NA	NA	NA	intron_variant:GPR137B:Transcript:ENST00000366591:protein_coding, missense_variant:GPR137B:Transcript:ENST00000366592:protein_coding	rs927863075	NA	NA	NA	NA	NA	FALSE	FALSE	NA	0	NA	NA	NA	NA
10	99190370	C	T	10:g.99190370C>T	grch37	Hermes-3C	SNV	PGAM1	phosphoglycerate mutase 1 (brain)	CCDS7458.1	YES	5223	PGAM1_HUMAN	ENST00000334828	ENSG00000171314	NM_002629	0.566716	FALSE	FALSE	C0001418&C0007097&C0007131&C0007137&C0024623&C0024667&C0024668&C0026640&C0038356&C0153381&C0205641&C0205642&C0205645&C0205696&C0205698&C1708349	Adenocarcinoma&Carcinoma&Non-small cell lung cancer&Squamous cell carcinoma&Malignant Gastric Neoplasm&Animal Mammary Neoplasm&Mammary Neoplasms, Experimental&Mouth neoplasm&Neoplasm of stomach&Malignant tumor of oral cavity&Basal cell adenocarcinoma&Oxyphilic Adenocarcinoma&Tubular Adenocarcinoma&Carcinoma, anaplastic&Undifferentiated Carcinoma&Hereditary diffuse gastric cancer	missense_variant	p.Pro125Leu	Histidine phosphatase superfamily (branch 1)	coding	exonic	missense_variant:ENST00000334828.5:c.374C>T:exon2:p.P125L	ENSP00000359991.4:p.Pro125Leu	ENST00000334828.5:c.374C>T	provean:damaging, primateai:tolerated, metasvm:tolerated, sift:damaging, fathmm_mkl_coding:damaging, splice_site_rf:NA, mutationassessor:tolerated, mutpred:0.383, splice_site_ada:NA, mutationtaster:damaging, deogen2:damaging, fathmm:tolerated, gerp_rs:4.69, lrt:damaging, m-cap:damaging, metalr:tolerated, sift4g:tolerated	NA	NA	NA	NA	missense_variant:PGAM1:Transcript:ENST00000334828:protein_coding, upstream_gene_variant:AL355490.1:Transcript:ENST00000439965:protein_coding	rs979317271	NA	1	Uterine Carcinosarcoma: 1.8% (1/57)	NA	NA	FALSE	FALSE	NA	0	NA	NA	4.2e-06	NA
6	155451108	G	A	6:g.155451108G>A	grch37	Hermes-3C	SNV	TIAM2	T-cell lymphoma invasion and metastasis 2	CCDS34558.1	YES	26230	TIAM2_HUMAN	ENST00000461783	ENSG00000146426	NA	0.563583	FALSE	FALSE	NA	NA	missense_variant	p.Asp251Asn	NA	coding	exonic	missense_variant:ENST00000461783.3:c.751G>A:exon6:p.D251N	ENSP00000437188.2:p.Asp251Asn	ENST00000461783.3:c.751G>A	provean:tolerated, primateai:damaging, metasvm:tolerated, sift:damaging, fathmm_mkl_coding:damaging, splice_site_rf:NA, mutationassessor:damaging, mutpred:NA, splice_site_ada:NA, mutationtaster:damaging, deogen2:tolerated, fathmm:tolerated, gerp_rs:4.95, lrt:damaging, m-cap:damaging, metalr:tolerated, sift4g:damaging	NA	NA	NA	NA	missense_variant:TIAM2:Transcript:ENST00000318981:protein_coding, missense_variant:TIAM2:Transcript:ENST00000360366:protein_coding, 5_prime_UTR_variant:TIAM2:Transcript:ENST00000367174:protein_coding, missense_variant:TIAM2:Transcript:ENST00000456144:protein_coding, missense_variant:TIAM2:Transcript:ENST00000461783:protein_coding, missense_variant:TIAM2:Transcript:ENST00000529824:protein_coding	rs151266968	COSM3622214	1	Skin Cutaneous Melanoma: 0.2% (1/468)	SKCM-US|1|335|0.00299	NA	FALSE	FALSE	NA	0	NA	NA	1.22e-05	0.0002
1	161518422	C	G	1:g.161518422C>G	grch37	Hermes-3C	SNV	FCGR3A	Fc fragment of IgG, low affinity IIIa, receptor (CD16a)	CCDS1232.1	YES	2214	M9MML0_HUMAN	ENST00000367969	ENSG00000203747	NM_000569	0.493099	FALSE	FALSE	NA	NA	missense_variant	p.Arg72Ser	Immunoglobulin domain	coding	exonic	missense_variant:ENST00000367969.3:c.216G>C:exon3:p.R72S	ENSP00000356946.3:p.Arg72Ser	ENST00000367969.3:c.216G>C	provean:tolerated, primateai:tolerated, metasvm:tolerated, sift:tolerated, fathmm_mkl_coding:tolerated, splice_site_rf:NA, mutationassessor:tolerated, mutpred:NA, splice_site_ada:NA, mutationtaster:damaging, deogen2:tolerated, fathmm:tolerated, gerp_rs:-2.63, lrt:tolerated, m-cap:tolerated, metalr:tolerated, sift4g:tolerated	NA	NA	NA	NA	missense_variant:FCGR3A:Transcript:ENST00000367969:protein_coding, missense_variant:FCGR3A:Transcript:ENST00000436743:protein_coding, missense_variant:FCGR3A:Transcript:ENST00000443193:protein_coding, intron_variant&non_coding_transcript_variant:RP11-25K21.6:Transcript:ENST00000537821:processed_transcript, missense_variant:FCGR3A:Transcript:ENST00000540048:protein_coding	rs403016	NA	NA	NA	NA	NA	FALSE	FALSE	NA	0	NA	NA	5.72e-05	NA
21	47666722	T	A	21:g.47666722T>A	grch37	Hermes-3C	SNV	MCM3AP	minichromosome maintenance complex component 3 associated protein	CCDS13734.1	YES	8888	GANP_HUMAN	ENST00000397708	ENSG00000160294	NA	0.481779	FALSE	FALSE	C1527249	Colorectal cancer	missense_variant	p.Met1457Leu	NA	coding	exonic	missense_variant:ENST00000397708.1:c.4369A>T:exon22:p.M1457L	ENSP00000380820.1:p.Met1457Leu	ENST00000397708.1:c.4369A>T	provean:tolerated, primateai:tolerated, metasvm:tolerated, sift:tolerated, fathmm_mkl_coding:tolerated, splice_site_rf:NA, mutationassessor:tolerated, mutpred:0.396, splice_site_ada:NA, mutationtaster:tolerated, deogen2:tolerated, fathmm:tolerated, gerp_rs:-1.46, lrt:tolerated, m-cap:tolerated, metalr:tolerated, sift4g:tolerated	NA	NA	NA	NA	missense_variant:MCM3AP:Transcript:ENST00000291688:protein_coding, missense_variant:MCM3AP:Transcript:ENST00000397708:protein_coding, intron_variant&non_coding_transcript_variant:MCM3AP-AS1:Transcript:ENST00000414659:antisense, downstream_gene_variant:MCM3AP-AS1:Transcript:ENST00000421927:antisense, downstream_gene_variant:MCM3AP-AS1:Transcript:ENST00000432735:antisense, upstream_gene_variant:AP0…	NA	NA	NA	NA	NA	NA	FALSE	FALSE	NA	0	NA	NA	NA	NA
3	186394974	GA	TC	3:g.186394974GA>TC	grch37	Hermes-3C	substitution	HRG	histidine-rich glycoprotein	CCDS3280.1	YES	3273	HRG_HUMAN	ENST00000232003	ENSG00000113905	NM_000412	0.475855	FALSE	FALSE	C0006142&C0678222&C1458155&C1257931	Familial cancer of breast&Breast carcinoma&Neoplasm of the breast&Mammary Neoplasms, Human	missense_variant	p.Glu294Ser	NA	coding	exonic	missense_variant:ENST00000232003.4:c.880_881inv:exon7:p.E294S	ENSP00000232003.4:p.Glu294Ser	ENST00000232003.4:c.880_881inv	NA	NA	NA	NA	NA	missense_variant:HRG:Transcript:ENST00000232003:protein_coding	NA	NA	NA	NA	NA	NA	FALSE	FALSE	NA	0	NA	NA	NA	NA
3	42674100	GA	G	3:g.42674100GA>G	grch37	Hermes-3C	deletion	NKTR	natural killer-tumor recognition sequence	CCDS2702.1	YES	4820	NKTR_HUMAN	ENST00000232978	ENSG00000114857	NM_005385	0.473815	FALSE	FALSE	NA	NA	frameshift_variant	p.Arg189GlyfsTer66	NA	coding	exonic	frameshift_variant:ENST00000232978.8:c.565del:exon9:p.R189fs	ENSP00000232978.8:p.Arg189GlyfsTer66	ENST00000232978.8:c.565del	NA	NA	NA	NA	NA	frameshift_variant:NKTR:Transcript:ENST00000232978:protein_coding, non_coding_transcript_exon_variant:RP4-613B23.1:Transcript:ENST00000434363:antisense, intron_variant&non_coding_transcript_variant:RP4-613B23.1:Transcript:ENST00000438017:antisense, intron_variant&non_coding_transcript_variant:RP4-613B23.1:Transcript:ENST00000445452:antisense	rs760751574	COSM2988374	NA	NA	NA	NA	FALSE	TRUE	NA	0	NA	NA	NA	NA
12	101016095	C	T	12:g.101016095C>T	grch37	Hermes-3C	SNV	GAS2L3	growth arrest-specific 2 like 3	CCDS9079.1	YES	283431	GA2L3_HUMAN	ENST00000539410	ENSG00000139354	NA	0.463253	FALSE	FALSE	NA	NA	stop_gained	p.Arg231Ter	Growth-Arrest-Specific Protein 2 Domain	coding	exonic	stop_gained:ENST00000539410.1:c.691C>T:exon8:p.R231X	ENSP00000439672.1:p.Arg231Ter	ENST00000539410.1:c.691C>T	provean:NA, primateai:tolerated, metasvm:NA, sift:NA, fathmm_mkl_coding:damaging, splice_site_rf:NA, mutationassessor:NA, mutpred:NA, splice_site_ada:NA, mutationtaster:damaging, deogen2:NA, fathmm:NA, gerp_rs:4.99, lrt:damaging, m-cap:NA, metalr:NA, sift4g:NA	NA	NA	NA	NA	stop_gained:GAS2L3:Transcript:ENST00000266754:protein_coding, stop_gained:GAS2L3:Transcript:ENST00000537247:protein_coding, stop_gained:GAS2L3:Transcript:ENST00000539410:protein_coding, stop_gained:GAS2L3:Transcript:ENST00000547754:protein_coding	NA	COSM4037923	NA	NA	NA	NA	FALSE	FALSE	NA	0	NA	NA	NA	NA
12	53292293	C	A	12:g.53292293C>A	grch37	Hermes-3C	SNV	KRT8	keratin 8	CCDS58234.1	YES	3856	K2C8_HUMAN	ENST00000552150	ENSG00000170421	NM_001256282	0.445116	FALSE	FALSE	C0023903&C0345904&C0678222&C0006142&C1458155&C0001418&C0024623&C0007134&C0032927&C0038356&C0205641&C0205642&C0205645&C0279702&C1257931&C1266042&C1266043&C1306837&C1708349	Neoplasm of the liver&Neoplasm of the liver&Breast carcinoma&Familial cancer of breast&Neoplasm of the breast&Adenocarcinoma&Malignant Gastric Neoplasm&Renal cell carcinoma, papillary, 1&Precancerous Condition&Neoplasm of stomach&Basal cell adenocarcinoma&Oxyphilic Adenocarcinoma&Tubular Adenocarcinoma&Clear cell carcinoma of kidney&Mammary Neoplasms, Human&Chromophobe renal cell carcinoma&Sarcom…	missense_variant	p.Gly433Trp	NA	coding	exonic	missense_variant:ENST00000552150.1:c.1297G>T:exon8:p.G433W	ENSP00000449404.1:p.Gly433Trp	ENST00000552150.1:c.1297G>T	provean:damaging, primateai:damaging, metasvm:damaging, sift:damaging, fathmm_mkl_coding:damaging, splice_site_rf:NA, mutationassessor:damaging, mutpred:0.481, splice_site_ada:NA, mutationtaster:damaging, deogen2:damaging, fathmm:damaging, gerp_rs:3.41, lrt:tolerated, m-cap:damaging, metalr:damaging, sift4g:damaging	NA	NA	NA	NA	missense_variant:KRT8:Transcript:ENST00000293308:protein_coding, missense_variant:KRT8:Transcript:ENST00000546897:protein_coding, missense_variant:KRT8:Transcript:ENST00000552150:protein_coding, missense_variant:KRT8:Transcript:ENST00000552551:protein_coding	NA	NA	NA	NA	NA	NA	FALSE	FALSE	NA	0	NA	NA	NA	NA
16	77334237	C	A	16:g.77334237C>A	grch37	Hermes-3C	SNV	ADAMTS18	ADAM metallopeptidase with thrombospondin type 1 motif, 18	CCDS10926.1	YES	170692	ATS18_HUMAN	ENST00000282849	ENSG00000140873	NM_199355	0.441697	FALSE	FALSE	C1527249	Colorectal cancer	missense_variant	p.Gly866Val	NA	coding	exonic	missense_variant:ENST00000282849.5:c.2597G>T:exon17:p.G866V	ENSP00000282849.5:p.Gly866Val	ENST00000282849.5:c.2597G>T	provean:tolerated, primateai:tolerated, metasvm:tolerated, sift:tolerated, fathmm_mkl_coding:damaging, splice_site_rf:NA, mutationassessor:tolerated, mutpred:0.471, splice_site_ada:NA, mutationtaster:tolerated, deogen2:tolerated, fathmm:tolerated, gerp_rs:2.76, lrt:tolerated, m-cap:tolerated, metalr:tolerated, sift4g:tolerated	NA	NA	NA	NA	missense_variant:ADAMTS18:Transcript:ENST00000282849:protein_coding	rs768098437	COSM5544423	NA	NA	NA	NA	FALSE	FALSE	NA	0	NA	NA	1.22e-05	NA
16	28618314	C	T	16:g.28618314C>T	grch37	Hermes-3C	SNV	SULT1A1	sulfotransferase family, cytosolic, 1A, phenol-preferring, member 1	CCDS32420.1	YES	6817	ST1A1_HUMAN	ENST00000395609	ENSG00000196502	NA	0.438373	FALSE	FALSE	C0376358&C0033578&C0009375&C0042076&C0751571	Malignant tumor of prostate&Prostate neoplasm&Neoplasm of the colon&Urinary tract neoplasm&Malignant Urinary System Neoplasm	missense_variant	p.Gly153Arg	Sulfotransferase domain	coding	exonic	missense_variant:ENST00000395609.1:c.457G>A:exon7:p.G153R	ENSP00000378972.1:p.Gly153Arg	ENST00000395609.1:c.457G>A	provean:damaging, primateai:tolerated, metasvm:damaging, sift:damaging, fathmm_mkl_coding:damaging, splice_site_rf:NA, mutationassessor:damaging, mutpred:NA, splice_site_ada:NA, mutationtaster:damaging, deogen2:damaging, fathmm:damaging, gerp_rs:2.42, lrt:damaging, m-cap:damaging, metalr:damaging, sift4g:damaging	NA	NA	NA	NA	missense_variant:SULT1A1:Transcript:ENST00000314752:protein_coding, missense_variant:SULT1A1:Transcript:ENST00000350842:protein_coding, missense_variant:SULT1A1:Transcript:ENST00000395607:protein_coding, missense_variant:SULT1A1:Transcript:ENST00000395609:protein_coding, missense_variant:SULT1A1:Transcript:ENST00000569554:protein_coding	rs539253610	NA	NA	NA	NA	NA	FALSE	FALSE	NA	0	NA	NA	2.03e-05	0.0002
20	11898961	CCTT	C	20:g.11898961CCTT>C	grch37	Hermes-3C	deletion	BTBD3	BTB (POZ) domain containing 3	CCDS13113.1	YES	22903	BTBD3_HUMAN	ENST00000405977	ENSG00000132640	NM_001282554, NM_001282550	0.428348	FALSE	FALSE	NA	NA	inframe_deletion	p.Phe15del	NA	coding	exonic	inframe_deletion:ENST00000405977.1:c.45_47del:exon2:p.F15del	ENSP00000384545.1:p.Phe15del	ENST00000405977.1:c.45_47del	NA	NA	NA	NA	NA	intron_variant:BTBD3:Transcript:ENST00000254977:protein_coding, inframe_deletion:BTBD3:Transcript:ENST00000378226:protein_coding, intron_variant:BTBD3:Transcript:ENST00000399006:protein_coding, inframe_deletion:BTBD3:Transcript:ENST00000405977:protein_coding, splice_region_variant&non_coding_transcript_exon_variant:RP4-742J24.2:Transcript:ENST00000439529:antisense	rs1187265784	COSM5516914	2	Stomach Adenocarcinoma: 0.5% (2/437)	BTCA-JP|1|239|0.00418, STAD-US|1|289|0.00346, COAD-US|1|254|0.00394	NA	FALSE	FALSE	NA	0	NA	NA	3.34e-05	NA
1	145536872	G	A	1:g.145536872G>A	grch37	Hermes-3C	SNV	ITGA10	integrin, alpha 10	CCDS918.1	YES	8515	ITA10_HUMAN	ENST00000369304	ENSG00000143127	NM_003637	0.419855	FALSE	FALSE	NA	NA	missense_variant	p.Arg751Gln	Integrin alpha	coding	exonic	missense_variant:ENST00000369304.3:c.2252G>A:exon18:p.R751Q	ENSP00000358310.3:p.Arg751Gln	ENST00000369304.3:c.2252G>A	NA	NA	NA	NA	NA	missense_variant:ITGA10:Transcript:ENST00000369304:protein_coding, downstream_gene_variant:RP11-315I20.3:Transcript:ENST00000415065:antisense, missense_variant:ITGA10:Transcript:ENST00000538811:protein_coding, missense_variant:ITGA10:Transcript:ENST00000539363:protein_coding	NA	COSM1747702	NA	NA	NA	NA	FALSE	FALSE	NA	0	NA	NA	NA	NA
5	138723473	G	T	5:g.138723473G>T	grch37	Hermes-3C	SNV	MZB1	marginal zone B and B1 cell-specific protein	CCDS47273.1	YES	51237	MZB1_HUMAN	ENST00000302125	ENSG00000170476	NM_016459	0.414228	FALSE	FALSE	NA	NA	missense_variant	p.Ala184Asp	NA	coding	exonic	missense_variant:ENST00000302125.8:c.551C>A:exon4:p.A184D	ENSP00000303920.8:p.Ala184Asp	ENST00000302125.8:c.551C>A	provean:tolerated, primateai:tolerated, metasvm:tolerated, sift:tolerated, fathmm_mkl_coding:tolerated, splice_site_rf:NA, mutationassessor:tolerated, mutpred:0.107, splice_site_ada:NA, mutationtaster:tolerated, deogen2:tolerated, fathmm:NA, gerp_rs:-9.06, lrt:NA, m-cap:tolerated, metalr:tolerated, sift4g:tolerated	NA	NA	NA	NA	missense_variant:MZB1:Transcript:ENST00000302125:protein_coding, upstream_gene_variant:SLC23A1:Transcript:ENST00000348729:protein_coding, upstream_gene_variant:SLC23A1:Transcript:ENST00000353963:protein_coding, missense_variant:MZB1:Transcript:ENST00000412103:protein_coding, downstream_gene_variant:PROB1:Transcript:ENST00000434752:protein_coding, downstream_gene_variant:MZB1:Transcript:ENST000004…	NA	NA	NA	NA	NA	NA	FALSE	FALSE	NA	0	NA	NA	NA	NA
1	92446700	C	T	1:g.92446700C>T	grch37	Hermes-3C	SNV	BRDT	bromodomain, testis-specific	CCDS735.1	YES	676	BRDT_HUMAN	ENST00000362005	ENSG00000137948	NM_001242805	0.409361	FALSE	FALSE	C0278701	Adenocarcinoma of stomach	missense_variant	p.Ser572Leu	NA	coding	exonic	missense_variant:ENST00000362005.3:c.1715C>T:exon11:p.S572L	ENSP00000354568.3:p.Ser572Leu	ENST00000362005.3:c.1715C>T	provean:tolerated, primateai:tolerated, metasvm:tolerated, sift:tolerated, fathmm_mkl_coding:tolerated, splice_site_rf:NA, mutationassessor:tolerated, mutpred:NA, splice_site_ada:NA, mutationtaster:tolerated, deogen2:tolerated, fathmm:tolerated, gerp_rs:0.67, lrt:tolerated, m-cap:tolerated, metalr:tolerated, sift4g:tolerated	NA	NA	NA	NA	missense_variant:BRDT:Transcript:ENST00000362005:protein_coding, missense_variant:BRDT:Transcript:ENST00000370389:protein_coding, missense_variant:BRDT:Transcript:ENST00000394530:protein_coding, missense_variant:BRDT:Transcript:ENST00000399546:protein_coding, missense_variant:BRDT:Transcript:ENST00000402388:protein_coding	rs376776587	COSM913241	3	Uterine Corpus Endometrial Carcinoma: 0.6% (3/530)	NA	NA	FALSE	TRUE	NA	0	NA	NA	4.5e-05	NA
8	17819583	A	G	8:g.17819583A>G	grch37	Hermes-3C	SNV	PCM1	pericentriolar material 1	CCDS47812.1	YES	5108	PCM1_HUMAN	ENST00000325083	ENSG00000078674	NM_006197	0.406625	FALSE	FALSE	NA	NA	missense_variant	p.Tyr788Cys	NA	coding	exonic	missense_variant:ENST00000325083.8:c.2363A>G:exon16:p.Y788C	ENSP00000327077.8:p.Tyr788Cys	ENST00000325083.8:c.2363A>G	provean:tolerated, primateai:tolerated, metasvm:tolerated, sift:tolerated, fathmm_mkl_coding:damaging, splice_site_rf:NA, mutationassessor:NA, mutpred:NA, splice_site_ada:NA, mutationtaster:tolerated, deogen2:NA, fathmm:tolerated, gerp_rs:4.35, lrt:tolerated, m-cap:tolerated, metalr:tolerated, sift4g:tolerated	NA	NA	NA	NA	missense_variant:PCM1:Transcript:ENST00000325083:protein_coding, missense_variant:PCM1:Transcript:ENST00000519253:protein_coding, missense_variant:PCM1:Transcript:ENST00000524226:protein_coding	rs373682729	NA	1	Uterine Corpus Endometrial Carcinoma: 0.2% (1/530)	STAD-US|1|289|0.00346	NA	FALSE	FALSE	NA	0	NA	NA	3.29e-05	NA
22	29837827	A	G	22:g.29837827A>G	grch37	Hermes-3C	SNV	RFPL1	ret finger protein-like 1	CCDS13857.2	YES	5988	RFPL1_HUMAN	ENST00000354373	ENSG00000128250	NM_021026	0.406365	FALSE	FALSE	NA	NA	missense_variant	p.Ser224Gly	SPRY domain	coding	exonic	missense_variant:ENST00000354373.2:c.670A>G:exon2:p.S224G	ENSP00000346342.2:p.Ser224Gly	ENST00000354373.2:c.670A>G	provean:tolerated, primateai:tolerated, metasvm:tolerated, sift:tolerated, fathmm_mkl_coding:tolerated, splice_site_rf:NA, mutationassessor:tolerated, mutpred:NA, splice_site_ada:NA, mutationtaster:tolerated, deogen2:tolerated, fathmm:tolerated, gerp_rs:-0.709, lrt:NA, m-cap:tolerated, metalr:tolerated, sift4g:tolerated	NA	NA	NA	NA	missense_variant:RFPL1:Transcript:ENST00000354373:protein_coding, non_coding_transcript_exon_variant:RFPL1S:Transcript:ENST00000461286:antisense, non_coding_transcript_exon_variant:RFPL1S:Transcript:ENST00000539579:antisense	rs1225854195	NA	NA	NA	NA	NA	FALSE	FALSE	NA	0	NA	NA	4.1e-06	NA
11	28057761	TACCG	T	11:g.28057761TACCG>T	grch37	Hermes-3C	deletion	KIF18A	kinesin family member 18A	CCDS7867.1	YES	81930	KI18A_HUMAN	ENST00000263181	ENSG00000121621	NM_031217	0.405985	FALSE	FALSE	NA	NA	splice_donor_variant, coding_sequence_variant	NA	NA	coding	exonic	splice_donor_variant&coding_sequence_variant:ENST00000263181.6:c.2395_2396+2del	NA	ENST00000263181.6:c.2395_2396+2del	NA	NA	NA	NA	NA	splice_donor_variant&coding_sequence_variant:KIF18A:Transcript:ENST00000263181:protein_coding	rs1213677912	NA	NA	NA	NA	NA	FALSE	TRUE	NA	0	NA	NA	4.8e-06	NA
4	86916303	G	A	4:g.86916303G>A	grch37	Hermes-3C	SNV	ARHGAP24	Rho GTPase activating protein 24	CCDS34025.1	YES	83478	RHG24_HUMAN	ENST00000395184	ENSG00000138639	NM_001025616, NM_001287805	0.404694	FALSE	FALSE	NA	NA	missense_variant	p.Arg499Gln	NA	coding	exonic	missense_variant:ENST00000395184.1:c.1496G>A:exon9:p.R499Q	ENSP00000378611.1:p.Arg499Gln	ENST00000395184.1:c.1496G>A	provean:tolerated, primateai:tolerated, metasvm:tolerated, sift:damaging, fathmm_mkl_coding:damaging, splice_site_rf:NA, mutationassessor:damaging, mutpred:NA, splice_site_ada:NA, mutationtaster:damaging, deogen2:tolerated, fathmm:tolerated, gerp_rs:5.02, lrt:damaging, m-cap:damaging, metalr:tolerated, sift4g:tolerated	NA	NA	NA	NA	missense_variant:ARHGAP24:Transcript:ENST00000264343:protein_coding, missense_variant:ARHGAP24:Transcript:ENST00000395183:protein_coding, missense_variant:ARHGAP24:Transcript:ENST00000395184:protein_coding	rs115120658	COSM1173071&COSM1173072	1	Bladder Urothelial Carcinoma: 0.2% (1/412)	NA	NA	FALSE	FALSE	NA	0	NA	NA	0.0001097	0.0002
7	111409673	C	T	7:g.111409673C>T	grch37	Hermes-3C	SNV	DOCK4	dedicator of cytokinesis 4	CCDS47688.1	YES	9732	DOCK4_HUMAN	ENST00000437633	ENSG00000128512	NM_014705	0.400249	FALSE	FALSE	NA	NA	missense_variant	p.Arg1238Lys	NA	coding	exonic	missense_variant:ENST00000437633.1:c.3713G>A:exon36:p.R1238K	ENSP00000404179.1:p.Arg1238Lys	ENST00000437633.1:c.3713G>A	provean:tolerated, primateai:damaging, metasvm:tolerated, sift:tolerated, fathmm_mkl_coding:damaging, splice_site_rf:NA, mutationassessor:damaging, mutpred:0.464, splice_site_ada:NA, mutationtaster:damaging, deogen2:tolerated, fathmm:tolerated, gerp_rs:5.41, lrt:damaging, m-cap:tolerated, metalr:tolerated, sift4g:tolerated	NA	NA	NA	NA	missense_variant:DOCK4:Transcript:ENST00000428084:protein_coding, missense_variant:DOCK4:Transcript:ENST00000437633:protein_coding, missense_variant:DOCK4:Transcript:ENST00000494651:protein_coding	NA	NA	1	Lung Squamous Cell Carcinoma: 0.2% (1/492)	NA	NA	FALSE	FALSE	NA	0	NA	NA	NA	NA
15	63047833	T	C	15:g.63047833T>C	grch37	Hermes-3C	SNV	TLN2	talin 2	CCDS32261.1	YES	83660	TLN2_HUMAN	ENST00000561311	ENSG00000171914	NA	0.38962	FALSE	FALSE	NA	NA	missense_variant	p.Phe1527Leu	NA	coding	exonic	missense_variant:ENST00000561311.1:c.4579T>C:exon36:p.F1527L	ENSP00000453508.1:p.Phe1527Leu	ENST00000561311.1:c.4579T>C	provean:damaging, primateai:damaging, metasvm:tolerated, sift:tolerated, fathmm_mkl_coding:damaging, splice_site_rf:NA, mutationassessor:tolerated, mutpred:0.443, splice_site_ada:NA, mutationtaster:damaging, deogen2:NA, fathmm:tolerated, gerp_rs:6.11, lrt:damaging, m-cap:tolerated, metalr:tolerated, sift4g:damaging	NA	NA	NA	NA	missense_variant:TLN2:Transcript:ENST00000306829:protein_coding, upstream_gene_variant:TLN2:Transcript:ENST00000472902:protein_coding, missense_variant:TLN2:Transcript:ENST00000561311:protein_coding	NA	NA	NA	NA	NA	NA	FALSE	FALSE	NA	0	NA	NA	NA	NA
11	45274066	C	T	11:g.45274066C>T	grch37	Hermes-3C	SNV	SYT13	synaptotagmin XIII	CCDS31470.1	YES	57586	SYT13_HUMAN	ENST00000020926	ENSG00000019505	NM_020826, NM_001247987	0.386044	FALSE	FALSE	NA	NA	missense_variant	p.Arg251His	C2 domain	coding	exonic	missense_variant:ENST00000020926.3:c.752G>A:exon4:p.R251H	ENSP00000020926.3:p.Arg251His	ENST00000020926.3:c.752G>A	provean:damaging, primateai:tolerated, metasvm:tolerated, sift:tolerated, fathmm_mkl_coding:damaging, splice_site_rf:NA, mutationassessor:damaging, mutpred:NA, splice_site_ada:NA, mutationtaster:damaging, deogen2:tolerated, fathmm:tolerated, gerp_rs:5.85, lrt:damaging, m-cap:tolerated, metalr:tolerated, sift4g:tolerated	NA	NA	NA	NA	missense_variant:SYT13:Transcript:ENST00000020926:protein_coding, upstream_gene_variant:CTD-2560E9.5:Transcript:ENST00000531663:antisense, upstream_gene_variant:CTD-2560E9.5:Transcript:ENST00000534342:antisense	rs141892837	NA	1	Cervical Squamous Cell Carcinoma and Endocervical Adenocarcinoma: 0.3% (1/289)	NA	NA	FALSE	FALSE	NA	0	NA	NA	9.44e-05	0.0002
11	60703402	C	T	11:g.60703402C>T	grch37	Hermes-3C	SNV	TMEM132A	transmembrane protein 132A	CCDS7997.1	YES	54972	T132A_HUMAN	ENST00000005286	ENSG00000006118	NM_178031, NM_017870	0.377327	FALSE	FALSE	NA	NA	missense_variant	p.Arg700Cys	NA	coding	exonic	missense_variant:ENST00000005286.4:c.2098C>T:exon11:p.R700C	ENSP00000005286.4:p.Arg700Cys	ENST00000005286.4:c.2098C>T	provean:tolerated, primateai:tolerated, metasvm:tolerated, sift:tolerated, fathmm_mkl_coding:tolerated, splice_site_rf:NA, mutationassessor:tolerated, mutpred:0.438, splice_site_ada:NA, mutationtaster:damaging, deogen2:tolerated, fathmm:tolerated, gerp_rs:4.82, lrt:tolerated, m-cap:tolerated, metalr:tolerated, sift4g:tolerated	NA	NA	NA	NA	missense_variant:TMEM132A:Transcript:ENST00000005286:protein_coding, downstream_gene_variant:SLC15A3:Transcript:ENST00000227880:protein_coding, missense_variant:TMEM132A:Transcript:ENST00000453848:protein_coding	rs773170460	NA	NA	NA	NA	NA	FALSE	FALSE	NA	0	NA	NA	1.23e-05	NA
1	169454957	GGCC	G	1:g.169454957GGCC>G	grch37	Hermes-3C	deletion	SLC19A2	solute carrier family 19 (thiamine transporter), member 2	CCDS1280.1	YES	10560	S19A2_HUMAN	ENST00000236137	ENSG00000117479	NM_006996	0.377112	FALSE	FALSE	NA	NA	inframe_deletion	p.Ala16del	NA	coding	exonic	inframe_deletion:ENST00000236137.5:c.45_47del:exon1:p.A16del	ENSP00000236137.5:p.Ala16del	ENST00000236137.5:c.45_47del	NA	NA	NA	NA	NA	inframe_deletion:SLC19A2:Transcript:ENST00000236137:protein_coding, inframe_deletion:SLC19A2:Transcript:ENST00000367804:protein_coding, upstream_gene_variant:AL021068.1:Transcript:ENST00000392097:pseudogene	rs776444312	NA	NA	NA	NA	NA	FALSE	TRUE	NA	0	NA	NA	0.0001044	NA
1	155721568	G	T	1:g.155721568G>T	grch37	Hermes-3C	SNV	GON4L	gon-4-like (C. elegans)	CCDS44242.1	YES	54856	GON4L_HUMAN	ENST00000437809	ENSG00000116580	NA	0.372046	FALSE	FALSE	NA	NA	missense_variant	p.Thr2188Asn	NA	coding	exonic	missense_variant:ENST00000437809.1:c.6563C>A:exon31:p.T2188N	ENSP00000396117.1:p.Thr2188Asn	ENST00000437809.1:c.6563C>A	provean:tolerated, primateai:tolerated, metasvm:tolerated, sift:damaging, fathmm_mkl_coding:damaging, splice_site_rf:NA, mutationassessor:tolerated, mutpred:NA, splice_site_ada:NA, mutationtaster:damaging, deogen2:damaging, fathmm:tolerated, gerp_rs:4.05, lrt:damaging, m-cap:tolerated, metalr:tolerated, sift4g:damaging	NA	NA	NA	NA	missense_variant:GON4L:Transcript:ENST00000271883:protein_coding, downstream_gene_variant:MSTO2P:Transcript:ENST00000314835:unprocessed_pseudogene, missense_variant:GON4L:Transcript:ENST00000368331:protein_coding, missense_variant:GON4L:Transcript:ENST00000437809:protein_coding, downstream_gene_variant:MSTO1:Transcript:ENST00000452804:protein_coding, downstream_gene_variant:MSTO1:Transcript:ENST0…	rs751445165	NA	NA	NA	NA	NA	FALSE	FALSE	NA	0	NA	NA	1.63e-05	NA
2	105472070	TGGC	T	2:g.105472070TGGC>T	grch37	Hermes-3C	deletion	POU3F3	POU class 3 homeobox 3	CCDS33265.1	YES	5455	PO3F3_HUMAN	ENST00000361360	ENSG00000198914	NM_006236	0.369304	FALSE	FALSE	NA	NA	inframe_deletion	p.Gly43del	NA	coding	exonic	inframe_deletion:ENST00000361360.2:c.120_122del:exon1:p.G43del	ENSP00000355001.2:p.Gly43del	ENST00000361360.2:c.120_122del	NA	NA	NA	NA	NA	inframe_deletion:POU3F3:Transcript:ENST00000361360:protein_coding, upstream_gene_variant:LINC01158:Transcript:ENST00000413121:antisense, upstream_gene_variant:LINC01158:Transcript:ENST00000443988:antisense, upstream_gene_variant:LINC01158:Transcript:ENST00000447876:antisense, upstream_gene_variant:LINC01158:Transcript:ENST00000454729:antisense, upstream_gene_variant:LINC01158:Transcript:ENST00000…	rs1214688187	COSM5547066	NA	NA	NA	NA	TRUE	TRUE	NA	0	NA	NA	0	NA
3	47454398	CG	TA	3:g.47454398CG>TA	grch37	Hermes-3C	substitution	PTPN23	protein tyrosine phosphatase, non-receptor type 23	CCDS2754.1	YES	25930	PTN23_HUMAN	ENST00000265562	ENSG00000076201	NM_015466	0.361852	FALSE	FALSE	NA	NA	missense_variant	p.Pro1545Leu	NA	coding	exonic	missense_variant:ENST00000265562.4:c.4634_4635delinsTA:exon25:p.P1545L	ENSP00000265562.4:p.Pro1545Leu	ENST00000265562.4:c.4634_4635delinsTA	NA	NA	NA	NA	NA	missense_variant:PTPN23:Transcript:ENST00000265562:protein_coding, downstream_gene_variant:SCAP:Transcript:ENST00000265565:protein_coding, missense_variant:PTPN23:Transcript:ENST00000431726:protein_coding, downstream_gene_variant:SCAP:Transcript:ENST00000441517:protein_coding, downstream_gene_variant:SCAP:Transcript:ENST00000545718:protein_coding	NA	NA	NA	NA	NA	NA	FALSE	FALSE	NA	0	NA	NA	NA	NA
12	48141906	G	A	12:g.48141906G>A	grch37	Hermes-3C	SNV	RAPGEF3	Rap guanine nucleotide exchange factor (GEF) 3	CCDS41775.1	YES	10411	RPGF3_HUMAN	ENST00000449771	ENSG00000079337	NA	0.35577	FALSE	FALSE	NA	NA	missense_variant	p.His425Tyr	RasGEF N-terminal motif	coding	exonic	missense_variant:ENST00000449771.2:c.1273C>T:exon13:p.H425Y	ENSP00000395708.2:p.His425Tyr	ENST00000449771.2:c.1273C>T	provean:damaging, primateai:tolerated, metasvm:tolerated, sift:tolerated, fathmm_mkl_coding:damaging, splice_site_rf:NA, mutationassessor:tolerated, mutpred:0.623, splice_site_ada:NA, mutationtaster:damaging, deogen2:tolerated, fathmm:tolerated, gerp_rs:4.42, lrt:tolerated, m-cap:tolerated, metalr:tolerated, sift4g:tolerated	NA	NA	NA	NA	missense_variant:RAPGEF3:Transcript:ENST00000171000:protein_coding, missense_variant:RAPGEF3:Transcript:ENST00000389212:protein_coding, missense_variant:RAPGEF3:Transcript:ENST00000395358:protein_coding, missense_variant:RAPGEF3:Transcript:ENST00000405493:protein_coding, missense_variant:RAPGEF3:Transcript:ENST00000449771:protein_coding, missense_variant:RAPGEF3:Transcript:ENST00000548919:protein…	NA	NA	NA	NA	NA	NA	FALSE	FALSE	NA	0	NA	NA	NA	NA
8	144940355	C	T	8:g.144940355C>T	grch37	Hermes-3C	SNV	EPPK1	epiplakin 1	NA	YES	83481	NA	ENST00000525985	ENSG00000227184	NM_031308	0.349064	FALSE	FALSE	NA	NA	missense_variant	p.Arg2356His	Plectin repeat	coding	exonic	missense_variant:ENST00000525985.1:c.7067G>A:exon2:p.R2356H	ENSP00000436337.1:p.Arg2356His	ENST00000525985.1:c.7067G>A	NA	NA	NA	NA	NA	missense_variant:EPPK1:Transcript:ENST00000525985:protein_coding	rs6982874	COSM2868957	NA	NA	NA	NA	FALSE	FALSE	NA	0	NA	NA	4.1e-06	NA
19	36046179	CCTT	C	19:g.36046179CCTT>C	grch37	Hermes-3C	deletion	ATP4A	ATPase, H+/K+ exchanging, alpha polypeptide	CCDS12467.1	YES	495	ATP4A_HUMAN	ENST00000262623	ENSG00000105675	NM_000704	0.34006	FALSE	FALSE	NA	NA	inframe_deletion	p.Lys738del	haloacid dehalogenase-like hydrolase	coding	exonic	inframe_deletion:ENST00000262623.3:c.2212_2214del:exon15:p.K738del	ENSP00000262623.2:p.Lys738del	ENST00000262623.3:c.2212_2214del	NA	NA	NA	NA	NA	inframe_deletion:ATP4A:Transcript:ENST00000262623:protein_coding	rs1232390381	NA	NA	NA	NA	NA	FALSE	FALSE	NA	0	NA	NA	NA	NA
16	2812476	TAGAACCCCAGCTAGACGTGGCCGCTCACGCTCC	T	16:g.2812476TAGAACCCCAGCTAGACGTGGCCGCTCACGCTCC>T	grch37	Hermes-3C	deletion	SRRM2	serine/arginine repetitive matrix 2	CCDS32373.1	YES	23524	SRRM2_HUMAN	ENST00000301740	ENSG00000167978	NM_016333	0.33961	FALSE	FALSE	NA	NA	inframe_deletion	p.Gly667_Arg677del	NA	coding	exonic	inframe_deletion:ENST00000301740.8:c.1959_1991del:exon11:p.G667_R677del	ENSP00000301740.8:p.Gly667_Arg677del	ENST00000301740.8:c.1959_1991del	NA	NA	NA	NA	NA	inframe_deletion:SRRM2:Transcript:ENST00000301740:protein_coding	rs757011470	NA	NA	NA	NA	NA	TRUE	FALSE	NA	0	NA	NA	4.1e-06	NA
16	30750821	C	T	16:g.30750821C>T	grch37	Hermes-3C	SNV	SRCAP	Snf2-related CREBBP activator protein	CCDS10689.2	YES	10847	SRCAP_HUMAN	ENST00000262518	ENSG00000080603	NM_006662	0.339019	FALSE	FALSE	C0010606	Adenoid cystic carcinoma	missense_variant	p.Arg3154Trp	NA	coding	exonic	missense_variant:ENST00000262518.4:c.9460C>T:exon34:p.R3154W	ENSP00000262518.4:p.Arg3154Trp	ENST00000262518.4:c.9460C>T	provean:damaging, primateai:tolerated, metasvm:damaging, sift:damaging, fathmm_mkl_coding:damaging, splice_site_rf:NA, mutationassessor:tolerated, mutpred:0.271, splice_site_ada:NA, mutationtaster:tolerated, deogen2:tolerated, fathmm:damaging, gerp_rs:2.81, lrt:damaging, m-cap:damaging, metalr:damaging, sift4g:damaging	NA	NA	NA	NA	missense_variant:SRCAP:Transcript:ENST00000262518:protein_coding, missense_variant:SRCAP:Transcript:ENST00000344771:protein_coding, missense_variant:SRCAP:Transcript:ENST00000395059:protein_coding, upstream_gene_variant:RP11-2C24.4:Transcript:ENST00000483578:lincRNA	rs755552459	NA	1	Uterine Corpus Endometrial Carcinoma: 0.2% (1/530)	NA	NA	FALSE	FALSE	NA	0	NA	NA	4.1e-06	NA
7	99771559	C	T	7:g.99771559C>T	grch37	Hermes-3C	SNV	GPC2	glypican 2	CCDS5689.1	YES	221914	GPC2_HUMAN	ENST00000292377	ENSG00000213420	NM_152742	0.323883	FALSE	FALSE	NA	NA	missense_variant	p.Arg264Gln	Glypican	coding	exonic	missense_variant:ENST00000292377.2:c.791G>A:exon5:p.R264Q	ENSP00000292377.2:p.Arg264Gln	ENST00000292377.2:c.791G>A	provean:tolerated, primateai:tolerated, metasvm:tolerated, sift:tolerated, fathmm_mkl_coding:damaging, splice_site_rf:NA, mutationassessor:tolerated, mutpred:NA, splice_site_ada:NA, mutationtaster:damaging, deogen2:tolerated, fathmm:tolerated, gerp_rs:1.03, lrt:tolerated, m-cap:damaging, metalr:tolerated, sift4g:tolerated	NA	NA	NA	NA	missense_variant:GPC2:Transcript:ENST00000292377:protein_coding, upstream_gene_variant:STAG3:Transcript:ENST00000317296:protein_coding, upstream_gene_variant:STAG3:Transcript:ENST00000394018:protein_coding, upstream_gene_variant:STAG3:Transcript:ENST00000426455:protein_coding	rs781076566	COSM226180	1	Lung Adenocarcinoma: 0.2% (1/567)	NA	NA	FALSE	FALSE	NA	0	NA	NA	4.27e-05	NA
12	53069267	GGCC	G	12:g.53069267GGCC>G	grch37	Hermes-3C	deletion	KRT1	keratin 1	CCDS8836.1	YES	3848	K2C1_HUMAN	ENST00000252244	ENSG00000167768	NM_006121	0.320735	FALSE	FALSE	C0037286&C0007114&C0007137	Neoplasm of the skin&Neoplasm of the skin&Squamous cell carcinoma	inframe_deletion	p.Gly548del	NA	coding	exonic	inframe_deletion:ENST00000252244.3:c.1642_1644del:exon9:p.G548del	ENSP00000252244.3:p.Gly548del	ENST00000252244.3:c.1642_1644del	NA	NA	NA	NA	NA	inframe_deletion:KRT1:Transcript:ENST00000252244:protein_coding	rs777065481	NA	NA	NA	NA	NA	TRUE	TRUE	NA	0	NA	NA	5.77e-05	NA
7	157985092	T	C	7:g.157985092T>C	grch37	Hermes-3C	SNV	PTPRN2	protein tyrosine phosphatase, receptor type, N polypeptide 2	CCDS5947.1	YES	5799	PTPR2_HUMAN	ENST00000389418	ENSG00000155093	NM_002847	0.315167	FALSE	FALSE	C1527249	Colorectal cancer	missense_variant	p.Glu159Gly	NA	coding	exonic	missense_variant:ENST00000389418.4:c.476A>G:exon5:p.E159G	ENSP00000374069.4:p.Glu159Gly	ENST00000389418.4:c.476A>G	provean:tolerated, primateai:tolerated, metasvm:tolerated, sift:tolerated, fathmm_mkl_coding:tolerated, splice_site_rf:NA, mutationassessor:tolerated, mutpred:0.212, splice_site_ada:NA, mutationtaster:tolerated, deogen2:tolerated, fathmm:tolerated, gerp_rs:0.328, lrt:tolerated, m-cap:tolerated, metalr:tolerated, sift4g:tolerated	NA	NA	NA	NA	missense_variant:PTPRN2:Transcript:ENST00000389413:protein_coding, missense_variant:PTPRN2:Transcript:ENST00000389416:protein_coding, missense_variant:PTPRN2:Transcript:ENST00000389418:protein_coding, missense_variant:PTPRN2:Transcript:ENST00000404321:protein_coding, missense_variant:PTPRN2:Transcript:ENST00000409483:protein_coding	NA	NA	NA	NA	NA	NA	FALSE	FALSE	NA	0	NA	NA	NA	NA
19	12881774	C	A	19:g.12881774C>A	grch37	Hermes-3C	SNV	HOOK2	hook microtubule-tethering protein 2	CCDS42508.1	YES	29911	HOOK2_HUMAN	ENST00000397668	ENSG00000095066	NM_013312	0.311602	FALSE	FALSE	NA	NA	missense_variant	p.Ala292Ser	HOOK protein	coding	exonic	missense_variant:ENST00000397668.3:c.874G>T:exon10:p.A292S	ENSP00000380785.2:p.Ala292Ser	ENST00000397668.3:c.874G>T	provean:tolerated, primateai:tolerated, metasvm:tolerated, sift:tolerated, fathmm_mkl_coding:damaging, splice_site_rf:NA, mutationassessor:tolerated, mutpred:0.446, splice_site_ada:NA, mutationtaster:damaging, deogen2:tolerated, fathmm:tolerated, gerp_rs:3.52, lrt:tolerated, m-cap:tolerated, metalr:tolerated, sift4g:tolerated	NA	NA	NA	NA	missense_variant:HOOK2:Transcript:ENST00000264827:protein_coding, missense_variant:HOOK2:Transcript:ENST00000397668:protein_coding	NA	NA	NA	NA	NA	NA	FALSE	FALSE	NA	0	NA	NA	NA	NA
1	153617551	A	G	1:g.153617551A>G	grch37	Hermes-3C	SNV	CHTOP	chromatin target of PRMT1	CCDS1048.1	YES	26097	CHTOP_HUMAN	ENST00000368694	ENSG00000160679	NM_001206612, NM_015607	0.311159	FALSE	FALSE	NA	NA	missense_variant	p.Ile185Val	C-terminal duplication domain of Friend of PRMT1	coding	exonic	missense_variant:ENST00000368694.3:c.553A>G:exon6:p.I185V	ENSP00000357683.3:p.Ile185Val	ENST00000368694.3:c.553A>G	provean:tolerated, primateai:tolerated, metasvm:tolerated, sift:tolerated, fathmm_mkl_coding:damaging, splice_site_rf:NA, mutationassessor:NA, mutpred:0.299, splice_site_ada:NA, mutationtaster:tolerated, deogen2:tolerated, fathmm:damaging, gerp_rs:3.17, lrt:damaging, m-cap:tolerated, metalr:tolerated, sift4g:tolerated	NA	NA	NA	NA	downstream_gene_variant:CHTOP:Transcript:ENST00000368686:protein_coding, missense_variant:CHTOP:Transcript:ENST00000368687:protein_coding, missense_variant:CHTOP:Transcript:ENST00000368690:protein_coding, missense_variant:CHTOP:Transcript:ENST00000368694:protein_coding, missense_variant:CHTOP:Transcript:ENST00000403433:protein_coding	NA	NA	NA	NA	NA	NA	FALSE	FALSE	NA	0	NA	NA	NA	NA
17	18681929	A	G	17:g.18681929A>G	grch37	Hermes-3C	SNV	FBXW10	F-box and WD repeat domain containing 10	CCDS11199.3	YES	10517	FBW10_HUMAN	ENST00000395665	ENSG00000171931	NA	0.304774	FALSE	FALSE	NA	NA	missense_variant	p.His826Arg	NA	coding	exonic	missense_variant:ENST00000395665.4:c.2477A>G:exon14:p.H826R	ENSP00000379025.4:p.His826Arg	ENST00000395665.4:c.2477A>G	provean:damaging, primateai:tolerated, metasvm:tolerated, sift:damaging, fathmm_mkl_coding:tolerated, splice_site_rf:NA, mutationassessor:damaging, mutpred:0.247, splice_site_ada:NA, mutationtaster:damaging, deogen2:tolerated, fathmm:tolerated, gerp_rs:3.89, lrt:NA, m-cap:damaging, metalr:tolerated, sift4g:damaging	NA	NA	NA	NA	missense_variant:FBXW10:Transcript:ENST00000301938:protein_coding, upstream_gene_variant:TVP23B:Transcript:ENST00000307767:protein_coding, missense_variant:FBXW10:Transcript:ENST00000308799:protein_coding, missense_variant:FBXW10:Transcript:ENST00000395665:protein_coding, missense_variant:FBXW10:Transcript:ENST00000395667:protein_coding, upstream_gene_variant:TVP23B:Transcript:ENST00000476139:pro…	rs1367983867	NA	NA	NA	NA	NA	FALSE	FALSE	NA	0	NA	NA	NA	NA
1	92772779	A	C	1:g.92772779A>C	grch37	Hermes-3C	SNV	RPAP2	RNA polymerase II associated protein 2	CCDS740.1	YES	79871	RPAP2_HUMAN	ENST00000610020	ENSG00000122484	NM_024813	0.297159	FALSE	FALSE	NA	NA	missense_variant	p.Lys145Thr	Rtr1/RPAP2 family	coding	exonic	missense_variant:ENST00000610020.1:c.434A>C:exon6:p.K145T	ENSP00000476948.1:p.Lys145Thr	ENST00000610020.1:c.434A>C	provean:NA, primateai:damaging, metasvm:tolerated, sift:NA, fathmm_mkl_coding:damaging, splice_site_rf:NA, mutationassessor:damaging, mutpred:0.494, splice_site_ada:NA, mutationtaster:NA, deogen2:tolerated, fathmm:NA, gerp_rs:4.86, lrt:damaging, m-cap:tolerated, metalr:tolerated, sift4g:damaging	NA	NA	NA	NA	missense_variant:RPAP2:Transcript:ENST00000610020:protein_coding	NA	NA	NA	NA	NA	NA	FALSE	FALSE	NA	0	NA	NA	NA	NA
10	13231046	G	A	10:g.13231046G>A	grch37	Hermes-3C	SNV	MCM10	minichromosome maintenance complex component 10	CCDS7096.1	YES	55388	MCM10_HUMAN	ENST00000484800	ENSG00000065328	NA	0.282846	FALSE	FALSE	NA	NA	missense_variant	p.Gly462Arg	NA	coding	exonic	missense_variant:ENST00000484800.2:c.1384G>A:exon10:p.G462R	ENSP00000418268.1:p.Gly462Arg	ENST00000484800.2:c.1384G>A	provean:damaging, primateai:damaging, metasvm:tolerated, sift:damaging, fathmm_mkl_coding:damaging, splice_site_rf:NA, mutationassessor:damaging, mutpred:0.458, splice_site_ada:NA, mutationtaster:damaging, deogen2:tolerated, fathmm:tolerated, gerp_rs:5.62, lrt:damaging, m-cap:tolerated, metalr:tolerated, sift4g:damaging	NA	NA	NA	NA	missense_variant:MCM10:Transcript:ENST00000378694:protein_coding, missense_variant:MCM10:Transcript:ENST00000378714:protein_coding, missense_variant:MCM10:Transcript:ENST00000484800:protein_coding	rs887958351	COSM4526270&COSM6709749	1	Skin Cutaneous Melanoma: 0.2% (1/468)	NA	NA	FALSE	FALSE	NA	0	NA	NA	1.63e-05	NA
2	231256811	CA	TG	2:g.231256811CA>TG	grch37	Hermes-3C	substitution	SP140L	SP140 nuclear body protein-like	CCDS46538.1	YES	93349	SP14L_HUMAN	ENST00000415673	ENSG00000185404	NM_138402	0.271785	FALSE	FALSE	NA	NA	missense_variant	p.Ala325Val	SAND domain	coding	exonic	missense_variant:ENST00000415673.2:c.974_975inv:exon12:p.A325V	ENSP00000397911.2:p.Ala325Val	ENST00000415673.2:c.974_975inv	NA	NA	NA	NA	NA	missense_variant:SP140L:Transcript:ENST00000243810:protein_coding, missense_variant:SP140L:Transcript:ENST00000396563:protein_coding, missense_variant:SP140L:Transcript:ENST00000415673:protein_coding, missense_variant:SP140L:Transcript:ENST00000444636:protein_coding	rs386656123	NA	NA	NA	NA	NA	FALSE	FALSE	NA	0	NA	NA	NA	NA
11	1270892	CA	AG	11:g.1270892CA>AG	grch37	Hermes-3C	substitution	MUC5B	mucin 5B, oligomeric mucus/gel-forming	CCDS44515.2	YES	727897	MUC5B_HUMAN	ENST00000529681	ENSG00000117983	NM_002458	0.264172	FALSE	FALSE	NA	NA	missense_variant	p.Ala4261Glu	NA	coding	exonic	missense_variant:ENST00000529681.1:c.12782_12783delinsAG:exon31:p.A4261E	ENSP00000436812.1:p.Ala4261Glu	ENST00000529681.1:c.12782_12783delinsAG	NA	NA	NA	NA	NA	missense_variant:MUC5B:Transcript:ENST00000447027:protein_coding, missense_variant:MUC5B:Transcript:ENST00000529681:protein_coding, non_coding_transcript_exon_variant:RP11-532E4.2:Transcript:ENST00000532061:antisense	NA	NA	NA	NA	NA	NA	TRUE	FALSE	NA	0	NA	NA	NA	NA
12	122657141	C	G	12:g.122657141C>G	grch37	Hermes-3C	SNV	IL31	interleukin 31	CCDS31919.1	YES	386653	IL31_HUMAN	ENST00000377035	ENSG00000204671	NM_001014336	0.261444	FALSE	FALSE	NA	NA	missense_variant	p.Asp105His	Interleukin 31	coding	exonic	missense_variant:ENST00000377035.1:c.313G>C:exon3:p.D105H	ENSP00000366234.1:p.Asp105His	ENST00000377035.1:c.313G>C	provean:damaging, primateai:tolerated, metasvm:tolerated, sift:damaging, fathmm_mkl_coding:tolerated, splice_site_rf:NA, mutationassessor:tolerated, mutpred:0.225, splice_site_ada:NA, mutationtaster:tolerated, deogen2:tolerated, fathmm:NA, gerp_rs:-6.3, lrt:tolerated, m-cap:tolerated, metalr:tolerated, sift4g:damaging	NA	NA	NA	NA	missense_variant:IL31:Transcript:ENST00000377035:protein_coding	rs1351112145	NA	NA	NA	NA	NA	FALSE	FALSE	NA	0	NA	NA	NA	NA
7	123190542	C	A	7:g.123190542C>A	grch37	Hermes-3C	SNV	NDUFA5	NADH dehydrogenase (ubiquinone) 1 alpha subcomplex, 5	CCDS5788.1	YES	4698	NDUA5_HUMAN	ENST00000355749	ENSG00000128609	NM_005000, NM_001282419	0.254708	FALSE	FALSE	NA	NA	missense_variant	p.Lys55Asn	ETC complex I subunit conserved region	coding	exonic	missense_variant:ENST00000355749.2:c.165G>T:exon3:p.K55N	ENSP00000347988.2:p.Lys55Asn	ENST00000355749.2:c.165G>T	provean:damaging, primateai:tolerated, metasvm:tolerated, sift:damaging, fathmm_mkl_coding:tolerated, splice_site_rf:NA, mutationassessor:damaging, mutpred:0.699, splice_site_ada:NA, mutationtaster:tolerated, deogen2:tolerated, fathmm:NA, gerp_rs:1.17, lrt:NA, m-cap:tolerated, metalr:tolerated, sift4g:damaging	NA	NA	NA	NA	missense_variant:NDUFA5:Transcript:ENST00000355749:protein_coding, missense_variant:NDUFA5:Transcript:ENST00000471770:protein_coding	rs1455841731	NA	NA	NA	NA	NA	FALSE	FALSE	NA	0	NA	NA	4.1e-06	NA
10	12940421	C	A	10:g.12940421C>A	grch37	Hermes-3C	SNV	CCDC3	coiled-coil domain containing 3	CCDS7093.1	YES	83643	CCDC3_HUMAN	ENST00000378825	ENSG00000151468	NM_031455	0.252048	FALSE	FALSE	NA	NA	missense_variant	p.Gly270Trp	NA	coding	exonic	missense_variant:ENST00000378825.3:c.808G>T:exon3:p.G270W	ENSP00000368102.3:p.Gly270Trp	ENST00000378825.3:c.808G>T	provean:tolerated, primateai:tolerated, metasvm:tolerated, sift:damaging, fathmm_mkl_coding:damaging, splice_site_rf:NA, mutationassessor:tolerated, mutpred:0.431, splice_site_ada:NA, mutationtaster:tolerated, deogen2:tolerated, fathmm:NA, gerp_rs:4.78, lrt:NA, m-cap:tolerated, metalr:tolerated, sift4g:damaging	NA	NA	NA	NA	missense_variant:CCDC3:Transcript:ENST00000378825:protein_coding, missense_variant:CCDC3:Transcript:ENST00000378839:protein_coding	NA	NA	NA	NA	NA	NA	FALSE	FALSE	NA	0	NA	NA	NA	NA
19	17441314	C	A	19:g.17441314C>A	grch37	Hermes-3C	SNV	ANO8	anoctamin 8	CCDS32949.1	YES	57719	ANO8_HUMAN	ENST00000159087	ENSG00000074855	NM_020959	0.251552	FALSE	FALSE	NA	NA	splice_acceptor_variant	NA	NA	coding	exonic	splice_acceptor_variant:ENST00000159087.4:c.994-1G>T	NA	ENST00000159087.4:c.994-1G>T	provean:NA, primateai:NA, metasvm:NA, sift:NA, fathmm_mkl_coding:damaging, splice_site_rf:affect_splicing, mutationassessor:NA, mutpred:NA, splice_site_ada:affect_splicing, mutationtaster:damaging, deogen2:NA, fathmm:NA, gerp_rs:4.99, lrt:NA, m-cap:NA, metalr:NA, sift4g:NA	NA	NA	NA	NA	splice_acceptor_variant:ANO8:Transcript:ENST00000159087:protein_coding, upstream_gene_variant:GTPBP3:Transcript:ENST00000361619:protein_coding	NA	NA	NA	NA	NA	NA	FALSE	FALSE	NA	0	NA	NA	NA	NA
9	139341747	G	C	9:g.139341747G>C	grch37	Hermes-3C	SNV	SEC16A	SEC16 homolog A (S. cerevisiae)	CCDS55351.1	YES	9919	SC16A_HUMAN	ENST00000313050	ENSG00000148396	NM_014866	0.241235	FALSE	FALSE	NA	NA	missense_variant	p.Ala2210Gly	NA	coding	exonic	missense_variant:ENST00000313050.7:c.6629C>G:exon25:p.A2210G	ENSP00000325827.7:p.Ala2210Gly	ENST00000313050.7:c.6629C>G	provean:tolerated, primateai:tolerated, metasvm:tolerated, sift:damaging, fathmm_mkl_coding:damaging, splice_site_rf:NA, mutationassessor:NA, mutpred:0.236, splice_site_ada:NA, mutationtaster:tolerated, deogen2:tolerated, fathmm:tolerated, gerp_rs:5.26, lrt:tolerated, m-cap:damaging, metalr:tolerated, sift4g:tolerated	NA	NA	NA	NA	missense_variant:SEC16A:Transcript:ENST00000290037:protein_coding, missense_variant:SEC16A:Transcript:ENST00000313050:protein_coding, missense_variant:SEC16A:Transcript:ENST00000313084:protein_coding, missense_variant:SEC16A:Transcript:ENST00000371706:protein_coding, 3_prime_UTR_variant:SEC16A:Transcript:ENST00000398335:protein_coding, missense_variant:SEC16A:Transcript:ENST00000431893:protein_co…	NA	NA	NA	NA	NA	NA	FALSE	FALSE	NA	0	NA	NA	NA	NA
12	113401158	G	A	12:g.113401158G>A	grch37	Hermes-3C	SNV	OAS3	2'-5'-oligoadenylate synthetase 3, 100kDa	CCDS44981.1	YES	4940	OAS3_HUMAN	ENST00000228928	ENSG00000111331	NM_006187	0.23564	FALSE	FALSE	NA	NA	missense_variant	p.Gly709Ser	2'-5'-oligoadenylate synthetase 1, domain 2, C-terminus	coding	exonic	missense_variant:ENST00000228928.7:c.2125G>A:exon10:p.G709S	ENSP00000228928.7:p.Gly709Ser	ENST00000228928.7:c.2125G>A	provean:tolerated, primateai:tolerated, metasvm:tolerated, sift:tolerated, fathmm_mkl_coding:damaging, splice_site_rf:NA, mutationassessor:tolerated, mutpred:0.701, splice_site_ada:NA, mutationtaster:tolerated, deogen2:tolerated, fathmm:tolerated, gerp_rs:4.39, lrt:NA, m-cap:tolerated, metalr:tolerated, sift4g:tolerated	NA	NA	NA	NA	missense_variant:OAS3:Transcript:ENST00000228928:protein_coding, intron_variant&non_coding_transcript_variant:RP1-71H24.1:Transcript:ENST00000552784:antisense	NA	NA	NA	NA	NA	NA	FALSE	FALSE	NA	0	NA	NA	NA	NA
2	233322797	C	T	2:g.233322797C>T	grch37	Hermes-3C	SNV	ALPI	alkaline phosphatase, intestinal	CCDS2492.1	YES	248	PPBI_HUMAN	ENST00000295463	ENSG00000163295	NM_001631	0.221048	FALSE	FALSE	NA	NA	missense_variant	p.Arg316Cys	Alkaline phosphatase	coding	exonic	missense_variant:ENST00000295463.3:c.946C>T:exon8:p.R316C	ENSP00000295463.3:p.Arg316Cys	ENST00000295463.3:c.946C>T	provean:damaging, primateai:tolerated, metasvm:damaging, sift:damaging, fathmm_mkl_coding:tolerated, splice_site_rf:NA, mutationassessor:damaging, mutpred:NA, splice_site_ada:NA, mutationtaster:tolerated, deogen2:damaging, fathmm:damaging, gerp_rs:-1.27, lrt:tolerated, m-cap:damaging, metalr:damaging, sift4g:damaging	NA	NA	NA	NA	missense_variant:ALPI:Transcript:ENST00000295463:protein_coding	rs148557980	NA	1	Uterine Corpus Endometrial Carcinoma: 0.2% (1/530)	NA	NA	FALSE	FALSE	NA	0	NA	NA	3.66e-05	NA
2	234354364	G	C	2:g.234354364G>C	grch37	Hermes-3C	SNV	DGKD	diacylglycerol kinase, delta 130kDa	CCDS2504.1	YES	8527	DGKD_HUMAN	ENST00000264057	ENSG00000077044	NM_152879	0.212256	FALSE	FALSE	NA	NA	missense_variant	p.Gln430His	Diacylglycerol kinase catalytic domain	coding	exonic	missense_variant:ENST00000264057.2:c.1290G>C:exon11:p.Q430H	ENSP00000264057.2:p.Gln430His	ENST00000264057.2:c.1290G>C	provean:damaging, primateai:tolerated, metasvm:tolerated, sift:damaging, fathmm_mkl_coding:damaging, splice_site_rf:NA, mutationassessor:tolerated, mutpred:0.4, splice_site_ada:NA, mutationtaster:damaging, deogen2:tolerated, fathmm:tolerated, gerp_rs:4.51, lrt:damaging, m-cap:tolerated, metalr:tolerated, sift4g:damaging	NA	NA	NA	NA	missense_variant:DGKD:Transcript:ENST00000264057:protein_coding, missense_variant:DGKD:Transcript:ENST00000409813:protein_coding	NA	NA	NA	NA	NA	NA	FALSE	FALSE	NA	0	NA	NA	NA	NA
22	42262948	GGCA	G	22:g.42262948GGCA>G	grch37	Hermes-3C	deletion	SREBF2	sterol regulatory element binding transcription factor 2	CCDS14023.1	YES	6721	SRBP2_HUMAN	ENST00000361204	ENSG00000198911	NM_004599	0.210919	FALSE	FALSE	C0024623&C0038356&C1708349&C2239176	Malignant Gastric Neoplasm&Neoplasm of stomach&Hereditary diffuse gastric cancer&Hepatocellular carcinoma	inframe_deletion	p.Ser74del	NA	coding	exonic	inframe_deletion:ENST00000361204.4:c.221_223del:exon2:p.S74del	ENSP00000354476.4:p.Ser74del	ENST00000361204.4:c.221_223del	NA	NA	NA	NA	NA	inframe_deletion:SREBF2:Transcript:ENST00000361204:protein_coding	rs143615881	COSM2155981	2	Thymoma: 1.6% (2/123)	NA	NA	TRUE	TRUE	NA	0	NA	NA	0.0001343	NA
1	226074587	C	T	1:g.226074587C>T	grch37	Hermes-3C	SNV	LEFTY1	left-right determination factor 1	CCDS1548.1	YES	10637	LFTY1_HUMAN	ENST00000272134	ENSG00000243709	NM_020997	0.208288	FALSE	FALSE	NA	NA	missense_variant	p.Arg314Gln	NA	coding	exonic	missense_variant:ENST00000272134.5:c.941G>A:exon4:p.R314Q	ENSP00000272134.5:p.Arg314Gln	ENST00000272134.5:c.941G>A	provean:damaging, primateai:tolerated, metasvm:tolerated, sift:damaging, fathmm_mkl_coding:damaging, splice_site_rf:NA, mutationassessor:damaging, mutpred:0.858, splice_site_ada:NA, mutationtaster:tolerated, deogen2:damaging, fathmm:tolerated, gerp_rs:3.22, lrt:damaging, m-cap:damaging, metalr:tolerated, sift4g:damaging	NA	NA	NA	NA	missense_variant:LEFTY1:Transcript:ENST00000272134:protein_coding, upstream_gene_variant:TMEM63A:Transcript:ENST00000366835:protein_coding, 3_prime_UTR_variant:RP4-559A3.7:Transcript:ENST00000432920:protein_coding	rs751385730	COSM2154158&COSM6228566	1	Uterine Corpus Endometrial Carcinoma: 0.2% (1/530)	NA	NA	FALSE	FALSE	NA	0	NA	NA	8.1e-06	NA
8	2000283	T	C	8:g.2000283T>C	grch37	Hermes-3C	SNV	MYOM2	myomesin 2	CCDS5957.1	YES	9172	MYOM2_HUMAN	ENST00000262113	ENSG00000036448	NM_003970	0.207114	FALSE	FALSE	NA	NA	missense_variant	p.Ser39Pro	NA	coding	exonic	missense_variant:ENST00000262113.4:c.115T>C:exon3:p.S39P	ENSP00000262113.4:p.Ser39Pro	ENST00000262113.4:c.115T>C	provean:tolerated, primateai:tolerated, metasvm:tolerated, sift:damaging, fathmm_mkl_coding:tolerated, splice_site_rf:NA, mutationassessor:NA, mutpred:NA, splice_site_ada:NA, mutationtaster:tolerated, deogen2:NA, fathmm:tolerated, gerp_rs:-6.77, lrt:tolerated, m-cap:damaging, metalr:tolerated, sift4g:damaging	NA	NA	NA	NA	missense_variant:MYOM2:Transcript:ENST00000262113:protein_coding, intron_variant:MYOM2:Transcript:ENST00000523438:protein_coding	rs376892891	NA	NA	NA	NA	NA	FALSE	FALSE	NA	0	NA	NA	NA	NA
17	17723661	C	T	17:g.17723661C>T	grch37	Hermes-3C	SNV	SREBF1	sterol regulatory element binding transcription factor 1	CCDS32583.1	YES	6720	SRBP1_HUMAN	ENST00000355815	ENSG00000072310	NM_001005291	0.205917	FALSE	FALSE	C2239176	Hepatocellular carcinoma	missense_variant	p.Gly119Glu	NA	coding	exonic	missense_variant:ENST00000355815.4:c.356G>A:exon3:p.G119E	ENSP00000348069.4:p.Gly119Glu	ENST00000355815.4:c.356G>A	provean:tolerated, primateai:tolerated, metasvm:tolerated, sift:tolerated, fathmm_mkl_coding:tolerated, splice_site_rf:NA, mutationassessor:damaging, mutpred:0.267, splice_site_ada:NA, mutationtaster:tolerated, deogen2:tolerated, fathmm:tolerated, gerp_rs:-1.49, lrt:tolerated, m-cap:damaging, metalr:tolerated, sift4g:tolerated	NA	NA	NA	NA	missense_variant:SREBF1:Transcript:ENST00000261646:protein_coding, missense_variant:SREBF1:Transcript:ENST00000338854:protein_coding, missense_variant:SREBF1:Transcript:ENST00000355815:protein_coding, upstream_gene_variant:SREBF1:Transcript:ENST00000395757:protein_coding, missense_variant:SREBF1:Transcript:ENST00000435530:protein_coding	NA	NA	NA	NA	NA	NA	FALSE	FALSE	NA	0	NA	NA	NA	NA
12	51019816	G	T	12:g.51019816G>T	grch37	Hermes-3C	SNV	DIP2B	DIP2 disco-interacting protein 2 homolog B (Drosophila)	CCDS31799.1	YES	57609	DIP2B_HUMAN	ENST00000301180	ENSG00000066084	NM_173602	0.203182	FALSE	FALSE	NA	NA	missense_variant	p.Ser53Ile	DMAP1-binding Domain	coding	exonic	missense_variant:ENST00000301180.5:c.158G>T:exon2:p.S53I	ENSP00000301180.5:p.Ser53Ile	ENST00000301180.5:c.158G>T	provean:tolerated, primateai:tolerated, metasvm:tolerated, sift:tolerated, fathmm_mkl_coding:tolerated, splice_site_rf:NA, mutationassessor:tolerated, mutpred:0.379, splice_site_ada:NA, mutationtaster:tolerated, deogen2:tolerated, fathmm:tolerated, gerp_rs:3.73, lrt:tolerated, m-cap:tolerated, metalr:tolerated, sift4g:tolerated	NA	NA	NA	NA	missense_variant:DIP2B:Transcript:ENST00000301180:protein_coding	NA	NA	NA	NA	NA	NA	FALSE	FALSE	NA	0	NA	NA	NA	NA
17	60064489	T	A	17:g.60064489T>A	grch37	Hermes-3C	SNV	MED13	mediator complex subunit 13	CCDS42366.1	YES	9969	MED13_HUMAN	ENST00000397786	ENSG00000108510	NM_005121	0.199673	FALSE	FALSE	NA	NA	missense_variant, splice_region_variant	p.Asp755Val	NA	coding	exonic	missense_variant&splice_region_variant:ENST00000397786.2:c.2264A>T:exon12:p.D755V	ENSP00000380888.2:p.Asp755Val	ENST00000397786.2:c.2264A>T	provean:damaging, primateai:damaging, metasvm:damaging, sift:damaging, fathmm_mkl_coding:damaging, splice_site_rf:splicing_neutral, mutationassessor:tolerated, mutpred:0.261, splice_site_ada:splicing_neutral, mutationtaster:damaging, deogen2:tolerated, fathmm:tolerated, gerp_rs:5.12, lrt:damaging, m-cap:damaging, metalr:damaging, sift4g:damaging	NA	NA	NA	NA	missense_variant&splice_region_variant:MED13:Transcript:ENST00000397786:protein_coding	NA	NA	NA	NA	NA	NA	FALSE	FALSE	NA	0	NA	NA	NA	NA
Y	15021309	G	A	Y:g.15021309G>A	grch37	Hermes-3C	SNV	DDX3Y	DEAD (Asp-Glu-Ala-Asp) box helicase 3, Y-linked	CCDS14782.1	YES	8653	DDX3Y_HUMAN	ENST00000336079	ENSG00000067048	NM_001122665, NM_004660	0.199167	FALSE	FALSE	NA	NA	missense_variant	p.Ala48Thr	NA	coding	exonic	missense_variant:ENST00000336079.3:c.142G>A:exon3:p.A48T	ENSP00000336725.3:p.Ala48Thr	ENST00000336079.3:c.142G>A	provean:tolerated, primateai:NA, metasvm:NA, sift:tolerated, fathmm_mkl_coding:damaging, splice_site_rf:NA, mutationassessor:tolerated, mutpred:NA, splice_site_ada:NA, mutationtaster:NA, deogen2:tolerated, fathmm:tolerated, gerp_rs:1.84, lrt:NA, m-cap:damaging, metalr:NA, sift4g:tolerated	NA	NA	NA	NA	missense_variant:DDX3Y:Transcript:ENST00000336079:protein_coding, missense_variant:DDX3Y:Transcript:ENST00000360160:protein_coding	NA	COSM7224155&COSM7224156	NA	NA	NA	NA	FALSE	FALSE	NA	0	NA	NA	NA	NA
1	91182381	GGGC	G	1:g.91182381GGGC>G	grch37	Hermes-3C	deletion	BARHL2	BarH-like homeobox 2	CCDS730.1	YES	343472	BARH2_HUMAN	ENST00000370445	ENSG00000143032	NM_020063	0.193844	FALSE	FALSE	NA	NA	inframe_deletion	p.Pro125del	NA	coding	exonic	inframe_deletion:ENST00000370445.4:c.369_371del:exon1:p.P125del	ENSP00000359474.3:p.Pro125del	ENST00000370445.4:c.369_371del	NA	NA	NA	NA	NA	inframe_deletion:BARHL2:Transcript:ENST00000370445:protein_coding	rs768652442	NA	NA	NA	STAD-US|1|289|0.00346	NA	TRUE	TRUE	NA	0	NA	NA	0.0001615	NA
20	3767121	TGGGGCCCATCCCGGCGCGCCCCCCGCCCCGGGGCCCGGCGCCGCCGCCGCCGCCCCGGGGCGG	T	20:g.3767121TGGGGCCCATCCCGGCGCGCCCCCCGCCCCGGGGCCCGGCGCCGCCGCCGCCGCCCCGGGGCGG>T	grch37	Hermes-3C	deletion	CENPB	centromere protein B, 80kDa	CCDS13064.1	YES	1059	CENPB_HUMAN	ENST00000379751	ENSG00000125817	NM_001810	0.192722	FALSE	FALSE	NA	NA	start_lost, 5_prime_UTR_variant	NA	NA	coding	exonic	NA	NA	ENST00000379751.4:c.-54_9del	NA	NA	NA	NA	NA	upstream_gene_variant:CDC25B:Transcript:ENST00000344256:protein_coding, upstream_gene_variant:CDC25B:Transcript:ENST00000379598:protein_coding, start_lost&5_prime_UTR_variant:CENPB:Transcript:ENST00000379751:protein_coding	NA	COSM6502183	5	Cervical Squamous Cell Carcinoma and Endocervical Adenocarcinoma: 0.7% (2/289), Breast Invasive Carcinoma: 0.3% (3/986)	PRAD-CA|1|236|0.00424, CESC-US|1|194|0.00515, BRCA-US|1|955|0.00105	NA	TRUE	TRUE	NA	0	NA	NA	NA	NA
1	171697709	C	A	1:g.171697709C>A	grch37	Hermes-3C	SNV	VAMP4	vesicle-associated membrane protein 4	CCDS1298.1	YES	8674	VAMP4_HUMAN	ENST00000236192	ENSG00000117533	NM_003762, NM_001185127	0.187848	FALSE	FALSE	NA	NA	missense_variant, splice_region_variant	p.Arg23Ile	NA	coding	exonic	missense_variant&splice_region_variant:ENST00000236192.7:c.68G>T:exon3:p.R23I	ENSP00000236192.7:p.Arg23Ile	ENST00000236192.7:c.68G>T	provean:tolerated, primateai:tolerated, metasvm:tolerated, sift:NA, fathmm_mkl_coding:damaging, splice_site_rf:affect_splicing, mutationassessor:tolerated, mutpred:0.213, splice_site_ada:affect_splicing, mutationtaster:damaging, deogen2:tolerated, fathmm:NA, gerp_rs:5.87, lrt:damaging, m-cap:tolerated, metalr:tolerated, sift4g:tolerated	NA	NA	NA	NA	missense_variant&splice_region_variant:VAMP4:Transcript:ENST00000236192:protein_coding, missense_variant&splice_region_variant:VAMP4:Transcript:ENST00000367740:protein_coding, missense_variant&splice_region_variant:VAMP4:Transcript:ENST00000415773:protein_coding	rs1242626137	COSM278067&COSM6534038	3	Uterine Corpus Endometrial Carcinoma: 0.4% (2/530), Colon Adenocarcinoma: 0.3% (1/399)	UCEC-US|1|250|0.00400, COAD-US|1|254|0.00394	NA	FALSE	TRUE	NA	0	NA	NA	1.72e-05	NA
9	18680349	TG	T	9:g.18680349TG>T	grch37	Hermes-3C	deletion	ADAMTSL1	ADAMTS-like 1	CCDS47954.1	YES	92949	ATL1_HUMAN	ENST00000380548	ENSG00000178031	NM_001040272	0.186602	FALSE	FALSE	NA	NA	frameshift_variant	p.Gly395AlafsTer56	Thrombospondin type 1 domain	coding	exonic	frameshift_variant:ENST00000380548.4:c.1184del:exon11:p.G395fs	ENSP00000369921.4:p.Gly395AlafsTer56	ENST00000380548.4:c.1184del	NA	NA	NA	NA	NA	frameshift_variant:ADAMTSL1:Transcript:ENST00000276935:protein_coding, frameshift_variant:ADAMTSL1:Transcript:ENST00000327883:protein_coding, frameshift_variant:ADAMTSL1:Transcript:ENST00000380548:protein_coding, frameshift_variant:ADAMTSL1:Transcript:ENST00000380566:protein_coding	rs780241031	COSM1461626&COSM1461627&COSM3718928	1	Uterine Corpus Endometrial Carcinoma: 0.2% (1/530)	NA	NA	FALSE	TRUE	NA	0	NA	NA	3.28e-05	NA
18	44773513	G	A	18:g.44773513G>A	grch37	Hermes-3C	SNV	SKOR2	SKI family transcriptional corepressor 2	NA	YES	652991	A0A087X0E6_HUMAN	ENST00000425639	ENSG00000215474	NM_001278063	0.184101	FALSE	FALSE	NA	NA	missense_variant	p.Pro681Leu	NA	coding	exonic	missense_variant:ENST00000425639.1:c.2042C>T:exon1:p.P681L	ENSP00000414750.1:p.Pro681Leu	ENST00000425639.1:c.2042C>T	provean:tolerated, primateai:tolerated, metasvm:tolerated, sift:damaging, fathmm_mkl_coding:tolerated, splice_site_rf:NA, mutationassessor:NA, mutpred:0.205, splice_site_ada:NA, mutationtaster:NA, deogen2:NA, fathmm:tolerated, gerp_rs:1.77, lrt:NA, m-cap:damaging, metalr:tolerated, sift4g:damaging	NA	NA	NA	NA	intron_variant:SKOR2:Transcript:ENST00000400404:protein_coding, missense_variant:SKOR2:Transcript:ENST00000425639:protein_coding	rs1186791504	NA	NA	NA	NA	NA	FALSE	TRUE	NA	0	NA	NA	NA	NA
Y	16734376	T	A	Y:g.16734376T>A	grch37	Hermes-3C	SNV	NLGN4Y	neuroligin 4, Y-linked	CCDS55553.1	NA	22829	NA	ENST00000297967	ENSG00000165246	NM_001164238	0.184101	FALSE	FALSE	NA	NA	missense_variant	p.Ile126Asn	Carboxylesterase family	coding	exonic	missense_variant:ENST00000297967.5:c.377T>A:exon1:p.I126N	ENSP00000297967.5:p.Ile126Asn	ENST00000297967.5:c.377T>A	provean:damaging, primateai:NA, metasvm:NA, sift:damaging, fathmm_mkl_coding:damaging, splice_site_rf:NA, mutationassessor:tolerated, mutpred:NA, splice_site_ada:NA, mutationtaster:NA, deogen2:tolerated, fathmm:tolerated, gerp_rs:0.194, lrt:NA, m-cap:damaging, metalr:NA, sift4g:tolerated	NA	NA	NA	NA	missense_variant:NLGN4Y:Transcript:ENST00000297967:protein_coding	NA	NA	NA	NA	NA	NA	FALSE	FALSE	NA	0	NA	NA	NA	NA
12	7045891	ACAGCAGCAGCAG	A	12:g.7045891ACAGCAGCAGCAG>A	grch37	Hermes-3C	deletion	ATN1	atrophin 1	CCDS31734.1	YES	1822	ATN1_HUMAN	ENST00000356654	ENSG00000111676	NM_001007026	0.17003	FALSE	FALSE	NA	NA	inframe_deletion	p.Gln499_Gln502del	Atrophin-1 family	coding	exonic	inframe_deletion:ENST00000356654.4:c.1497_1508del:exon5:p.Q499_Q502del	ENSP00000349076.3:p.Gln499_Gln502del	ENST00000356654.4:c.1497_1508del	NA	NA	NA	NA	NA	inframe_deletion:ATN1:Transcript:ENST00000356654:protein_coding, inframe_deletion:ATN1:Transcript:ENST00000396684:protein_coding	NA	NA	NA	NA	NA	NA	TRUE	TRUE	NA	0	NA	NA	NA	NA
19	55085770	CA	AT	19:g.55085770CA>AT	grch37	Hermes-3C	substitution	LILRA2	leukocyte immunoglobulin-like receptor, subfamily A (with TM domain), member 2	CCDS46179.1	YES	11027	LIRA2_HUMAN	ENST00000251377	ENSG00000239998	NA	0.168864	FALSE	FALSE	NA	NA	missense_variant, splice_region_variant	p.His25Ile	NA	coding	exonic	missense_variant&splice_region_variant:ENST00000251377.3:c.73_74delinsAT:exon4:p.H25I	ENSP00000251377.3:p.His25Ile	ENST00000251377.3:c.73_74delinsAT	NA	NA	NA	NA	NA	missense_variant&splice_region_variant:LILRA2:Transcript:ENST00000251376:protein_coding, missense_variant&splice_region_variant:LILRA2:Transcript:ENST00000251377:protein_coding, missense_variant&splice_region_variant:LILRA2:Transcript:ENST00000391737:protein_coding, missense_variant&splice_region_variant:LILRA2:Transcript:ENST00000391738:protein_coding, intron_variant:LILRB1:Transcript:ENST000003…	NA	NA	NA	NA	NA	NA	FALSE	FALSE	NA	0	NA	NA	NA	NA
4	155156973	A	C	4:g.155156973A>C	grch37	Hermes-3C	SNV	DCHS2	dachsous cadherin-related 2	CCDS3785.1	YES	54798	A0A096LNH0_HUMAN	ENST00000357232	ENSG00000197410	NM_017639	0.168032	FALSE	FALSE	NA	NA	missense_variant	p.Ile2489Arg	NA	coding	exonic	missense_variant:ENST00000357232.4:c.7466T>G:exon25:p.I2489R	ENSP00000349768.3:p.Ile2489Arg	ENST00000357232.4:c.7466T>G	NA	NA	NA	NA	NA	missense_variant:DCHS2:Transcript:ENST00000357232:protein_coding	rs186377292	COSM6469351	NA	NA	NA	NA	FALSE	FALSE	NA	0	NA	NA	2.85e-05	NA
2	25141214	CCTG	C	2:g.25141214CCTG>C	grch37	Hermes-3C	deletion	ADCY3	adenylate cyclase 3	CCDS1715.1	YES	109	ADCY3_HUMAN	ENST00000260600	ENSG00000138031	NM_004036	0.164931	FALSE	FALSE	NA	NA	inframe_deletion	p.Gln214del	NA	coding	exonic	inframe_deletion:ENST00000260600.5:c.640_642del:exon1:p.Q214del	ENSP00000260600.5:p.Gln214del	ENST00000260600.5:c.640_642del	NA	NA	NA	NA	NA	inframe_deletion:ADCY3:Transcript:ENST00000260600:protein_coding	rs777018203	COSM5862256	NA	NA	NA	NA	FALSE	TRUE	NA	0	NA	NA	1.75e-05	NA
3	97506959	A	C	3:g.97506959A>C	grch37	Hermes-3C	SNV	ARL6	ADP-ribosylation factor-like 6	CCDS2928.1	YES	84100	ARL6_HUMAN	ENST00000463745	ENSG00000113966	NM_001278293	0.160566	FALSE	FALSE	NA	NA	missense_variant	p.Ile159Leu	ADP-ribosylation factor family	coding	exonic	missense_variant:ENST00000463745.1:c.475A>C:exon6:p.I159L	ENSP00000419619.1:p.Ile159Leu	ENST00000463745.1:c.475A>C	provean:tolerated, primateai:damaging, metasvm:tolerated, sift:damaging, fathmm_mkl_coding:damaging, splice_site_rf:NA, mutationassessor:damaging, mutpred:0.586, splice_site_ada:NA, mutationtaster:damaging, deogen2:tolerated, fathmm:tolerated, gerp_rs:5.49, lrt:damaging, m-cap:damaging, metalr:tolerated, sift4g:damaging	NA	NA	NA	NA	missense_variant:ARL6:Transcript:ENST00000335979:protein_coding, missense_variant:ARL6:Transcript:ENST00000394206:protein_coding, missense_variant:ARL6:Transcript:ENST00000463745:protein_coding	NA	COSM1049061	1	Uterine Corpus Endometrial Carcinoma: 0.2% (1/530)	NA	NA	FALSE	FALSE	NA	0	NA	NA	NA	NA
19	4511826	G	A	19:g.4511826G>A	grch37	Hermes-3C	SNV	PLIN4	perilipin 4	CCDS45927.1	YES	729359	PLIN4_HUMAN	ENST00000301286	ENSG00000167676	NM_001080400	0.146681	FALSE	FALSE	NA	NA	stop_gained	p.Gln702Ter	NA	coding	exonic	stop_gained:ENST00000301286.3:c.2104C>T:exon3:p.Q702X	ENSP00000301286.3:p.Gln702Ter	ENST00000301286.3:c.2104C>T	provean:NA, primateai:tolerated, metasvm:NA, sift:NA, fathmm_mkl_coding:tolerated, splice_site_rf:NA, mutationassessor:NA, mutpred:NA, splice_site_ada:NA, mutationtaster:damaging, deogen2:NA, fathmm:NA, gerp_rs:4.87, lrt:damaging, m-cap:NA, metalr:NA, sift4g:NA	NA	NA	NA	NA	stop_gained:PLIN4:Transcript:ENST00000301286:protein_coding	rs767397340	NA	NA	NA	NA	NA	TRUE	FALSE	NA	0	NA	NA	1.22e-05	NA
1	152277483	C	G	1:g.152277483C>G	grch37	Hermes-3C	SNV	FLG	filaggrin	CCDS30860.1	YES	2312	FILA_HUMAN	ENST00000368799	ENSG00000143631	NM_002016	0.146191	FALSE	FALSE	NA	NA	missense_variant	p.Gln3293His	Filaggrin	coding	exonic	missense_variant:ENST00000368799.1:c.9879G>C:exon3:p.Q3293H	ENSP00000357789.1:p.Gln3293His	ENST00000368799.1:c.9879G>C	provean:tolerated, primateai:tolerated, metasvm:tolerated, sift:tolerated, fathmm_mkl_coding:tolerated, splice_site_rf:NA, mutationassessor:damaging, mutpred:0.271, splice_site_ada:NA, mutationtaster:tolerated, deogen2:tolerated, fathmm:tolerated, gerp_rs:-4.97, lrt:NA, m-cap:tolerated, metalr:tolerated, sift4g:NA	NA	NA	NA	NA	missense_variant:FLG:Transcript:ENST00000368799:protein_coding, intron_variant&non_coding_transcript_variant:FLG-AS1:Transcript:ENST00000420707:antisense, intron_variant&non_coding_transcript_variant:FLG-AS1:Transcript:ENST00000593011:antisense	NA	NA	NA	NA	NA	NA	TRUE	FALSE	NA	0	NA	NA	NA	NA
10	46965755	C	T	10:g.46965755C>T	grch37	Hermes-3C	SNV	SYT15	synaptotagmin XV	CCDS44376.1	YES	83849	SYT15_HUMAN	ENST00000374321	ENSG00000204176	NM_031912	0.138076	FALSE	FALSE	NA	NA	missense_variant	p.Arg261Gln	NA	coding	exonic	missense_variant:ENST00000374321.4:c.782G>A:exon5:p.R261Q	ENSP00000363441.4:p.Arg261Gln	ENST00000374321.4:c.782G>A	NA	NA	NA	NA	NA	missense_variant:SYT15:Transcript:ENST00000374321:protein_coding, missense_variant:SYT15:Transcript:ENST00000374323:protein_coding, missense_variant:SYT15:Transcript:ENST00000374325:protein_coding, missense_variant:SYT15:Transcript:ENST00000503753:protein_coding, intron_variant&non_coding_transcript_variant:RP11-38L15.3:Transcript:ENST00000506914:antisense	NA	NA	NA	NA	NA	NA	FALSE	FALSE	NA	0	NA	NA	NA	NA
7	92027874	C	A	7:g.92027874C>A	grch37	Hermes-3C	SNV	ANKIB1	ankyrin repeat and IBR domain containing 1	CCDS47639.1	YES	54467	AKIB1_HUMAN	ENST00000265742	ENSG00000001629	NM_019004	0.135893	FALSE	FALSE	NA	NA	missense_variant	p.Gln961Lys	NA	coding	exonic	missense_variant:ENST00000265742.3:c.2881C>A:exon20:p.Q961K	ENSP00000265742.3:p.Gln961Lys	ENST00000265742.3:c.2881C>A	provean:tolerated, primateai:tolerated, metasvm:tolerated, sift:tolerated, fathmm_mkl_coding:damaging, splice_site_rf:NA, mutationassessor:tolerated, mutpred:0.266, splice_site_ada:NA, mutationtaster:damaging, deogen2:tolerated, fathmm:tolerated, gerp_rs:5.61, lrt:tolerated, m-cap:tolerated, metalr:tolerated, sift4g:tolerated	NA	NA	NA	NA	missense_variant:ANKIB1:Transcript:ENST00000265742:protein_coding	NA	NA	NA	NA	NA	NA	FALSE	FALSE	NA	0	NA	NA	NA	NA
4	71396946	C	A	4:g.71396946C>A	grch37	Hermes-3C	SNV	AMTN	amelotin	CCDS3542.1	YES	401138	AMTN_HUMAN	ENST00000339336	ENSG00000187689	NM_212557	0.135758	FALSE	FALSE	C1527249	Colorectal cancer	missense_variant	p.Ala183Glu	NA	coding	exonic	missense_variant:ENST00000339336.4:c.548C>A:exon8:p.A183E	ENSP00000341013.4:p.Ala183Glu	ENST00000339336.4:c.548C>A	provean:tolerated, primateai:tolerated, metasvm:tolerated, sift:tolerated, fathmm_mkl_coding:tolerated, splice_site_rf:NA, mutationassessor:tolerated, mutpred:0.144, splice_site_ada:NA, mutationtaster:tolerated, deogen2:tolerated, fathmm:tolerated, gerp_rs:-6.32, lrt:tolerated, m-cap:tolerated, metalr:tolerated, sift4g:tolerated	NA	NA	NA	NA	missense_variant:AMTN:Transcript:ENST00000339336:protein_coding, missense_variant:AMTN:Transcript:ENST00000504451:protein_coding	NA	NA	NA	NA	NA	NA	FALSE	FALSE	NA	0	NA	NA	NA	NA
10	120789812	C	CCCGCCG	10:g.120789812C>CCCGCCG	grch37	Hermes-3C	insertion	NANOS1	nanos homolog 1 (Drosophila)	CCDS7607.1	YES	340719	NANO1_HUMAN	ENST00000425699	ENSG00000188613	NM_199461	0.13521	FALSE	FALSE	C0345967	Mesothelioma, malignant	inframe_insertion	p.Ala172_Ala173dup	NA	coding	exonic	inframe_insertion:ENST00000425699.1:c.514_519dup:exon1:p.A172_A173dup	ENSP00000393275.1:p.Ala172_Ala173dup	ENST00000425699.1:c.514_519dup	NA	NA	NA	NA	NA	downstream_gene_variant:EIF3A:Transcript:ENST00000369144:protein_coding, inframe_insertion:NANOS1:Transcript:ENST00000425699:protein_coding	rs538539239	NA	NA	NA	NA	NA	FALSE	TRUE	NA	0	NA	NA	NA	NA
X	47464721	G	T	X:g.47464721G>T	grch37	Hermes-3C	SNV	SYN1	synapsin I	CCDS14280.1	YES	6853	SYN1_HUMAN	ENST00000295987	ENSG00000008056	NM_006950	0.134396	FALSE	FALSE	NA	NA	missense_variant	p.Asn195Lys	Synapsin, N-terminal domain	coding	exonic	missense_variant:ENST00000295987.7:c.585C>A:exon4:p.N195K	ENSP00000295987.7:p.Asn195Lys	ENST00000295987.7:c.585C>A	provean:damaging, primateai:NA, metasvm:tolerated, sift:tolerated, fathmm_mkl_coding:damaging, splice_site_rf:NA, mutationassessor:tolerated, mutpred:0.799, splice_site_ada:NA, mutationtaster:damaging, deogen2:damaging, fathmm:tolerated, gerp_rs:-1.86, lrt:damaging, m-cap:damaging, metalr:tolerated, sift4g:damaging	NA	NA	NA	NA	missense_variant:SYN1:Transcript:ENST00000295987:protein_coding, missense_variant:SYN1:Transcript:ENST00000340666:protein_coding	NA	NA	NA	NA	NA	NA	FALSE	FALSE	NA	0	NA	NA	NA	NA
19	17314053	C	T	19:g.17314053C>T	grch37	Hermes-3C	SNV	MYO9B	myosin IXB	CCDS46010.1	YES	4650	MYO9B_HUMAN	ENST00000595618	ENSG00000099331	NM_001130065, NM_004145	0.133881	FALSE	FALSE	NA	NA	missense_variant	p.Ala1659Val	NA	coding	exonic	missense_variant:ENST00000595618.1:c.4976C>T:exon30:p.A1659V	ENSP00000471457.1:p.Ala1659Val	ENST00000595618.1:c.4976C>T	provean:damaging, primateai:damaging, metasvm:tolerated, sift:damaging, fathmm_mkl_coding:damaging, splice_site_rf:NA, mutationassessor:damaging, mutpred:0.742, splice_site_ada:NA, mutationtaster:damaging, deogen2:tolerated, fathmm:tolerated, gerp_rs:4.05, lrt:damaging, m-cap:damaging, metalr:tolerated, sift4g:damaging	NA	NA	NA	NA	missense_variant:MYO9B:Transcript:ENST00000397274:protein_coding, missense_variant:MYO9B:Transcript:ENST00000594824:protein_coding, missense_variant:MYO9B:Transcript:ENST00000595618:protein_coding, downstream_gene_variant:CTD-3032J10.3:Transcript:ENST00000601929:antisense	NA	NA	NA	NA	NA	NA	FALSE	FALSE	NA	0	NA	NA	NA	NA
6	16327909	ATGCTGATGC	A	6:g.16327909ATGCTGATGC>A	grch37	Hermes-3C	deletion	ATXN1	ataxin 1	CCDS34342.1	YES	6310	ATX1_HUMAN	ENST00000244769	ENSG00000124788	NM_000332	0.133102	FALSE	FALSE	NA	NA	inframe_deletion	p.Gln208_Gln210del	NA	coding	exonic	inframe_deletion:ENST00000244769.4:c.624_632del:exon8:p.Q208_Q210del	ENSP00000244769.3:p.Gln208_Gln210del	ENST00000244769.4:c.624_632del	NA	NA	NA	NA	NA	inframe_deletion:ATXN1:Transcript:ENST00000244769:protein_coding, inframe_deletion:ATXN1:Transcript:ENST00000436367:protein_coding	rs769636450	COSM1242025	NA	NA	NA	NA	TRUE	TRUE	NA	0	NA	NA	NA	NA
10	103345130	GGGA	G	10:g.103345130GGGA>G	grch37	Hermes-3C	deletion	POLL	polymerase (DNA directed), lambda	CCDS7513.1	YES	27343	DPOLL_HUMAN	ENST00000370162	ENSG00000166169	NM_001174084, NM_001174085, NM_013274	0.130577	FALSE	FALSE	NA	NA	inframe_deletion	p.Pro172del	NA	coding	exonic	inframe_deletion:ENST00000370162.3:c.513_515del:exon4:p.P172del	ENSP00000359181.3:p.Pro172del	ENST00000370162.3:c.513_515del	NA	NA	NA	NA	NA	inframe_deletion:POLL:Transcript:ENST00000299206:protein_coding, intron_variant:POLL:Transcript:ENST00000339310:protein_coding, upstream_gene_variant:DPCD:Transcript:ENST00000370147:protein_coding, upstream_gene_variant:DPCD:Transcript:ENST00000370148:protein_coding, upstream_gene_variant:DPCD:Transcript:ENST00000370151:protein_coding, intron_variant:POLL:Transcript:ENST00000370158:protein_coding…	rs765794882	COSM5163704&COSM5163705&COSM5836118	NA	NA	NA	NA	FALSE	TRUE	NA	0	NA	NA	0.0004679	NA
19	1007946	G	A	19:g.1007946G>A	grch37	Hermes-3C	SNV	GRIN3B	glutamate receptor, ionotropic, N-methyl-D-aspartate 3B	CCDS32861.1	YES	116444	NMD3B_HUMAN	ENST00000234389	ENSG00000116032	NM_138690	0.127354	FALSE	FALSE	NA	NA	missense_variant	p.Val764Met	Bacterial extracellular solute-binding proteins, family 3	coding	exonic	missense_variant:ENST00000234389.3:c.2290G>A:exon5:p.V764M	ENSP00000234389.3:p.Val764Met	ENST00000234389.3:c.2290G>A	provean:tolerated, primateai:damaging, metasvm:tolerated, sift:damaging, fathmm_mkl_coding:damaging, splice_site_rf:NA, mutationassessor:damaging, mutpred:0.71, splice_site_ada:NA, mutationtaster:damaging, deogen2:damaging, fathmm:tolerated, gerp_rs:3.7, lrt:NA, m-cap:damaging, metalr:tolerated, sift4g:damaging	NA	NA	NA	NA	missense_variant:GRIN3B:Transcript:ENST00000234389:protein_coding, downstream_gene_variant:TMEM259:Transcript:ENST00000333175:protein_coding, downstream_gene_variant:TMEM259:Transcript:ENST00000356663:protein_coding	NA	NA	NA	NA	NA	NA	FALSE	FALSE	NA	0	NA	NA	NA	NA
9	79952251	A	T	9:g.79952251A>T	grch37	Hermes-3C	SNV	VPS13A	vacuolar protein sorting 13 homolog A (S. cerevisiae)	CCDS6655.1	YES	23230	VP13A_HUMAN	ENST00000360280	ENSG00000197969	NM_033305	0.118815	FALSE	FALSE	NA	NA	missense_variant	p.Asp2059Val	NA	coding	exonic	missense_variant:ENST00000360280.3:c.6176A>T:exon47:p.D2059V	ENSP00000353422.3:p.Asp2059Val	ENST00000360280.3:c.6176A>T	provean:tolerated, primateai:tolerated, metasvm:tolerated, sift:tolerated, fathmm_mkl_coding:damaging, splice_site_rf:NA, mutationassessor:tolerated, mutpred:0.507, splice_site_ada:NA, mutationtaster:damaging, deogen2:tolerated, fathmm:tolerated, gerp_rs:4.09, lrt:tolerated, m-cap:tolerated, metalr:tolerated, sift4g:tolerated	NA	NA	NA	NA	missense_variant:VPS13A:Transcript:ENST00000357409:protein_coding, missense_variant:VPS13A:Transcript:ENST00000360280:protein_coding, missense_variant:VPS13A:Transcript:ENST00000376634:protein_coding, missense_variant:VPS13A:Transcript:ENST00000376636:protein_coding	NA	NA	NA	NA	NA	NA	FALSE	FALSE	NA	0	NA	NA	NA	NA
3	40503520	ACTGCTG	A	3:g.40503520ACTGCTG>A	grch37	Hermes-3C	deletion	RPL14	ribosomal protein L14	CCDS43070.1	YES	9045	RL14_HUMAN	ENST00000396203	ENSG00000188846	NM_001034996	0.110557	FALSE	FALSE	C0007134&C0279702&C1266042&C1266043&C1306837	Renal cell carcinoma, papillary, 1&Clear cell carcinoma of kidney&Chromophobe renal cell carcinoma&Sarcomatoid Renal Cell Carcinoma&Papillary renal cell carcinoma	inframe_deletion	p.Ala158_Ala159del	NA	coding	exonic	inframe_deletion:ENST00000396203.2:c.472_477del:exon6:p.A158_A159del	ENSP00000379506.2:p.Ala158_Ala159del	ENST00000396203.2:c.472_477del	NA	NA	NA	NA	NA	inframe_deletion:RPL14:Transcript:ENST00000338970:protein_coding, inframe_deletion:RPL14:Transcript:ENST00000396203:protein_coding, 3_prime_UTR_variant:RPL14:Transcript:ENST00000416518:protein_coding, upstream_gene_variant:RP11-391M1.4:Transcript:ENST00000607057:lincRNA	rs1305253560	COSM2987809&COSM4337456	NA	NA	NA	NA	TRUE	TRUE	NA	0	NA	NA	NA	NA
14	34269243	C	G	14:g.34269243C>G	grch37	Hermes-3C	SNV	NPAS3	neuronal PAS domain protein 3	CCDS53891.1	YES	64067	NPAS3_HUMAN	ENST00000356141	ENSG00000151322	NA	0.110557	FALSE	FALSE	NA	NA	missense_variant	p.Ser577Cys	NA	coding	exonic	missense_variant:ENST00000356141.4:c.1730C>G:exon12:p.S577C	ENSP00000348460.4:p.Ser577Cys	ENST00000356141.4:c.1730C>G	provean:tolerated, primateai:damaging, metasvm:tolerated, sift:damaging, fathmm_mkl_coding:damaging, splice_site_rf:NA, mutationassessor:tolerated, mutpred:0.181, splice_site_ada:NA, mutationtaster:damaging, deogen2:tolerated, fathmm:tolerated, gerp_rs:5.02, lrt:damaging, m-cap:damaging, metalr:tolerated, sift4g:tolerated	NA	NA	NA	NA	missense_variant:NPAS3:Transcript:ENST00000346562:protein_coding, missense_variant:NPAS3:Transcript:ENST00000356141:protein_coding, missense_variant:NPAS3:Transcript:ENST00000357798:protein_coding, missense_variant:NPAS3:Transcript:ENST00000548645:protein_coding, missense_variant:NPAS3:Transcript:ENST00000551492:protein_coding	NA	NA	NA	NA	NA	NA	FALSE	FALSE	NA	0	NA	NA	NA	NA
8	1497706	G	A	8:g.1497706G>A	grch37	Hermes-3C	SNV	DLGAP2	discs, large (Drosophila) homolog-associated protein 2	CCDS47760.1	YES	9228	DLGP2_HUMAN	ENST00000421627	ENSG00000198010	NM_004745, NM_001277161	0.107961	FALSE	FALSE	NA	NA	missense_variant	p.Ala283Thr	NA	coding	exonic	missense_variant:ENST00000421627.2:c.847G>A:exon2:p.A283T	ENSP00000400258.2:p.Ala283Thr	ENST00000421627.2:c.847G>A	provean:NA, primateai:tolerated, metasvm:tolerated, sift:NA, fathmm_mkl_coding:tolerated, splice_site_rf:NA, mutationassessor:tolerated, mutpred:0.158, splice_site_ada:NA, mutationtaster:tolerated, deogen2:tolerated, fathmm:NA, gerp_rs:-4.76, lrt:tolerated, m-cap:tolerated, metalr:tolerated, sift4g:tolerated	NA	NA	NA	NA	missense_variant:DLGAP2:Transcript:ENST00000421627:protein_coding	NA	COSM3898397&COSM3898398	1	Stomach Adenocarcinoma: 0.2% (1/437)	NA	NA	FALSE	FALSE	NA	0	NA	NA	NA	NA
14	39901336	G	C	14:g.39901336G>C	grch37	Hermes-3C	SNV	FBXO33	F-box protein 33	CCDS9677.1	YES	254170	FBX33_HUMAN	ENST00000298097	ENSG00000165355	NM_203301	0.101591	FALSE	FALSE	NA	NA	missense_variant	p.Arg11Gly	NA	coding	exonic	missense_variant:ENST00000298097.7:c.31C>G:exon1:p.R11G	ENSP00000298097.7:p.Arg11Gly	ENST00000298097.7:c.31C>G	provean:tolerated, primateai:NA, metasvm:tolerated, sift:damaging, fathmm_mkl_coding:damaging, splice_site_rf:NA, mutationassessor:tolerated, mutpred:0.271, splice_site_ada:NA, mutationtaster:tolerated, deogen2:tolerated, fathmm:tolerated, gerp_rs:1.29, lrt:tolerated, m-cap:damaging, metalr:tolerated, sift4g:tolerated	NA	NA	NA	NA	missense_variant:FBXO33:Transcript:ENST00000298097:protein_coding, upstream_gene_variant:FBXO33:Transcript:ENST00000554190:protein_coding	NA	NA	NA	NA	NA	NA	FALSE	FALSE	NA	0	NA	NA	NA	NA
17	45006896	G	T	17:g.45006896G>T	grch37	Hermes-3C	SNV	GOSR2	golgi SNAP receptor complex member 2	CCDS11507.1	YES	9570	GOSR2_HUMAN	ENST00000225567	ENSG00000108433	NM_054022	0.091858	FALSE	FALSE	NA	NA	stop_gained	p.Glu14Ter	NA	coding	exonic	stop_gained:ENST00000225567.4:c.40G>T:exon2:p.E14X	ENSP00000225567.4:p.Glu14Ter	ENST00000225567.4:c.40G>T	provean:NA, primateai:tolerated, metasvm:NA, sift:NA, fathmm_mkl_coding:damaging, splice_site_rf:NA, mutationassessor:NA, mutpred:NA, splice_site_ada:NA, mutationtaster:damaging, deogen2:NA, fathmm:NA, gerp_rs:4.76, lrt:damaging, m-cap:NA, metalr:NA, sift4g:NA	NA	NA	NA	NA	stop_gained:GOSR2:Transcript:ENST00000225567:protein_coding, stop_gained:GOSR2:Transcript:ENST00000393456:protein_coding, stop_gained:GOSR2:Transcript:ENST00000415811:protein_coding, stop_gained:GOSR2:Transcript:ENST00000439730:protein_coding, stop_gained&NMD_transcript_variant:RP11-156P1.2:Transcript:ENST00000571841:nonsense_mediated_decay, stop_gained:GOSR2:Transcript:ENST00000575949:protein_co…	NA	NA	NA	NA	NA	NA	FALSE	FALSE	NA	0	NA	NA	NA	NA
17	61621436	G	A	17:g.61621436G>A	grch37	Hermes-3C	SNV	KCNH6	potassium voltage-gated channel, subfamily H (eag-related), member 6	CCDS11638.1	YES	81033	KCNH6_HUMAN	ENST00000583023	ENSG00000173826	NM_030779	0.09183	FALSE	FALSE	NA	NA	missense_variant	p.Ser766Asn	NA	coding	exonic	missense_variant:ENST00000583023.1:c.2297G>A:exon11:p.S766N	ENSP00000463533.1:p.Ser766Asn	ENST00000583023.1:c.2297G>A	provean:NA, primateai:tolerated, metasvm:tolerated, sift:NA, fathmm_mkl_coding:tolerated, splice_site_rf:NA, mutationassessor:tolerated, mutpred:NA, splice_site_ada:NA, mutationtaster:tolerated, deogen2:tolerated, fathmm:damaging, gerp_rs:-1.81, lrt:tolerated, m-cap:tolerated, metalr:tolerated, sift4g:tolerated	NA	NA	NA	NA	intron_variant:KCNH6:Transcript:ENST00000314672:protein_coding, intron_variant:KCNH6:Transcript:ENST00000456941:protein_coding, intron_variant:KCNH6:Transcript:ENST00000581784:protein_coding, missense_variant:KCNH6:Transcript:ENST00000583023:protein_coding	rs149994424	NA	1	Uterine Corpus Endometrial Carcinoma: 0.2% (1/530)	NA	NA	FALSE	FALSE	NA	0	NA	NA	2.53e-05	0.0002
3	38763756	C	A	3:g.38763756C>A	grch37	Hermes-3C	SNV	SCN10A	sodium channel, voltage-gated, type X, alpha subunit	CCDS33736.1	YES	6336	SCNAA_HUMAN	ENST00000449082	ENSG00000185313	NM_006514	0.088589	FALSE	FALSE	NA	NA	missense_variant	p.Gly1167Val	NA	coding	exonic	missense_variant:ENST00000449082.2:c.3500G>T:exon19:p.G1167V	ENSP00000390600.2:p.Gly1167Val	ENST00000449082.2:c.3500G>T	provean:damaging, primateai:damaging, metasvm:damaging, sift:damaging, fathmm_mkl_coding:damaging, splice_site_rf:NA, mutationassessor:tolerated, mutpred:0.532, splice_site_ada:NA, mutationtaster:damaging, deogen2:damaging, fathmm:damaging, gerp_rs:4.27, lrt:damaging, m-cap:damaging, metalr:damaging, sift4g:tolerated	NA	NA	NA	NA	missense_variant:SCN10A:Transcript:ENST00000449082:protein_coding	rs1182519862	NA	NA	NA	NA	NA	FALSE	FALSE	NA	0	NA	NA	4.1e-06	NA
19	50792705	G	T	19:g.50792705G>T	grch37	Hermes-3C	SNV	MYH14	myosin, heavy chain 14, non-muscle	CCDS54295.1	YES	79784	MYH14_HUMAN	ENST00000601313	ENSG00000105357	NM_001145809	0.087662	FALSE	FALSE	C0033578&C0376358	Prostate neoplasm&Malignant tumor of prostate	stop_gained	p.Glu1589Ter	Myosin tail	coding	exonic	stop_gained:ENST00000601313.1:c.4765G>T:exon35:p.E1589X	ENSP00000470298.1:p.Glu1589Ter	ENST00000601313.1:c.4765G>T	provean:NA, primateai:tolerated, metasvm:NA, sift:NA, fathmm_mkl_coding:damaging, splice_site_rf:NA, mutationassessor:NA, mutpred:NA, splice_site_ada:NA, mutationtaster:damaging, deogen2:NA, fathmm:NA, gerp_rs:4.25, lrt:NA, m-cap:NA, metalr:NA, sift4g:NA	NA	NA	NA	NA	stop_gained:MYH14:Transcript:ENST00000262269:protein_coding, stop_gained:MYH14:Transcript:ENST00000376970:protein_coding, stop_gained:MYH14:Transcript:ENST00000425460:protein_coding, stop_gained:MYH14:Transcript:ENST00000440075:protein_coding, stop_gained:MYH14:Transcript:ENST00000596571:protein_coding, stop_gained:MYH14:Transcript:ENST00000598205:protein_coding, stop_gained:MYH14:Transcript:ENST…	NA	NA	NA	NA	NA	NA	FALSE	FALSE	NA	0	NA	NA	NA	NA
14	24793571	C	T	14:g.24793571C>T	grch37	Hermes-3C	SNV	ADCY4	adenylate cyclase 4	CCDS9627.1	YES	196883	ADCY4_HUMAN	ENST00000310677	ENSG00000129467	NM_001198568, NM_139247, NM_001198592	0.077209	FALSE	FALSE	NA	NA	missense_variant	p.Ser617Asn	NA	coding	exonic	missense_variant:ENST00000310677.4:c.1850G>A:exon16:p.S617N	ENSP00000312126.4:p.Ser617Asn	ENST00000310677.4:c.1850G>A	provean:tolerated, primateai:damaging, metasvm:tolerated, sift:damaging, fathmm_mkl_coding:damaging, splice_site_rf:NA, mutationassessor:tolerated, mutpred:0.639, splice_site_ada:NA, mutationtaster:damaging, deogen2:tolerated, fathmm:tolerated, gerp_rs:5.58, lrt:tolerated, m-cap:damaging, metalr:tolerated, sift4g:tolerated	NA	NA	NA	NA	missense_variant:ADCY4:Transcript:ENST00000310677:protein_coding, missense_variant:ADCY4:Transcript:ENST00000396747:protein_coding, missense_variant:ADCY4:Transcript:ENST00000418030:protein_coding, missense_variant:ADCY4:Transcript:ENST00000554068:protein_coding	NA	NA	1	Colon Adenocarcinoma: 0.3% (1/399)	NA	NA	FALSE	FALSE	NA	0	NA	NA	NA	NA
1	248059150	TG	CA	1:g.248059150TG>CA	grch37	Hermes-3C	substitution	OR2W3	olfactory receptor, family 2, subfamily W, member 3	CCDS31099.1	YES	343171	NA	ENST00000537741	ENSG00000238243	NA	0.071391	FALSE	FALSE	NA	NA	missense_variant	p.Cys88His	NA	coding	exonic	missense_variant:ENST00000537741.1:c.262_263inv:exon3:p.C88H	ENSP00000445853.1:p.Cys88His	ENST00000537741.1:c.262_263inv	NA	NA	NA	NA	NA	missense_variant:OR2W3:Transcript:ENST00000360358:protein_coding, missense_variant:OR2W3:Transcript:ENST00000537741:protein_coding	rs386641927	NA	NA	NA	NA	NA	FALSE	FALSE	NA	0	NA	NA	NA	NA
1	38411498	C	T	1:g.38411498C>T	grch37	Hermes-3C	SNV	INPP5B	inositol polyphosphate-5-phosphatase, 75kDa	CCDS41306.1	YES	3633	I5P2_HUMAN	ENST00000373024	ENSG00000204084	NA	0.060498	FALSE	FALSE	NA	NA	missense_variant	p.Gly28Arg	NA	coding	exonic	missense_variant:ENST00000373024.3:c.82G>A:exon3:p.G28R	ENSP00000362115.3:p.Gly28Arg	ENST00000373024.3:c.82G>A	provean:tolerated, primateai:tolerated, metasvm:damaging, sift:damaging, fathmm_mkl_coding:damaging, splice_site_rf:NA, mutationassessor:NA, mutpred:0.446, splice_site_ada:NA, mutationtaster:damaging, deogen2:tolerated, fathmm:damaging, gerp_rs:4.62, lrt:tolerated, m-cap:damaging, metalr:damaging, sift4g:damaging	NA	NA	NA	NA	missense_variant:INPP5B:Transcript:ENST00000373021:protein_coding, missense_variant:INPP5B:Transcript:ENST00000373023:protein_coding, missense_variant:INPP5B:Transcript:ENST00000373024:protein_coding, missense_variant:INPP5B:Transcript:ENST00000373026:protein_coding	NA	NA	NA	NA	NA	NA	FALSE	FALSE	NA	0	NA	NA	NA	NA
4	177109339	G	C	4:g.177109339G>C	grch37	Hermes-3C	SNV	SPATA4	spermatogenesis associated 4	CCDS3826.1	YES	132851	SPAT4_HUMAN	ENST00000280191	ENSG00000150628	NM_144644	0.051778	FALSE	FALSE	NA	NA	missense_variant	p.Leu246Val	NA	coding	exonic	missense_variant:ENST00000280191.2:c.736C>G:exon5:p.L246V	ENSP00000280191.2:p.Leu246Val	ENST00000280191.2:c.736C>G	provean:tolerated, primateai:tolerated, metasvm:tolerated, sift:tolerated, fathmm_mkl_coding:tolerated, splice_site_rf:NA, mutationassessor:tolerated, mutpred:0.178, splice_site_ada:NA, mutationtaster:tolerated, deogen2:tolerated, fathmm:tolerated, gerp_rs:0.402, lrt:tolerated, m-cap:tolerated, metalr:tolerated, sift4g:tolerated	NA	NA	NA	NA	missense_variant:SPATA4:Transcript:ENST00000280191:protein_coding, missense_variant:SPATA4:Transcript:ENST00000515234:protein_coding	NA	NA	NA	NA	NA	NA	FALSE	FALSE	NA	0	NA	NA	NA	NA
2	71753454	C	A	2:g.71753454C>A	grch37	Hermes-3C	SNV	DYSF	dysferlin	CCDS46328.1	YES	8291	DYSF_HUMAN	ENST00000410020	ENSG00000135636	NM_001130987	0.049433	FALSE	FALSE	NA	NA	missense_variant	p.Phe418Leu	C2 domain	coding	exonic	missense_variant:ENST00000410020.3:c.1254C>A:exon13:p.F418L	ENSP00000386881.3:p.Phe418Leu	ENST00000410020.3:c.1254C>A	provean:damaging, primateai:damaging, metasvm:tolerated, sift:damaging, fathmm_mkl_coding:damaging, splice_site_rf:NA, mutationassessor:tolerated, mutpred:0.486, splice_site_ada:NA, mutationtaster:damaging, deogen2:damaging, fathmm:tolerated, gerp_rs:4.59, lrt:damaging, m-cap:damaging, metalr:tolerated, sift4g:damaging	NA	NA	NA	NA	missense_variant:DYSF:Transcript:ENST00000258104:protein_coding, missense_variant:DYSF:Transcript:ENST00000394120:protein_coding, missense_variant:DYSF:Transcript:ENST00000409366:protein_coding, missense_variant:DYSF:Transcript:ENST00000409582:protein_coding, missense_variant:DYSF:Transcript:ENST00000409651:protein_coding, missense_variant:DYSF:Transcript:ENST00000409744:protein_coding, missense_…	rs934638638	COSM3839943&COSM3839944	NA	NA	NA	NA	FALSE	FALSE	NA	0	NA	NA	NA	NA
7	76069810	CT	AC	7:g.76069810CT>AC	grch37	Hermes-3C	substitution	ZP3	zona pellucida glycoprotein 3 (sperm receptor)	CCDS47618.1	YES	7784	ZP3_HUMAN	ENST00000394857	ENSG00000188372	NM_001110354	0.046112	FALSE	FALSE	NA	NA	missense_variant	p.Ser315Pro	NA	coding	exonic	missense_variant:ENST00000394857.3:c.942_943delinsAC:exon7:p.S315P	ENSP00000378326.3:p.Ser315Pro	ENST00000394857.3:c.942_943delinsAC	NA	NA	NA	NA	NA	missense_variant:ZP3:Transcript:ENST00000336517:protein_coding, missense_variant:ZP3:Transcript:ENST00000394857:protein_coding, missense_variant:ZP3:Transcript:ENST00000416245:protein_coding	NA	NA	NA	NA	NA	NA	FALSE	FALSE	NA	0	NA	NA	NA	NA
19	51856535	G	A	19:g.51856535G>A	grch37	Hermes-3C	SNV	ETFB	electron-transfer-flavoprotein, beta polypeptide	CCDS33085.1	YES	2109	ETFB_HUMAN	ENST00000354232	ENSG00000105379	NM_001014763	0.0438	FALSE	FALSE	NA	NA	missense_variant	p.Arg167Cys	Electron transfer flavoprotein domain	coding	exonic	missense_variant:ENST00000354232.4:c.499C>T:exon2:p.R167C	ENSP00000346173.3:p.Arg167Cys	ENST00000354232.4:c.499C>T	provean:damaging, primateai:damaging, metasvm:damaging, sift:damaging, fathmm_mkl_coding:damaging, splice_site_rf:NA, mutationassessor:damaging, mutpred:0.899, splice_site_ada:NA, mutationtaster:damaging, deogen2:damaging, fathmm:damaging, gerp_rs:5.18, lrt:damaging, m-cap:damaging, metalr:damaging, sift4g:damaging	NA	NA	NA	NA	missense_variant:ETFB:Transcript:ENST00000309244:protein_coding, missense_variant:ETFB:Transcript:ENST00000354232:protein_coding, 3_prime_UTR_variant&NMD_transcript_variant:CTD-2616J11.11:Transcript:ENST00000600067:nonsense_mediated_decay, non_coding_transcript_exon_variant:CTD-2616J11.9:Transcript:ENST00000600974:antisense	rs777287614	COSM6656624&COSM6656625	NA	NA	NA	NA	FALSE	FALSE	NA	0	NA	NA	3.26e-05	NA
19	3772009	C	CTG	19:g.3772009C>CTG	grch37	Hermes-3C	insertion	RAX2	retina and anterior neural fold homeobox 2	CCDS12112.1	YES	84839	RAX2_HUMAN	ENST00000555633	ENSG00000173976	NA	0.040625	FALSE	FALSE	NA	NA	splice_acceptor_variant	NA	NA	coding	exonic	splice_acceptor_variant:ENST00000555633.1:c.-268-3_-268-2dup	NA	ENST00000555633.1:c.-268-3_-268-2dup	NA	NA	NA	NA	NA	downstream_gene_variant:MRPL54:Transcript:ENST00000330133:protein_coding, splice_acceptor_variant:RAX2:Transcript:ENST00000555633:protein_coding, intron_variant:RAX2:Transcript:ENST00000555978:protein_coding, downstream_gene_variant:AC005777.3:Transcript:ENST00000588332:unprocessed_pseudogene	rs146304926	NA	NA	NA	NA	NA	FALSE	TRUE	NA	0	NA	NA	NA	NA
11	26646040	A	G	11:g.26646040A>G	grch37	Hermes-3C	SNV	ANO3	anoctamin 3	CCDS31447.1	YES	63982	ANO3_HUMAN	ENST00000256737	ENSG00000134343	NM_031418	0.040154	FALSE	FALSE	NA	NA	missense_variant	p.Asn623Ser	Calcium-activated chloride channel	coding	exonic	missense_variant:ENST00000256737.3:c.1868A>G:exon18:p.N623S	ENSP00000256737.3:p.Asn623Ser	ENST00000256737.3:c.1868A>G	provean:damaging, primateai:damaging, metasvm:tolerated, sift:damaging, fathmm_mkl_coding:damaging, splice_site_rf:NA, mutationassessor:tolerated, mutpred:0.289, splice_site_ada:NA, mutationtaster:damaging, deogen2:tolerated, fathmm:tolerated, gerp_rs:4.96, lrt:damaging, m-cap:damaging, metalr:tolerated, sift4g:damaging	NA	NA	NA	NA	missense_variant:ANO3:Transcript:ENST00000256737:protein_coding, missense_variant:ANO3:Transcript:ENST00000525139:protein_coding, missense_variant:ANO3:Transcript:ENST00000531568:protein_coding, missense_variant:ANO3:Transcript:ENST00000537978:protein_coding	rs1327002739	NA	NA	NA	NA	NA	FALSE	FALSE	NA	0	NA	NA	NA	NA
2	74454643	C	A	2:g.74454643C>A	grch37	Hermes-3C	SNV	SLC4A5	solute carrier family 4 (sodium bicarbonate cotransporter), member 5	CCDS1936.1	YES	57835	S4A5_HUMAN	ENST00000377634	ENSG00000188687	NA	0.022965	FALSE	FALSE	NA	NA	splice_donor_variant	NA	NA	coding	exonic	splice_donor_variant:ENST00000377634.4:c.2964+1G>T	NA	ENST00000377634.4:c.2964+1G>T	provean:NA, primateai:NA, metasvm:NA, sift:NA, fathmm_mkl_coding:tolerated, splice_site_rf:affect_splicing, mutationassessor:NA, mutpred:NA, splice_site_ada:splicing_neutral, mutationtaster:tolerated, deogen2:NA, fathmm:NA, gerp_rs:-4.45, lrt:NA, m-cap:NA, metalr:NA, sift4g:NA	NA	NA	NA	NA	intron_variant:SLC4A5:Transcript:ENST00000346834:protein_coding, splice_donor_variant:SLC4A5:Transcript:ENST00000357822:protein_coding, intron_variant:SLC4A5:Transcript:ENST00000358683:protein_coding, intron_variant:SLC4A5:Transcript:ENST00000359484:protein_coding, intron_variant:SLC4A5:Transcript:ENST00000377632:protein_coding, splice_donor_variant:SLC4A5:Transcript:ENST00000377634:protein_codin…	NA	NA	NA	NA	NA	NA	FALSE	FALSE	NA	0	NA	NA	NA	NA
2	220379810	C	T	2:g.220379810C>T	grch37	Hermes-3C	SNV	ASIC4	acid-sensing (proton-gated) ion channel family member 4	CCDS2442.1	YES	55515	ASIC4_HUMAN	ENST00000347842	ENSG00000072182	NM_182847	0.022965	FALSE	FALSE	NA	NA	missense_variant	p.Arg249Cys	Amiloride-sensitive sodium channel	coding	exonic	missense_variant:ENST00000347842.3:c.745C>T:exon1:p.R249C	ENSP00000326627.3:p.Arg249Cys	ENST00000347842.3:c.745C>T	provean:damaging, primateai:damaging, metasvm:tolerated, sift:damaging, fathmm_mkl_coding:damaging, splice_site_rf:NA, mutationassessor:damaging, mutpred:NA, splice_site_ada:NA, mutationtaster:damaging, deogen2:tolerated, fathmm:tolerated, gerp_rs:4.69, lrt:tolerated, m-cap:damaging, metalr:tolerated, sift4g:tolerated	NA	NA	NA	NA	missense_variant:ASIC4:Transcript:ENST00000347842:protein_coding, missense_variant:ASIC4:Transcript:ENST00000358078:protein_coding, intron_variant&non_coding_transcript_variant:AC053503.11:Transcript:ENST00000429882:antisense	rs1244787070	NA	NA	NA	NA	NA	FALSE	FALSE	NA	0	NA	NA	NA	NA
2	98986506	G	A	2:g.98986506G>A	grch37	Hermes-3C	SNV	CNGA3	cyclic nucleotide gated channel alpha 3	CCDS2034.1	YES	1261	CNGA3_HUMAN	ENST00000393504	ENSG00000144191	NM_001298	0.018571	FALSE	FALSE	NA	NA	missense_variant	p.Arg23Gln	NA	coding	exonic	missense_variant:ENST00000393504.1:c.68G>A:exon2:p.R23Q	ENSP00000377140.1:p.Arg23Gln	ENST00000393504.1:c.68G>A	provean:tolerated, primateai:tolerated, metasvm:damaging, sift:tolerated, fathmm_mkl_coding:tolerated, splice_site_rf:NA, mutationassessor:damaging, mutpred:NA, splice_site_ada:NA, mutationtaster:tolerated, deogen2:tolerated, fathmm:damaging, gerp_rs:1.32, lrt:NA, m-cap:damaging, metalr:damaging, sift4g:tolerated	NA	NA	NA	NA	missense_variant:CNGA3:Transcript:ENST00000272602:protein_coding, missense_variant:CNGA3:Transcript:ENST00000393504:protein_coding, missense_variant:CNGA3:Transcript:ENST00000436404:protein_coding	rs746563618	COSM3584249	1	Skin Cutaneous Melanoma: 0.2% (1/468)	SKCM-US|1|335|0.00299	NA	FALSE	FALSE	NA	0	NA	NA	3.25e-05	NA
1	33557751	A	G	1:g.33557751A>G	grch37	Hermes-3C	SNV	ADC	arginine decarboxylase	CCDS375.1	YES	113451	AZIN2_HUMAN	ENST00000294517	ENSG00000142920	NM_052998	0	FALSE	FALSE	NA	NA	missense_variant	p.His127Arg	Pyridoxal-dependent decarboxylase, pyridoxal binding domain	coding	exonic	missense_variant:ENST00000294517.6:c.380A>G:exon6:p.H127R	ENSP00000294517.6:p.His127Arg	ENST00000294517.6:c.380A>G	provean:tolerated, primateai:tolerated, metasvm:tolerated, sift:tolerated, fathmm_mkl_coding:damaging, splice_site_rf:NA, mutationassessor:NA, mutpred:0.492, splice_site_ada:NA, mutationtaster:tolerated, deogen2:tolerated, fathmm:tolerated, gerp_rs:3.1, lrt:tolerated, m-cap:tolerated, metalr:tolerated, sift4g:tolerated	NA	NA	NA	NA	missense_variant:ADC:Transcript:ENST00000294517:protein_coding, intron_variant:ADC:Transcript:ENST00000358680:protein_coding, intron_variant:ADC:Transcript:ENST00000373440:protein_coding, missense_variant:ADC:Transcript:ENST00000373441:protein_coding, missense_variant:ADC:Transcript:ENST00000373443:protein_coding, missense_variant:ADC:Transcript:ENST00000398167:protein_coding	NA	NA	NA	NA	NA	NA	FALSE	FALSE	NA	0	NA	NA	NA	NA
1	57209873	G	A	1:g.57209873G>A	grch37	Hermes-3C	SNV	C1orf168	chromosome 1 open reading frame 168	CCDS30729.1	YES	199920	FYB2_HUMAN	ENST00000343433	ENSG00000187889	NM_001004303	0	FALSE	FALSE	NA	NA	missense_variant	p.Ser485Phe	NA	coding	exonic	missense_variant:ENST00000343433.6:c.1454C>T:exon10:p.S485F	ENSP00000345972.6:p.Ser485Phe	ENST00000343433.6:c.1454C>T	provean:damaging, primateai:tolerated, metasvm:tolerated, sift:damaging, fathmm_mkl_coding:damaging, splice_site_rf:NA, mutationassessor:NA, mutpred:0.305, splice_site_ada:NA, mutationtaster:tolerated, deogen2:tolerated, fathmm:tolerated, gerp_rs:3.36, lrt:tolerated, m-cap:tolerated, metalr:tolerated, sift4g:damaging	NA	NA	NA	NA	missense_variant:C1orf168:Transcript:ENST00000343433:protein_coding	NA	COSM3491144	1	Skin Cutaneous Melanoma: 0.2% (1/468)	NA	NA	FALSE	FALSE	NA	0	NA	NA	NA	NA
1	145598285	A	G	1:g.145598285A>G	grch37	Hermes-3C	SNV	POLR3C	polymerase (RNA) III (DNA directed) polypeptide C (62kD)	CCDS921.1	YES	10623	RPC3_HUMAN	ENST00000334163	ENSG00000186141	NM_006468	0	FALSE	FALSE	NA	NA	missense_variant	p.Val323Ala	RNA polymerase III subunit RPC82	coding	exonic	missense_variant:ENST00000334163.3:c.968T>C:exon9:p.V323A	ENSP00000334564.3:p.Val323Ala	ENST00000334163.3:c.968T>C	NA	NA	NA	NA	NA	missense_variant:POLR3C:Transcript:ENST00000334163:protein_coding, missense_variant:POLR3C:Transcript:ENST00000369294:protein_coding	NA	NA	NA	NA	NA	NA	FALSE	FALSE	NA	0	NA	NA	NA	NA
2	202352351	AT	A	2:g.202352351AT>A	grch37	Hermes-3C	deletion	ALS2CR11	amyotrophic lateral sclerosis 2 (juvenile) chromosome region, candidate 11	CCDS54430.1	YES	151254	C2CD6_HUMAN	ENST00000439140	ENSG00000155754	NM_001168221	0	FALSE	FALSE	NA	NA	frameshift_variant	p.Ile1816LeufsTer?	NA	coding	exonic	frameshift_variant:ENST00000439140.1:c.5446del:exon16:p.I1816fs	ENSP00000409937.1:p.Ile1816LeufsTer?	ENST00000439140.1:c.5446del	NA	NA	NA	NA	NA	frameshift_variant:ALS2CR11:Transcript:ENST00000286195:protein_coding, frameshift_variant:ALS2CR11:Transcript:ENST00000439140:protein_coding, 3_prime_UTR_variant:ALS2CR11:Transcript:ENST00000439802:protein_coding	rs780811225	COSM1404492&COSM1404493	2	Stomach Adenocarcinoma: 0.2% (1/437), Uterine Corpus Endometrial Carcinoma: 0.2% (1/530)	NA	NA	FALSE	TRUE	NA	0	NA	NA	5.04e-05	NA
3	97868746	A	G	3:g.97868746A>G	grch37	Hermes-3C	SNV	OR5H14	olfactory receptor, family 5, subfamily H, member 14	CCDS33798.1	YES	403273	O5H14_HUMAN	ENST00000437310	ENSG00000236032	NM_001005514	0	FALSE	FALSE	NA	NA	missense_variant	p.Ile173Val	Olfactory receptor	coding	exonic	missense_variant:ENST00000437310.1:c.517A>G:exon1:p.I173V	ENSP00000401706.1:p.Ile173Val	ENST00000437310.1:c.517A>G	provean:tolerated, primateai:tolerated, metasvm:tolerated, sift:tolerated, fathmm_mkl_coding:tolerated, splice_site_rf:NA, mutationassessor:tolerated, mutpred:NA, splice_site_ada:NA, mutationtaster:tolerated, deogen2:tolerated, fathmm:tolerated, gerp_rs:-0.401, lrt:tolerated, m-cap:tolerated, metalr:tolerated, sift4g:tolerated	NA	NA	NA	NA	missense_variant:OR5H14:Transcript:ENST00000437310:protein_coding, upstream_gene_variant:RP11-343D2.11:Transcript:ENST00000508964:antisense	rs866044570	NA	NA	NA	NA	NA	FALSE	FALSE	NA	0	NA	NA	NA	NA
3	97868749	A	G	3:g.97868749A>G	grch37	Hermes-3C	SNV	OR5H14	olfactory receptor, family 5, subfamily H, member 14	CCDS33798.1	YES	403273	O5H14_HUMAN	ENST00000437310	ENSG00000236032	NM_001005514	0	FALSE	FALSE	NA	NA	missense_variant	p.Ile174Val	Olfactory receptor	coding	exonic	missense_variant:ENST00000437310.1:c.520A>G:exon1:p.I174V	ENSP00000401706.1:p.Ile174Val	ENST00000437310.1:c.520A>G	provean:tolerated, primateai:tolerated, metasvm:tolerated, sift:tolerated, fathmm_mkl_coding:tolerated, splice_site_rf:NA, mutationassessor:tolerated, mutpred:NA, splice_site_ada:NA, mutationtaster:tolerated, deogen2:tolerated, fathmm:tolerated, gerp_rs:-0.186, lrt:tolerated, m-cap:tolerated, metalr:tolerated, sift4g:tolerated	NA	NA	NA	NA	missense_variant:OR5H14:Transcript:ENST00000437310:protein_coding, upstream_gene_variant:RP11-343D2.11:Transcript:ENST00000508964:antisense	rs1306803859	COSM6412562	NA	NA	NA	NA	FALSE	FALSE	NA	0	NA	NA	0	NA
3	97868754	A	C	3:g.97868754A>C	grch37	Hermes-3C	SNV	OR5H14	olfactory receptor, family 5, subfamily H, member 14	CCDS33798.1	YES	403273	O5H14_HUMAN	ENST00000437310	ENSG00000236032	NM_001005514	0	FALSE	FALSE	NA	NA	missense_variant	p.Gln175His	Olfactory receptor	coding	exonic	missense_variant:ENST00000437310.1:c.525A>C:exon1:p.Q175H	ENSP00000401706.1:p.Gln175His	ENST00000437310.1:c.525A>C	provean:tolerated, primateai:tolerated, metasvm:tolerated, sift:tolerated, fathmm_mkl_coding:tolerated, splice_site_rf:NA, mutationassessor:tolerated, mutpred:0.441, splice_site_ada:NA, mutationtaster:tolerated, deogen2:tolerated, fathmm:tolerated, gerp_rs:-4.97, lrt:tolerated, m-cap:tolerated, metalr:tolerated, sift4g:tolerated	NA	NA	NA	NA	missense_variant:OR5H14:Transcript:ENST00000437310:protein_coding, upstream_gene_variant:RP11-343D2.11:Transcript:ENST00000508964:antisense	rs148429621	NA	NA	NA	NA	NA	FALSE	FALSE	NA	0	NA	NA	NA	NA
4	17517125	G	A	4:g.17517125G>A	grch37	Hermes-3C	SNV	CLRN2	clarin 2	CCDS47032.1	YES	645104	CLRN2_HUMAN	ENST00000511148	ENSG00000249581	NM_001079827	0	FALSE	FALSE	NA	NA	missense_variant	p.Arg79His	PMP-22/EMP/MP20/Claudin family	coding	exonic	missense_variant:ENST00000511148.2:c.236G>A:exon1:p.R79H	ENSP00000424711.2:p.Arg79His	ENST00000511148.2:c.236G>A	provean:damaging, primateai:damaging, metasvm:damaging, sift:damaging, fathmm_mkl_coding:damaging, splice_site_rf:NA, mutationassessor:tolerated, mutpred:NA, splice_site_ada:NA, mutationtaster:damaging, deogen2:tolerated, fathmm:tolerated, gerp_rs:5.42, lrt:damaging, m-cap:damaging, metalr:damaging, sift4g:damaging	NA	NA	NA	NA	upstream_gene_variant:QDPR:Transcript:ENST00000281243:protein_coding, upstream_gene_variant:QDPR:Transcript:ENST00000428702:protein_coding, upstream_gene_variant:QDPR:Transcript:ENST00000508623:protein_coding, missense_variant:CLRN2:Transcript:ENST00000511148:protein_coding, upstream_gene_variant:QDPR:Transcript:ENST00000513615:protein_coding	rs200144103	COSM481068	1	Glioblastoma Multiforme: 0.3% (1/393)	NA	NA	FALSE	FALSE	NA	0	NA	NA	1.64e-05	NA
4	52883367	C	T	4:g.52883367C>T	grch37	Hermes-3C	SNV	LRRC66	leucine rich repeat containing 66	CCDS43229.1	YES	339977	LRC66_HUMAN	ENST00000343457	ENSG00000188993	NM_001024611	0	FALSE	FALSE	NA	NA	missense_variant	p.Arg138His	NA	coding	exonic	missense_variant:ENST00000343457.3:c.413G>A:exon1:p.R138H	ENSP00000341944.3:p.Arg138His	ENST00000343457.3:c.413G>A	provean:tolerated, primateai:tolerated, metasvm:tolerated, sift:tolerated, fathmm_mkl_coding:tolerated, splice_site_rf:NA, mutationassessor:tolerated, mutpred:NA, splice_site_ada:NA, mutationtaster:tolerated, deogen2:tolerated, fathmm:tolerated, gerp_rs:-1.03, lrt:tolerated, m-cap:tolerated, metalr:tolerated, sift4g:tolerated	NA	NA	NA	NA	missense_variant:LRRC66:Transcript:ENST00000343457:protein_coding, downstream_gene_variant:SGCB:Transcript:ENST00000381431:protein_coding, downstream_gene_variant:SGCB:Transcript:ENST00000535450:protein_coding	rs774884332	COSM1055915	NA	NA	NA	NA	FALSE	FALSE	NA	0	NA	NA	2.03e-05	NA
4	144542212	GA	AG	4:g.144542212GA>AG	grch37	Hermes-3C	substitution	FREM3	FRAS1 related extracellular matrix 3	CCDS54808.1	YES	166752	FREM3_HUMAN	ENST00000329798	ENSG00000183090	NM_001168235	0	FALSE	FALSE	NA	NA	missense_variant	p.Ile1919Thr	Calx-beta domain	coding	exonic	missense_variant:ENST00000329798.5:c.5756_5757delinsCT:exon5:p.I1919T	ENSP00000332886.5:p.Ile1919Thr	ENST00000329798.5:c.5756_5757delinsCT	NA	NA	NA	NA	NA	missense_variant:FREM3:Transcript:ENST00000329798:protein_coding	rs386680333	NA	NA	NA	NA	NA	FALSE	FALSE	NA	0	NA	NA	NA	NA
5	137680763	G	T	5:g.137680763G>T	grch37	Hermes-3C	SNV	FAM53C	family with sequence similarity 53, member C	CCDS4204.1	YES	51307	FA53C_HUMAN	ENST00000239906	ENSG00000120709	NM_016605	0	FALSE	FALSE	NA	NA	missense_variant	p.Arg129Leu	Family of FAM53	coding	exonic	missense_variant:ENST00000239906.5:c.386G>T:exon4:p.R129L	ENSP00000239906.5:p.Arg129Leu	ENST00000239906.5:c.386G>T	provean:damaging, primateai:tolerated, metasvm:tolerated, sift:damaging, fathmm_mkl_coding:damaging, splice_site_rf:NA, mutationassessor:damaging, mutpred:NA, splice_site_ada:NA, mutationtaster:damaging, deogen2:tolerated, fathmm:tolerated, gerp_rs:5.72, lrt:damaging, m-cap:damaging, metalr:tolerated, sift4g:tolerated	NA	NA	NA	NA	missense_variant:FAM53C:Transcript:ENST00000239906:protein_coding, missense_variant:FAM53C:Transcript:ENST00000434981:protein_coding, downstream_gene_variant:RP11-256P1.1:Transcript:ENST00000504539:antisense, intron_variant:FAM53C:Transcript:ENST00000513056:protein_coding	rs151178605	COSM332446	NA	NA	NA	NA	FALSE	FALSE	NA	0	NA	NA	7.31e-05	0.0002
5	177163609	A	G	5:g.177163609A>G	grch37	Hermes-3C	SNV	FAM153A	family with sequence similarity 153, member A	CCDS34305.1	YES	285596	F153A_HUMAN	ENST00000440605	ENSG00000170074	NM_173663	0	FALSE	FALSE	NA	NA	missense_variant, splice_region_variant	p.Met135Thr	NA	coding	exonic	missense_variant&splice_region_variant:ENST00000440605.3:c.404T>C:exon11:p.M135T	ENSP00000411506.3:p.Met135Thr	ENST00000440605.3:c.404T>C	provean:tolerated, primateai:tolerated, metasvm:tolerated, sift:damaging, fathmm_mkl_coding:tolerated, splice_site_rf:splicing_neutral, mutationassessor:tolerated, mutpred:NA, splice_site_ada:splicing_neutral, mutationtaster:tolerated, deogen2:tolerated, fathmm:NA, gerp_rs:0.885, lrt:NA, m-cap:tolerated, metalr:tolerated, sift4g:damaging	NA	NA	NA	NA	intron_variant:FAM153A:Transcript:ENST00000393518:protein_coding, missense_variant&splice_region_variant:FAM153A:Transcript:ENST00000440605:protein_coding, missense_variant&splice_region_variant:FAM153A:Transcript:ENST00000510276:protein_coding, intron_variant:FAM153A:Transcript:ENST00000513554:protein_coding	rs368014891	NA	NA	NA	NA	NA	FALSE	TRUE	NA	0	NA	NA	5.37e-05	NA
6	3267884	T	C	6:g.3267884T>C	grch37	Hermes-3C	SNV	PSMG4	proteasome (prosome, macropain) assembly chaperone 4	CCDS47360.1	YES	389362	PSMG4_HUMAN	ENST00000419065	ENSG00000180822	NM_001128592	0	FALSE	FALSE	NA	NA	missense_variant	p.Phe143Leu	NA	coding	exonic	missense_variant:ENST00000419065.2:c.427T>C:exon4:p.F143L	ENSP00000392353.2:p.Phe143Leu	ENST00000419065.2:c.427T>C	provean:tolerated, primateai:tolerated, metasvm:tolerated, sift:tolerated, fathmm_mkl_coding:damaging, splice_site_rf:NA, mutationassessor:tolerated, mutpred:0.269, splice_site_ada:NA, mutationtaster:NA, deogen2:tolerated, fathmm:NA, gerp_rs:3.15, lrt:damaging, m-cap:tolerated, metalr:tolerated, sift4g:tolerated	NA	NA	NA	NA	downstream_gene_variant:SLC22A23:Transcript:ENST00000380302:protein_coding, synonymous_variant:PSMG4:Transcript:ENST00000380305:protein_coding, missense_variant:PSMG4:Transcript:ENST00000380306:protein_coding, downstream_gene_variant:SLC22A23:Transcript:ENST00000406686:protein_coding, missense_variant:PSMG4:Transcript:ENST00000419065:protein_coding, downstream_gene_variant:SLC22A23:Transcript:ENS…	NA	NA	NA	NA	NA	NA	FALSE	FALSE	NA	0	NA	NA	NA	NA
7	1477981	AG	CA	7:g.1477981AG>CA	grch37	Hermes-3C	substitution	MICALL2	MICAL-like 2	CCDS5324.1	YES	79778	MILK2_HUMAN	ENST00000297508	ENSG00000164877	NM_182924	0	FALSE	FALSE	NA	NA	missense_variant	p.Leu711Val	NA	coding	exonic	missense_variant:ENST00000297508.7:c.2130_2131delinsTG:exon11:p.L711V	ENSP00000297508.7:p.Leu711Val	ENST00000297508.7:c.2130_2131delinsTG	NA	NA	NA	NA	NA	missense_variant:MICALL2:Transcript:ENST00000297508:protein_coding, missense_variant:MICALL2:Transcript:ENST00000405088:protein_coding	rs386709222	NA	NA	NA	NA	NA	FALSE	FALSE	NA	0	NA	NA	NA	NA
7	129096339	G	T	7:g.129096339G>T	grch37	Hermes-3C	SNV	STRIP2	striatin interacting protein 2	CCDS34752.1	YES	57464	STRP2_HUMAN	ENST00000249344	ENSG00000128578	NM_020704	0	FALSE	FALSE	NA	NA	missense_variant	p.Leu298Phe	N1221-like protein	coding	exonic	missense_variant:ENST00000249344.2:c.894G>T:exon9:p.L298F	ENSP00000249344.2:p.Leu298Phe	ENST00000249344.2:c.894G>T	provean:tolerated, primateai:tolerated, metasvm:tolerated, sift:tolerated, fathmm_mkl_coding:damaging, splice_site_rf:NA, mutationassessor:damaging, mutpred:0.527, splice_site_ada:NA, mutationtaster:damaging, deogen2:tolerated, fathmm:tolerated, gerp_rs:3.81, lrt:damaging, m-cap:tolerated, metalr:tolerated, sift4g:tolerated	NA	NA	NA	NA	missense_variant:STRIP2:Transcript:ENST00000249344:protein_coding, missense_variant:STRIP2:Transcript:ENST00000435494:protein_coding	NA	NA	NA	NA	NA	NA	FALSE	FALSE	NA	0	NA	NA	NA	NA
7	149418594	GT	TC	7:g.149418594GT>TC	grch37	Hermes-3C	substitution	KRBA1	KRAB-A domain containing 1	NA	YES	84626	NA	ENST00000255992	ENSG00000133619	NM_032534	0	FALSE	FALSE	NA	NA	missense_variant	p.Gly145Val	NA	coding	exonic	missense_variant:ENST00000255992.10:c.434_435delinsTC:exon5:p.G145V	ENSP00000255992.10:p.Gly145Val	ENST00000255992.10:c.434_435delinsTC	NA	NA	NA	NA	NA	missense_variant:KRBA1:Transcript:ENST00000255992:protein_coding, missense_variant:KRBA1:Transcript:ENST00000319551:protein_coding, missense_variant:KRBA1:Transcript:ENST00000485033:protein_coding	rs386719300	NA	NA	NA	NA	NA	FALSE	FALSE	NA	0	NA	NA	NA	NA
8	12612574	C	A	8:g.12612574C>A	grch37	Hermes-3C	SNV	LONRF1	LON peptidase N-terminal domain and ring finger 1	CCDS5987.2	YES	91694	LONF1_HUMAN	ENST00000398246	ENSG00000154359	NM_152271	0	FALSE	FALSE	NA	NA	missense_variant	p.Gly119Val	NA	coding	exonic	missense_variant:ENST00000398246.3:c.356G>T:exon1:p.G119V	ENSP00000381298.3:p.Gly119Val	ENST00000398246.3:c.356G>T	provean:tolerated, primateai:tolerated, metasvm:tolerated, sift:tolerated, fathmm_mkl_coding:damaging, splice_site_rf:NA, mutationassessor:tolerated, mutpred:0.534, splice_site_ada:NA, mutationtaster:damaging, deogen2:tolerated, fathmm:damaging, gerp_rs:1.45, lrt:NA, m-cap:damaging, metalr:tolerated, sift4g:damaging	NA	NA	NA	NA	missense_variant:LONRF1:Transcript:ENST00000398246:protein_coding, upstream_gene_variant:LONRF1:Transcript:ENST00000533751:protein_coding	NA	NA	NA	NA	NA	NA	FALSE	FALSE	NA	0	NA	NA	NA	NA
8	38187207	A	T	8:g.38187207A>T	grch37	Hermes-3C	SNV	WHSC1L1	Wolf-Hirschhorn syndrome candidate 1-like 1	CCDS43729.1	YES	54904	NSD3_HUMAN	ENST00000317025	ENSG00000147548	NM_023034	0	FALSE	FALSE	NA	NA	missense_variant	p.Ser424Thr	NA	coding	exonic	missense_variant:ENST00000317025.8:c.1270T>A:exon6:p.S424T	ENSP00000313983.7:p.Ser424Thr	ENST00000317025.8:c.1270T>A	provean:tolerated, primateai:tolerated, metasvm:tolerated, sift:tolerated, fathmm_mkl_coding:tolerated, splice_site_rf:NA, mutationassessor:tolerated, mutpred:0.145, splice_site_ada:NA, mutationtaster:tolerated, deogen2:tolerated, fathmm:damaging, gerp_rs:3.2, lrt:NA, m-cap:damaging, metalr:damaging, sift4g:tolerated	NA	NA	NA	NA	missense_variant:WHSC1L1:Transcript:ENST00000316985:protein_coding, missense_variant:WHSC1L1:Transcript:ENST00000317025:protein_coding, missense_variant:WHSC1L1:Transcript:ENST00000433384:protein_coding, missense_variant:WHSC1L1:Transcript:ENST00000527502:protein_coding	rs1034277343	NA	NA	NA	NA	NA	FALSE	FALSE	NA	0	NA	NA	NA	NA
9	35042375	C	A	9:g.35042375C>A	grch37	Hermes-3C	SNV	C9orf131	chromosome 9 open reading frame 131	CCDS6572.2	YES	138724	CI131_HUMAN	ENST00000312292	ENSG00000174038	NM_203299, NM_001287391, NM_001040410	0	FALSE	FALSE	NA	NA	missense_variant	p.Leu42Met	NA	coding	exonic	missense_variant:ENST00000312292.5:c.124C>A:exon1:p.L42M	ENSP00000308279.5:p.Leu42Met	ENST00000312292.5:c.124C>A	provean:tolerated, primateai:tolerated, metasvm:tolerated, sift:NA, fathmm_mkl_coding:tolerated, splice_site_rf:NA, mutationassessor:tolerated, mutpred:0.226, splice_site_ada:NA, mutationtaster:damaging, deogen2:tolerated, fathmm:tolerated, gerp_rs:1.86, lrt:tolerated, m-cap:tolerated, metalr:tolerated, sift4g:NA	NA	NA	NA	NA	missense_variant:C9orf131:Transcript:ENST00000312292:protein_coding, intron_variant:C9orf131:Transcript:ENST00000354479:protein_coding, intron_variant:C9orf131:Transcript:ENST00000421362:protein_coding, downstream_gene_variant:FLJ00273:Transcript:ENST00000595331:protein_coding	NA	NA	NA	NA	NA	NA	FALSE	FALSE	NA	0	NA	NA	NA	NA
9	138903670	CA	TG	9:g.138903670CA>TG	grch37	Hermes-3C	substitution	NACC2	NACC family member 2, BEN and BTB (POZ) domain containing	CCDS6993.1	YES	138151	NACC2_HUMAN	ENST00000371753	ENSG00000148411	NA	0	FALSE	FALSE	NA	NA	missense_variant	p.Ala486Thr	NA	coding	exonic	missense_variant:ENST00000371753.1:c.1455_1456inv:exon5:p.A486T	ENSP00000360818.1:p.Ala486Thr	ENST00000371753.1:c.1455_1456inv	NA	NA	NA	NA	NA	missense_variant:NACC2:Transcript:ENST00000277554:protein_coding, missense_variant:NACC2:Transcript:ENST00000371753:protein_coding	rs386739528	NA	NA	NA	NA	NA	FALSE	FALSE	NA	0	NA	NA	NA	NA
11	55136098	G	A	11:g.55136098G>A	grch37	Hermes-3C	SNV	OR4A15	olfactory receptor, family 4, subfamily A, member 15	CCDS31500.1	YES	81328	O4A15_HUMAN	ENST00000314706	ENSG00000181958	NM_001005275	0	FALSE	FALSE	NA	NA	missense_variant	p.Gly247Arg	Olfactory receptor	coding	exonic	missense_variant:ENST00000314706.3:c.739G>A:exon1:p.G247R	ENSP00000325065.3:p.Gly247Arg	ENST00000314706.3:c.739G>A	provean:damaging, primateai:tolerated, metasvm:tolerated, sift:tolerated, fathmm_mkl_coding:tolerated, splice_site_rf:NA, mutationassessor:damaging, mutpred:0.398, splice_site_ada:NA, mutationtaster:tolerated, deogen2:tolerated, fathmm:tolerated, gerp_rs:3.65, lrt:tolerated, m-cap:tolerated, metalr:tolerated, sift4g:tolerated	NA	NA	NA	NA	missense_variant:OR4A15:Transcript:ENST00000314706:protein_coding	NA	NA	NA	NA	NA	NA	FALSE	FALSE	NA	0	NA	NA	NA	NA
11	107501438	G	T	11:g.107501438G>T	grch37	Hermes-3C	SNV	ELMOD1	ELMO/CED-12 domain containing 1	CCDS44723.1	YES	55531	ELMD1_HUMAN	ENST00000265840	ENSG00000110675	NM_018712	0	FALSE	FALSE	NA	NA	missense_variant	p.Arg59Met	NA	coding	exonic	missense_variant:ENST00000265840.7:c.176G>T:exon4:p.R59M	ENSP00000265840.7:p.Arg59Met	ENST00000265840.7:c.176G>T	provean:tolerated, primateai:tolerated, metasvm:tolerated, sift:tolerated, fathmm_mkl_coding:damaging, splice_site_rf:NA, mutationassessor:damaging, mutpred:0.236, splice_site_ada:NA, mutationtaster:damaging, deogen2:tolerated, fathmm:NA, gerp_rs:4.71, lrt:damaging, m-cap:tolerated, metalr:tolerated, sift4g:tolerated	NA	NA	NA	NA	missense_variant:ELMOD1:Transcript:ENST00000265840:protein_coding, missense_variant:ELMOD1:Transcript:ENST00000443271:protein_coding, missense_variant:ELMOD1:Transcript:ENST00000531234:protein_coding	NA	NA	NA	NA	NA	NA	FALSE	FALSE	NA	0	NA	NA	NA	NA
12	93793145	G	C	12:g.93793145G>C	grch37	Hermes-3C	SNV	NUDT4	nudix (nucleoside diphosphate linked moiety X)-type motif 4	CCDS9044.1	YES	11163	NUDT4_HUMAN	ENST00000337179	ENSG00000173598	NM_199040	0	FALSE	FALSE	NA	NA	missense_variant	p.Ser179Thr	NA	coding	exonic	missense_variant:ENST00000337179.5:c.536G>C:exon5:p.S179T	ENSP00000338352.5:p.Ser179Thr	ENST00000337179.5:c.536G>C	provean:tolerated, primateai:tolerated, metasvm:tolerated, sift:tolerated, fathmm_mkl_coding:tolerated, splice_site_rf:NA, mutationassessor:tolerated, mutpred:NA, splice_site_ada:NA, mutationtaster:tolerated, deogen2:tolerated, fathmm:tolerated, gerp_rs:2.56, lrt:tolerated, m-cap:tolerated, metalr:tolerated, sift4g:tolerated	NA	NA	NA	NA	missense_variant:NUDT4:Transcript:ENST00000337179:protein_coding, missense_variant:NUDT4:Transcript:ENST00000415493:protein_coding, missense_variant:NUDT4:Transcript:ENST00000547014:protein_coding, missense_variant:NUDT4:Transcript:ENST00000548662:protein_coding, missense_variant:NUDT4:Transcript:ENST00000549992:protein_coding	rs373753344	NA	NA	NA	NA	NA	FALSE	FALSE	NA	0	NA	NA	4.1e-05	NA
15	41483729	T	A	15:g.41483729T>A	grch37	Hermes-3C	SNV	EXD1	exonuclease 3'-5' domain containing 1	CCDS10072.1	YES	161829	EXD1_HUMAN	ENST00000314992	ENSG00000178997	NM_152596	0	FALSE	FALSE	NA	NA	missense_variant	p.Ile201Phe	3'-5' exonuclease	coding	exonic	missense_variant:ENST00000314992.5:c.601A>T:exon8:p.I201F	ENSP00000321029.5:p.Ile201Phe	ENST00000314992.5:c.601A>T	provean:tolerated, primateai:tolerated, metasvm:tolerated, sift:tolerated, fathmm_mkl_coding:damaging, splice_site_rf:NA, mutationassessor:tolerated, mutpred:0.49, splice_site_ada:NA, mutationtaster:damaging, deogen2:tolerated, fathmm:tolerated, gerp_rs:4.27, lrt:damaging, m-cap:damaging, metalr:tolerated, sift4g:damaging	NA	NA	NA	NA	missense_variant:EXD1:Transcript:ENST00000314992:protein_coding, missense_variant:EXD1:Transcript:ENST00000458580:protein_coding, downstream_gene_variant:RN7SL497P:Transcript:ENST00000476341:misc_RNA	NA	NA	NA	NA	NA	NA	FALSE	FALSE	NA	0	NA	NA	NA	NA
15	43940198	C	G	15:g.43940198C>G	grch37	Hermes-3C	SNV	CATSPER2	cation channel, sperm associated 2	CCDS10099.1	YES	117155	CTSR2_HUMAN	ENST00000321596	ENSG00000166762	NA	0	FALSE	FALSE	NA	NA	missense_variant	p.Arg21Pro	NA	coding	exonic	missense_variant:ENST00000321596.5:c.62G>C:exon2:p.R21P	ENSP00000321463.4:p.Arg21Pro	ENST00000321596.5:c.62G>C	provean:tolerated, primateai:tolerated, metasvm:tolerated, sift:damaging, fathmm_mkl_coding:tolerated, splice_site_rf:NA, mutationassessor:damaging, mutpred:0.588, splice_site_ada:NA, mutationtaster:tolerated, deogen2:tolerated, fathmm:tolerated, gerp_rs:1.66, lrt:NA, m-cap:tolerated, metalr:tolerated, sift4g:tolerated	NA	NA	NA	NA	missense_variant:CATSPER2:Transcript:ENST00000321596:protein_coding, missense_variant:CATSPER2:Transcript:ENST00000354127:protein_coding, missense_variant:CATSPER2:Transcript:ENST00000355438:protein_coding, missense_variant:CATSPER2:Transcript:ENST00000381761:protein_coding, missense_variant:CATSPER2:Transcript:ENST00000396879:protein_coding, upstream_gene_variant:PDIA3P2:Transcript:ENST000004280…	NA	NA	NA	NA	NA	NA	FALSE	FALSE	NA	0	NA	NA	NA	NA
15	45249162	C	A	15:g.45249162C>A	grch37	Hermes-3C	SNV	C15orf43	chromosome 15 open reading frame 43	CCDS10115.1	YES	145645	TERB2_HUMAN	ENST00000340827	ENSG00000167014	NM_152448	0	FALSE	FALSE	NA	NA	missense_variant	p.Pro45Thr	Telomere-associated protein TERB2	coding	exonic	missense_variant:ENST00000340827.3:c.133C>A:exon2:p.P45T	ENSP00000340644.3:p.Pro45Thr	ENST00000340827.3:c.133C>A	provean:damaging, primateai:tolerated, metasvm:tolerated, sift:damaging, fathmm_mkl_coding:damaging, splice_site_rf:NA, mutationassessor:NA, mutpred:0.3, splice_site_ada:NA, mutationtaster:tolerated, deogen2:tolerated, fathmm:tolerated, gerp_rs:4.83, lrt:tolerated, m-cap:tolerated, metalr:tolerated, sift4g:damaging	NA	NA	NA	NA	missense_variant:C15orf43:Transcript:ENST00000340827:protein_coding	NA	NA	NA	NA	NA	NA	FALSE	FALSE	NA	0	NA	NA	NA	NA
15	71174813	C	A	15:g.71174813C>A	grch37	Hermes-3C	SNV	THAP10	THAP domain containing 10	CCDS10237.1	YES	56906	THA10_HUMAN	ENST00000249861	ENSG00000129028	NM_020147	0	FALSE	FALSE	NA	NA	missense_variant	p.Val252Leu	NA	coding	exonic	missense_variant:ENST00000249861.4:c.754G>T:exon3:p.V252L	ENSP00000249861.4:p.Val252Leu	ENST00000249861.4:c.754G>T	provean:tolerated, primateai:tolerated, metasvm:tolerated, sift:damaging, fathmm_mkl_coding:tolerated, splice_site_rf:NA, mutationassessor:tolerated, mutpred:0.178, splice_site_ada:NA, mutationtaster:tolerated, deogen2:tolerated, fathmm:NA, gerp_rs:0.297, lrt:NA, m-cap:tolerated, metalr:tolerated, sift4g:damaging	NA	NA	NA	NA	missense_variant:THAP10:Transcript:ENST00000249861:protein_coding, intron_variant:LRRC49:Transcript:ENST00000544974:protein_coding	NA	NA	NA	NA	NA	NA	FALSE	FALSE	NA	0	NA	NA	NA	NA
16	30536949	T	C	16:g.30536949T>C	grch37	Hermes-3C	SNV	ZNF768	zinc finger protein 768	CCDS10681.2	YES	79724	ZN768_HUMAN	ENST00000380412	ENSG00000169957	NM_024671	0	FALSE	FALSE	NA	NA	missense_variant	p.Gln171Arg	NA	coding	exonic	missense_variant:ENST00000380412.5:c.512A>G:exon2:p.Q171R	ENSP00000369777.5:p.Gln171Arg	ENST00000380412.5:c.512A>G	provean:tolerated, primateai:tolerated, metasvm:tolerated, sift:tolerated, fathmm_mkl_coding:tolerated, splice_site_rf:NA, mutationassessor:tolerated, mutpred:0.193, splice_site_ada:NA, mutationtaster:tolerated, deogen2:tolerated, fathmm:tolerated, gerp_rs:4.19, lrt:damaging, m-cap:tolerated, metalr:tolerated, sift4g:tolerated	NA	NA	NA	NA	downstream_gene_variant:ZNF747:Transcript:ENST00000252799:protein_coding, downstream_gene_variant:ITGAL:Transcript:ENST00000356798:protein_coding, downstream_gene_variant:ITGAL:Transcript:ENST00000358164:protein_coding, missense_variant:ZNF768:Transcript:ENST00000380412:protein_coding, downstream_gene_variant:ZNF747:Transcript:ENST00000395094:protein_coding, downstream_gene_variant:ITGAL:Transcri…	NA	NA	NA	NA	NA	NA	FALSE	FALSE	NA	0	NA	NA	NA	NA
16	31092677	C	T	16:g.31092677C>T	grch37	Hermes-3C	SNV	ZNF646	zinc finger protein 646	CCDS10702.1	YES	9726	ZN646_HUMAN	ENST00000300850	ENSG00000167395	NM_014699	0	FALSE	FALSE	NA	NA	missense_variant	p.Arg1678Cys	Zinc finger, C2H2 type	coding	exonic	missense_variant:ENST00000300850.5:c.5032C>T:exon2:p.R1678C	ENSP00000300850.5:p.Arg1678Cys	ENST00000300850.5:c.5032C>T	provean:tolerated, primateai:tolerated, metasvm:tolerated, sift:tolerated, fathmm_mkl_coding:tolerated, splice_site_rf:NA, mutationassessor:tolerated, mutpred:NA, splice_site_ada:NA, mutationtaster:damaging, deogen2:tolerated, fathmm:tolerated, gerp_rs:0.821, lrt:NA, m-cap:tolerated, metalr:tolerated, sift4g:NA	NA	NA	NA	NA	downstream_gene_variant:PRSS53:Transcript:ENST00000280606:protein_coding, missense_variant:ZNF646:Transcript:ENST00000300850:protein_coding, missense_variant:ZNF646:Transcript:ENST00000394979:protein_coding	rs200607301	COSM5980973&COSM5980974	NA	NA	NA	NA	FALSE	FALSE	NA	0	NA	NA	6.92e-05	NA
16	67687072	C	A	16:g.67687072C>A	grch37	Hermes-3C	SNV	RLTPR	RGD motif, leucine rich repeats, tropomodulin domain and proline-rich containing	CCDS45513.1	YES	146206	CARL2_HUMAN	ENST00000334583	ENSG00000159753	NM_001013838	0	FALSE	FALSE	NA	NA	missense_variant	p.Ala1012Glu	NA	coding	exonic	missense_variant:ENST00000334583.6:c.3035C>A:exon29:p.A1012E	ENSP00000334958.5:p.Ala1012Glu	ENST00000334583.6:c.3035C>A	provean:tolerated, primateai:tolerated, metasvm:tolerated, sift:tolerated, fathmm_mkl_coding:tolerated, splice_site_rf:NA, mutationassessor:NA, mutpred:0.361, splice_site_ada:NA, mutationtaster:tolerated, deogen2:tolerated, fathmm:tolerated, gerp_rs:2.56, lrt:tolerated, m-cap:damaging, metalr:tolerated, sift4g:tolerated	NA	NA	NA	NA	downstream_gene_variant:ACD:Transcript:ENST00000219251:protein_coding, missense_variant:RLTPR:Transcript:ENST00000334583:protein_coding, downstream_gene_variant:ACD:Transcript:ENST00000393919:protein_coding, missense_variant:RLTPR:Transcript:ENST00000545661:protein_coding	NA	NA	NA	NA	NA	NA	FALSE	FALSE	NA	0	NA	NA	NA	NA
16	69202763	G	A	16:g.69202763G>A	grch37	Hermes-3C	SNV	CIRH1A	cirrhosis, autosomal recessive 1A (cirhin)	CCDS10872.1	YES	84916	UTP4_HUMAN	ENST00000314423	ENSG00000141076	NA	0	FALSE	FALSE	NA	NA	missense_variant	p.Val662Met	NA	coding	exonic	missense_variant:ENST00000314423.7:c.1984G>A:exon17:p.V662M	ENSP00000327179.7:p.Val662Met	ENST00000314423.7:c.1984G>A	provean:tolerated, primateai:damaging, metasvm:tolerated, sift:damaging, fathmm_mkl_coding:damaging, splice_site_rf:NA, mutationassessor:NA, mutpred:0.54, splice_site_ada:NA, mutationtaster:damaging, deogen2:tolerated, fathmm:tolerated, gerp_rs:5.65, lrt:damaging, m-cap:damaging, metalr:tolerated, sift4g:damaging	NA	NA	NA	NA	missense_variant:CIRH1A:Transcript:ENST00000314423:protein_coding, missense_variant:CIRH1A:Transcript:ENST00000352319:protein_coding, downstream_gene_variant:CIRH1A:Transcript:ENST00000563094:protein_coding	NA	NA	1	Rectum Adenocarcinoma: 0.7% (1/137)	NA	NA	FALSE	FALSE	NA	0	NA	NA	NA	NA
17	39183239	T	C	17:g.39183239T>C	grch37	Hermes-3C	SNV	KRTAP1-5	keratin associated protein 1-5	CCDS42321.1	YES	83895	KRA15_HUMAN	ENST00000361883	ENSG00000221852	NM_031957	0	FALSE	FALSE	NA	NA	missense_variant	p.Ser57Gly	NA	coding	exonic	missense_variant:ENST00000361883.5:c.169A>G:exon1:p.S57G	ENSP00000355302.5:p.Ser57Gly	ENST00000361883.5:c.169A>G	provean:tolerated, primateai:tolerated, metasvm:tolerated, sift:tolerated, fathmm_mkl_coding:tolerated, splice_site_rf:NA, mutationassessor:tolerated, mutpred:0.393, splice_site_ada:NA, mutationtaster:tolerated, deogen2:tolerated, fathmm:tolerated, gerp_rs:-3.4, lrt:NA, m-cap:tolerated, metalr:tolerated, sift4g:tolerated	NA	NA	NA	NA	missense_variant:KRTAP1-5:Transcript:ENST00000361883:protein_coding, downstream_gene_variant:KRTAP1-4:Transcript:ENST00000377747:protein_coding	rs1182427460	COSM6189939	NA	NA	NA	NA	TRUE	TRUE	NA	0	NA	NA	NA	NA
17	62528093	C	T	17:g.62528093C>T	grch37	Hermes-3C	SNV	CEP95	centrosomal protein 95kDa	CCDS45763.1	YES	90799	CEP95_HUMAN	ENST00000556440	ENSG00000258890	NM_138363	0	FALSE	FALSE	NA	NA	missense_variant	p.Thr542Met	NA	coding	exonic	missense_variant:ENST00000556440.2:c.1625C>T:exon14:p.T542M	ENSP00000450461.2:p.Thr542Met	ENST00000556440.2:c.1625C>T	provean:tolerated, primateai:tolerated, metasvm:tolerated, sift:damaging, fathmm_mkl_coding:damaging, splice_site_rf:NA, mutationassessor:damaging, mutpred:NA, splice_site_ada:NA, mutationtaster:tolerated, deogen2:tolerated, fathmm:tolerated, gerp_rs:5.87, lrt:tolerated, m-cap:tolerated, metalr:tolerated, sift4g:tolerated	NA	NA	NA	NA	missense_variant:CEP95:Transcript:ENST00000553412:protein_coding, missense_variant:CEP95:Transcript:ENST00000556440:protein_coding, upstream_gene_variant:AC009994.2:Transcript:ENST00000579926:miRNA	rs199726407	COSM1385306&COSM1385307	1	Colon Adenocarcinoma: 0.3% (1/399)	NA	NA	FALSE	FALSE	NA	0	NA	NA	7.01e-05	0.0002
19	9325121	G	C	19:g.9325121G>C	grch37	Hermes-3C	SNV	OR7D4	olfactory receptor, family 7, subfamily D, member 4	CCDS32901.1	YES	125958	OR7D4_HUMAN	ENST00000308682	ENSG00000174667	NM_001005191	0	FALSE	FALSE	NA	NA	missense_variant	p.His131Gln	NA	coding	exonic	missense_variant:ENST00000308682.2:c.393C>G:exon1:p.H131Q	ENSP00000310488.2:p.His131Gln	ENST00000308682.2:c.393C>G	provean:damaging, primateai:tolerated, metasvm:tolerated, sift:tolerated, fathmm_mkl_coding:tolerated, splice_site_rf:NA, mutationassessor:tolerated, mutpred:NA, splice_site_ada:NA, mutationtaster:tolerated, deogen2:tolerated, fathmm:tolerated, gerp_rs:2.96, lrt:tolerated, m-cap:tolerated, metalr:tolerated, sift4g:damaging	NA	NA	NA	NA	missense_variant:OR7D4:Transcript:ENST00000308682:protein_coding	rs748899150	NA	NA	NA	NA	NA	FALSE	FALSE	NA	0	NA	NA	4.87e-05	NA
19	33200183	C	G	19:g.33200183C>G	grch37	Hermes-3C	SNV	NUDT19	nudix (nucleoside diphosphate linked moiety X)-type motif 19	CCDS42543.1	YES	390916	NUD19_HUMAN	ENST00000397061	ENSG00000213965	NM_001105570	0	FALSE	FALSE	NA	NA	missense_variant	p.Asn269Lys	NA	coding	exonic	missense_variant:ENST00000397061.3:c.807C>G:exon2:p.N269K	ENSP00000380251.2:p.Asn269Lys	ENST00000397061.3:c.807C>G	provean:damaging, primateai:tolerated, metasvm:tolerated, sift:tolerated, fathmm_mkl_coding:tolerated, splice_site_rf:NA, mutationassessor:damaging, mutpred:0.548, splice_site_ada:NA, mutationtaster:damaging, deogen2:tolerated, fathmm:tolerated, gerp_rs:0.919, lrt:NA, m-cap:tolerated, metalr:tolerated, sift4g:tolerated	NA	NA	NA	NA	missense_variant:NUDT19:Transcript:ENST00000397061:protein_coding	NA	NA	NA	NA	NA	NA	FALSE	FALSE	NA	0	NA	NA	NA	NA
19	39402752	A	AGCAGCC	19:g.39402752A>AGCAGCC	grch37	Hermes-3C	insertion	CTC-360G5.1	coiled-coil glutamate-rich protein 2	CCDS58661.1	YES	643669	CCER2_HUMAN	ENST00000571838	ENSG00000262484	NM_001243212	0	FALSE	FALSE	NA	NA	inframe_insertion	p.Arg14_Leu15dup	NA	coding	exonic	inframe_insertion:ENST00000571838.1:c.41_46dup:exon1:p.R14_L15dup	ENSP00000460665.1:p.Arg14_Leu15dup	ENST00000571838.1:c.41_46dup	NA	NA	NA	NA	NA	downstream_gene_variant:SARS2:Transcript:ENST00000221431:protein_coding, downstream_gene_variant:NFKBIB:Transcript:ENST00000313582:protein_coding, downstream_gene_variant:NFKBIB:Transcript:ENST00000392079:protein_coding, downstream_gene_variant:SARS2:Transcript:ENST00000430193:protein_coding, downstream_gene_variant:SARS2:Transcript:ENST00000448145:protein_coding, inframe_insertion:CCER2:Transcri…	NA	NA	NA	NA	NA	NA	FALSE	TRUE	NA	0	NA	NA	NA	NA
19	44891010	G	A	19:g.44891010G>A	grch37	Hermes-3C	SNV	ZNF285	zinc finger protein 285	CCDS12638.1	YES	26974	NA	ENST00000330997	ENSG00000267508	NM_152354	0	FALSE	FALSE	NA	NA	missense_variant	p.Ala466Val	Zinc-finger double domain	coding	exonic	missense_variant:ENST00000330997.4:c.1397C>T:exon4:p.A466V	ENSP00000333595.4:p.Ala466Val	ENST00000330997.4:c.1397C>T	provean:NA, primateai:tolerated, metasvm:tolerated, sift:NA, fathmm_mkl_coding:tolerated, splice_site_rf:NA, mutationassessor:NA, mutpred:NA, splice_site_ada:NA, mutationtaster:tolerated, deogen2:NA, fathmm:tolerated, gerp_rs:0.829, lrt:NA, m-cap:tolerated, metalr:tolerated, sift4g:tolerated	NA	NA	NA	NA	missense_variant:ZNF285:Transcript:ENST00000330997:protein_coding, missense_variant:ZNF285:Transcript:ENST00000544719:protein_coding, intron_variant:CTC-512J12.6:Transcript:ENST00000588212:protein_coding, missense_variant:ZNF285:Transcript:ENST00000591679:protein_coding	rs150792548	NA	NA	NA	NA	NA	FALSE	FALSE	NA	0	NA	NA	3.03e-05	NA
19	49519445	G	T	19:g.49519445G>T	grch37	Hermes-3C	SNV	LHB	luteinizing hormone beta polypeptide	CCDS12748.1	YES	3972	LSHB_HUMAN	ENST00000221421	ENSG00000104826	NM_000894	0	FALSE	FALSE	NA	NA	missense_variant	p.Phe102Leu	Cystine-knot domain	coding	exonic	missense_variant:ENST00000221421.2:c.306C>A:exon3:p.F102L	ENSP00000221421.1:p.Phe102Leu	ENST00000221421.2:c.306C>A	provean:damaging, primateai:tolerated, metasvm:tolerated, sift:tolerated, fathmm_mkl_coding:damaging, splice_site_rf:NA, mutationassessor:tolerated, mutpred:0.78, splice_site_ada:NA, mutationtaster:damaging, deogen2:damaging, fathmm:tolerated, gerp_rs:2.54, lrt:damaging, m-cap:damaging, metalr:tolerated, sift4g:tolerated	NA	NA	NA	NA	missense_variant:LHB:Transcript:ENST00000221421:protein_coding, downstream_gene_variant:RUVBL2:Transcript:ENST00000413176:protein_coding, downstream_gene_variant:RUVBL2:Transcript:ENST00000595090:protein_coding, downstream_gene_variant:CTB-60B18.10:Transcript:ENST00000600007:lincRNA, downstream_gene_variant:RUVBL2:Transcript:ENST00000601968:protein_coding	NA	NA	NA	NA	NA	NA	FALSE	FALSE	NA	0	NA	NA	NA	NA
19	58118438	T	G	19:g.58118438T>G	grch37	Hermes-3C	SNV	ZNF530	zinc finger protein 530	CCDS12955.1	YES	348327	ZN530_HUMAN	ENST00000332854	ENSG00000183647	NM_020880	0	FALSE	FALSE	NA	NA	missense_variant	p.Asn515Lys	Zinc-finger double domain	coding	exonic	missense_variant:ENST00000332854.6:c.1545T>G:exon3:p.N515K	ENSP00000332861.5:p.Asn515Lys	ENST00000332854.6:c.1545T>G	provean:tolerated, primateai:tolerated, metasvm:tolerated, sift:tolerated, fathmm_mkl_coding:tolerated, splice_site_rf:NA, mutationassessor:tolerated, mutpred:NA, splice_site_ada:NA, mutationtaster:tolerated, deogen2:tolerated, fathmm:tolerated, gerp_rs:-4.79, lrt:NA, m-cap:tolerated, metalr:tolerated, sift4g:damaging	NA	NA	NA	NA	missense_variant:ZNF530:Transcript:ENST00000332854:protein_coding, intron_variant:ZNF530:Transcript:ENST00000597864:protein_coding	rs144956076	NA	NA	NA	NA	NA	TRUE	FALSE	NA	0	NA	NA	NA	NA
22	17688125	C	A	22:g.17688125C>A	grch37	Hermes-3C	SNV	CECR1	cat eye syndrome chromosome region, candidate 1	CCDS13742.1	YES	51816	ADA2_HUMAN	ENST00000399839	ENSG00000093072	NM_001282228	0	FALSE	FALSE	NA	NA	missense_variant	p.Arg126Ser	Adenosine/AMP deaminase	coding	exonic	missense_variant:ENST00000399839.1:c.378G>T:exon3:p.R126S	ENSP00000382733.1:p.Arg126Ser	ENST00000399839.1:c.378G>T	provean:tolerated, primateai:tolerated, metasvm:tolerated, sift:tolerated, fathmm_mkl_coding:damaging, splice_site_rf:NA, mutationassessor:NA, mutpred:0.715, splice_site_ada:NA, mutationtaster:tolerated, deogen2:tolerated, fathmm:damaging, gerp_rs:1.64, lrt:NA, m-cap:damaging, metalr:tolerated, sift4g:tolerated	NA	NA	NA	NA	missense_variant:CECR1:Transcript:ENST00000262607:protein_coding, missense_variant:CECR1:Transcript:ENST00000399837:protein_coding, missense_variant:CECR1:Transcript:ENST00000399839:protein_coding, missense_variant:CECR1:Transcript:ENST00000449907:protein_coding, upstream_gene_variant:AC005399.1:Transcript:ENST00000600045:pseudogene	rs1163129294	NA	NA	NA	NA	NA	FALSE	FALSE	NA	0	NA	NA	8.1e-06	NA
22	23090242	TT	GC	22:g.23090242TT>GC	grch37	Hermes-3C	substitution	IGLV3-16	immunoglobulin lambda variable 3-16	NA	YES	28799	LV316_HUMAN	ENST00000390311	ENSG00000211665	NA	0	FALSE	FALSE	NA	NA	missense_variant	p.Phe61Ala	Immunoglobulin V-set domain	coding	exonic	missense_variant:ENST00000390311.2:c.181_182delinsGC:exon2:p.F61A	ENSP00000374846.2:p.Phe61Ala	ENST00000390311.2:c.181_182delinsGC	NA	NA	NA	NA	NA	missense_variant:IGLV3-16:Transcript:ENST00000390311:IG_V_gene	rs34826455	NA	NA	NA	NA	NA	FALSE	FALSE	NA	0	NA	NA	NA	NA
22	23959766	G	GCAT	22:g.23959766G>GCAT	grch37	Hermes-3C	insertion	C22orf43	chromosome 22 open reading frame 43	CCDS42985.1	YES	51233	DRIC1_HUMAN	ENST00000317749	ENSG00000189269	NM_016449	0	FALSE	FALSE	NA	NA	inframe_insertion	p.Asp171dup	NA	coding	exonic	inframe_insertion:ENST00000317749.5:c.512_514dup:exon7:p.D171dup	ENSP00000316137.5:p.Asp171dup	ENST00000317749.5:c.512_514dup	NA	NA	NA	NA	NA	inframe_insertion:C22orf43:Transcript:ENST00000317749:protein_coding	rs796606718	NA	NA	NA	NA	NA	FALSE	TRUE	NA	0	NA	NA	3.77e-05	NA
22	41635472	G	C	22:g.41635472G>C	grch37	Hermes-3C	SNV	CHADL	chondroadherin-like	CCDS46715.1	YES	150356	CHADL_HUMAN	ENST00000216241	ENSG00000100399	NM_138481	0	FALSE	FALSE	NA	NA	missense_variant	p.Thr54Ser	NA	coding	exonic	missense_variant:ENST00000216241.9:c.161C>G:exon2:p.T54S	ENSP00000216241.9:p.Thr54Ser	ENST00000216241.9:c.161C>G	provean:damaging, primateai:tolerated, metasvm:tolerated, sift:damaging, fathmm_mkl_coding:damaging, splice_site_rf:NA, mutationassessor:tolerated, mutpred:0.507, splice_site_ada:NA, mutationtaster:damaging, deogen2:tolerated, fathmm:tolerated, gerp_rs:3.23, lrt:damaging, m-cap:tolerated, metalr:tolerated, sift4g:damaging	NA	NA	NA	NA	missense_variant:CHADL:Transcript:ENST00000216241:protein_coding	NA	NA	NA	NA	NA	NA	FALSE	FALSE	NA	0	NA	NA	NA	NA
X	50378596	C	A	X:g.50378596C>A	grch37	Hermes-3C	SNV	SHROOM4	shroom family member 4	CCDS35277.1	YES	57477	SHRM4_HUMAN	ENST00000376020	ENSG00000158352	NM_020717	0	FALSE	FALSE	NA	NA	missense_variant	p.Met159Ile	NA	coding	exonic	missense_variant:ENST00000376020.2:c.477G>T:exon4:p.M159I	ENSP00000365188.2:p.Met159Ile	ENST00000376020.2:c.477G>T	provean:tolerated, primateai:NA, metasvm:tolerated, sift:damaging, fathmm_mkl_coding:damaging, splice_site_rf:NA, mutationassessor:damaging, mutpred:0.179, splice_site_ada:NA, mutationtaster:damaging, deogen2:tolerated, fathmm:tolerated, gerp_rs:6.07, lrt:damaging, m-cap:damaging, metalr:tolerated, sift4g:damaging	NA	NA	NA	NA	missense_variant:SHROOM4:Transcript:ENST00000289292:protein_coding, missense_variant:SHROOM4:Transcript:ENST00000376020:protein_coding, missense_variant:SHROOM4:Transcript:ENST00000460112:protein_coding	NA	NA	NA	NA	NA	NA	FALSE	FALSE	NA	0	NA	NA	NA	NA
X	134303556	C	T	X:g.134303556C>T	grch37	Hermes-3C	SNV	CXorf48	cancer/testis antigen 55	CCDS35400.1	YES	54967	CT55_HUMAN	ENST00000276241	ENSG00000169551	NM_001031705	0	FALSE	FALSE	NA	NA	missense_variant	p.Glu81Lys	NA	coding	exonic	missense_variant:ENST00000276241.6:c.241G>A:exon2:p.E81K	ENSP00000276241.6:p.Glu81Lys	ENST00000276241.6:c.241G>A	provean:damaging, primateai:NA, metasvm:tolerated, sift:damaging, fathmm_mkl_coding:tolerated, splice_site_rf:NA, mutationassessor:damaging, mutpred:NA, splice_site_ada:NA, mutationtaster:tolerated, deogen2:tolerated, fathmm:tolerated, gerp_rs:2.28, lrt:tolerated, m-cap:tolerated, metalr:tolerated, sift4g:damaging	NA	NA	NA	NA	missense_variant:CT55:Transcript:ENST00000276241:protein_coding, missense_variant:CT55:Transcript:ENST00000344129:protein_coding	rs150387330	NA	NA	NA	NA	NA	FALSE	FALSE	NA	0	NA	NA	2.87e-05	NA
1	45294964	G	A	1:g.45294964G>A	grch37	Hermes-3C	SNV	PTCH2	patched 2	CCDS516.1	YES	8643	PTC2_HUMAN	ENST00000372192	ENSG00000117425	NM_003738	0.579003	FALSE	FALSE	C3179349	Malignant Gastrointestinal Stromal Tumor	synonymous_variant	p.Thr412=	NA	noncoding	exonic	synonymous_variant:ENST00000372192.3:c.1236C>T:exon10:p.T412T	ENSP00000361266.3:p.Thr412=	ENST00000372192.3:c.1236C>T	NA	NA	NA	NA	NA	synonymous_variant:PTCH2:Transcript:ENST00000372192:protein_coding, synonymous_variant:PTCH2:Transcript:ENST00000447098:protein_coding	NA	NA	NA	NA	NA	NA	FALSE	FALSE	NA	1	NA	NA	NA	NA
9	139390790	C	T	9:g.139390790C>T	grch37	Hermes-3C	SNV	NOTCH1	notch 1	CCDS43905.1	YES	4851	NOTC1_HUMAN	ENST00000277541	ENSG00000148400	NM_017617	0.590871	TRUE	TRUE	C1961099&C0006142&C0678222&C1458155&C0007137&C1257931&C0017636&C0024299&C0279626&C4048328&C0010606&C0004114&C0007114&C0037286&C0007873&C0009375&C0205768&C0280783&C0280785&C0334579&C0334580&C0334581&C0334582&C0334583&C0334588&C0338070&C0547065&C0750935&C0750936&C1704230	T-cell acute lymphoblastic leukemia&Familial cancer of breast&Breast carcinoma&Neoplasm of the breast&Squamous cell carcinoma&Mammary Neoplasms, Human&Glioblastoma&Lymphoma&Esophageal Squamous Cell Carcinoma&Cervix cancer&Adenoid cystic carcinoma&Astrocytoma&Neoplasm of the skin&Neoplasm of the skin&Neoplasm of uterine cervix&Neoplasm of the colon&Subependymal giant-cell astrocytoma&Juvenile Pilo…	synonymous_variant	p.Ser2467=	NA	noncoding	exonic	synonymous_variant:ENST00000277541.6:c.7401G>A:exon34:p.S2467S	ENSP00000277541.6:p.Ser2467=	ENST00000277541.6:c.7401G>A	NA	NA	NA	NA	NA	synonymous_variant:NOTCH1:Transcript:ENST00000277541:protein_coding	rs371306178	COSM4775170&COSM4775171	NA	NA	NA	CHEMBL3545261	FALSE	FALSE	NA	0.679635	NA	NA	4.23e-05	NA
X	44942825	C	T	X:g.44942825C>T	grch37	Hermes-3C	SNV	KDM6A	lysine (K)-specific demethylase 6A	CCDS14265.1	YES	7403	KDM6A_HUMAN	ENST00000377967	ENSG00000147050	NM_021140	0.675817	TRUE	TRUE	C0005684&C0005695&C0006826&C0279626&C0376358&C0010606&C0027651&C0033578&C0086692	Bladder cancer, somatic&Bladder neoplasm&Cancer&Esophageal Squamous Cell Carcinoma&Malignant tumor of prostate&Adenoid cystic carcinoma&Neoplasm&Prostate neoplasm&Benign Neoplasm	synonymous_variant	p.Tyr1135=	JmjC domain, hydroxylase	noncoding	exonic	synonymous_variant:ENST00000377967.4:c.3405C>T:exon23:p.Y1135Y	ENSP00000367203.4:p.Tyr1135=	ENST00000377967.4:c.3405C>T	NA	NA	NA	NA	NA	synonymous_variant:KDM6A:Transcript:ENST00000377967:protein_coding, synonymous_variant:KDM6A:Transcript:ENST00000382899:protein_coding, synonymous_variant:KDM6A:Transcript:ENST00000536777:protein_coding, synonymous_variant:KDM6A:Transcript:ENST00000543216:protein_coding	NA	NA	NA	NA	NA	NA	FALSE	FALSE	NA	0.668498	NA	NA	NA	NA
5	170818742	A	G	5:g.170818742A>G	grch37	Hermes-3C	SNV	NPM1	nucleophosmin (nucleolar phosphoprotein B23, numatrin)	CCDS4376.1	YES	4869	NPM_HUMAN	ENST00000296930	ENSG00000181163	NM_002520	0.933727	TRUE	FALSE	C0023487&C0024623&C0038356&C0152013&C1708349	Acute promyelocytic leukemia&Malignant Gastric Neoplasm&Neoplasm of stomach&Lung adenocarcinoma&Hereditary diffuse gastric cancer	synonymous_variant	p.Pro97=	Nucleoplasmin/nucleophosmin domain	noncoding	exonic	synonymous_variant:ENST00000296930.5:c.291A>G:exon4:p.P97P	ENSP00000296930.5:p.Pro97=	ENST00000296930.5:c.291A>G	NA	NA	NA	NA	NA	synonymous_variant:NPM1:Transcript:ENST00000296930:protein_coding, synonymous_variant:NPM1:Transcript:ENST00000351986:protein_coding, synonymous_variant:NPM1:Transcript:ENST00000393820:protein_coding, synonymous_variant:NPM1:Transcript:ENST00000517671:protein_coding, upstream_gene_variant:MIR3912:Transcript:ENST00000577566:miRNA	NA	NA	NA	NA	NA	NA	FALSE	FALSE	NA	0.663047	NA	NA	NA	NA
11	95825221	C	T	11:g.95825221C>T	grch37	Hermes-3C	SNV	MAML2	mastermind-like 2 (Drosophila)	CCDS44714.1	YES	84441	MAML2_HUMAN	ENST00000524717	ENSG00000184384	NM_032427	0.920713	FALSE	FALSE	NA	NA	synonymous_variant	p.Gln658=	NA	noncoding	exonic	synonymous_variant:ENST00000524717.1:c.1974G>A:exon2:p.Q658Q	ENSP00000434552.1:p.Gln658=	ENST00000524717.1:c.1974G>A	NA	NA	NA	NA	NA	synonymous_variant:MAML2:Transcript:ENST00000524717:protein_coding	rs571656416	COSM933633	1	Colon Adenocarcinoma: 0.3% (1/399)	NA	NA	TRUE	TRUE	NA	0.423767	NA	NA	1.32e-05	0.0008
11	92086979	A	G	11:g.92086979A>G	grch37	Hermes-3C	SNV	FAT3	FAT atypical cadherin 3	NA	YES	120114	NA	ENST00000298047	ENSG00000165323	NA	0.586724	FALSE	FALSE	C0279626	Esophageal Squamous Cell Carcinoma	synonymous_variant	p.Arg567=	Cadherin domain	noncoding	exonic	synonymous_variant:ENST00000298047.6:c.1701A>G:exon1:p.R567R	ENSP00000298047.6:p.Arg567=	ENST00000298047.6:c.1701A>G	NA	NA	NA	NA	NA	synonymous_variant:FAT3:Transcript:ENST00000298047:protein_coding, synonymous_variant:FAT3:Transcript:ENST00000409404:protein_coding, synonymous_variant:FAT3:Transcript:ENST00000525166:protein_coding, synonymous_variant:FAT3:Transcript:ENST00000541502:protein_coding	NA	NA	NA	NA	NA	NA	FALSE	FALSE	NA	0.406437	NA	NA	NA	NA
17	74470204	G	C	17:g.74470204G>C	grch37	Hermes-3C	SNV	RHBDF2	rhomboid 5 homolog 2 (Drosophila)	CCDS32743.1	YES	79651	RHDF2_HUMAN	ENST00000313080	ENSG00000129667	NM_024599	0.729416	FALSE	FALSE	NA	NA	synonymous_variant	p.Val524=	NA	noncoding	exonic	synonymous_variant:ENST00000313080.4:c.1572C>G:exon13:p.V524V	ENSP00000322775.3:p.Val524=	ENST00000313080.4:c.1572C>G	NA	NA	NA	NA	NA	downstream_gene_variant:AANAT:Transcript:ENST00000250615:protein_coding, synonymous_variant:RHBDF2:Transcript:ENST00000313080:protein_coding, synonymous_variant:RHBDF2:Transcript:ENST00000389760:protein_coding, downstream_gene_variant:AANAT:Transcript:ENST00000392492:protein_coding, synonymous_variant:RHBDF2:Transcript:ENST00000591885:protein_coding	NA	COSM6532565	NA	NA	NA	NA	FALSE	FALSE	NA	0	NA	NA	NA	NA
8	144406793	C	T	8:g.144406793C>T	grch37	Hermes-3C	SNV	TOP1MT	topoisomerase (DNA) I, mitochondrial	CCDS6400.1	YES	116447	TOP1M_HUMAN	ENST00000329245	ENSG00000184428	NM_052963	0.725982	FALSE	FALSE	NA	NA	synonymous_variant	p.Ser226=	Eukaryotic DNA topoisomerase I, DNA binding fragment	noncoding	exonic	synonymous_variant:ENST00000329245.4:c.678G>A:exon6:p.S226S	ENSP00000328835.3:p.Ser226=	ENST00000329245.4:c.678G>A	NA	NA	NA	NA	NA	synonymous_variant:TOP1MT:Transcript:ENST00000329245:protein_coding, synonymous_variant:TOP1MT:Transcript:ENST00000519148:protein_coding, synonymous_variant:TOP1MT:Transcript:ENST00000521193:protein_coding, synonymous_variant:TOP1MT:Transcript:ENST00000523676:protein_coding	rs545179228	COSM749788	1	Lung Squamous Cell Carcinoma: 0.2% (1/492)	NA	NA	FALSE	FALSE	NA	0	NA	NA	1.63e-05	0.0002
1	47904758	G	T	1:g.47904758G>T	grch37	Hermes-3C	SNV	FOXD2	forkhead box D2	CCDS30708.1	YES	2306	FOXD2_HUMAN	ENST00000334793	ENSG00000186564	NM_004474	0.651334	FALSE	FALSE	NA	NA	synonymous_variant	p.Ala317=	NA	noncoding	exonic	synonymous_variant:ENST00000334793.5:c.951G>T:exon1:p.A317A	ENSP00000335493.5:p.Ala317=	ENST00000334793.5:c.951G>T	NA	NA	NA	NA	NA	synonymous_variant:FOXD2:Transcript:ENST00000334793:protein_coding, upstream_gene_variant:FOXD2-AS1:Transcript:ENST00000445551:antisense	rs373212482	NA	NA	NA	NA	NA	FALSE	FALSE	NA	0	NA	NA	NA	NA
14	105419202	C	T	14:g.105419202C>T	grch37	Hermes-3C	SNV	AHNAK2	AHNAK nucleoprotein 2	CCDS45177.1	YES	113146	AHNK2_HUMAN	ENST00000333244	ENSG00000185567	NM_138420	0.606457	FALSE	FALSE	NA	NA	synonymous_variant	p.Lys862=	NA	noncoding	exonic	synonymous_variant:ENST00000333244.5:c.2586G>A:exon7:p.K862K	ENSP00000353114.4:p.Lys862=	ENST00000333244.5:c.2586G>A	NA	NA	NA	NA	NA	synonymous_variant:AHNAK2:Transcript:ENST00000333244:protein_coding, intron_variant:AHNAK2:Transcript:ENST00000557457:protein_coding	rs754685371	NA	NA	NA	NA	NA	TRUE	FALSE	NA	0	NA	NA	1.63e-05	NA
15	43477801	G	A	15:g.43477801G>A	grch37	Hermes-3C	SNV	CCNDBP1	cyclin D-type binding-protein 1	CCDS10092.1	YES	23582	CCDB1_HUMAN	ENST00000300213	ENSG00000166946	NM_012142	0.58633	FALSE	FALSE	C0023904	Liver Neoplasms, Experimental	synonymous_variant	p.Val35=	NA	noncoding	exonic	synonymous_variant:ENST00000300213.4:c.105G>A:exon1:p.V35V	ENSP00000300213.4:p.Val35=	ENST00000300213.4:c.105G>A	NA	NA	NA	NA	NA	downstream_gene_variant:TMEM62:Transcript:ENST00000260403:protein_coding, synonymous_variant:CCNDBP1:Transcript:ENST00000300213:protein_coding, 5_prime_UTR_variant:CCNDBP1:Transcript:ENST00000356633:protein_coding, upstream_gene_variant:RP11-473C18.3:Transcript:ENST00000565685:antisense	NA	NA	NA	NA	NA	NA	FALSE	FALSE	NA	0	NA	NA	NA	NA
17	47869346	A	G	17:g.47869346A>G	grch37	Hermes-3C	SNV	KAT7	K(lysine) acetyltransferase 7	CCDS11554.1	YES	11143	KAT7_HUMAN	ENST00000259021	ENSG00000136504	NM_007067	0.569552	FALSE	FALSE	NA	NA	synonymous_variant	p.Arg38=	NA	noncoding	exonic	synonymous_variant:ENST00000259021.4:c.114A>G:exon2:p.R38R	ENSP00000259021.4:p.Arg38=	ENST00000259021.4:c.114A>G	NA	NA	NA	NA	NA	synonymous_variant:KAT7:Transcript:ENST00000259021:protein_coding, synonymous_variant:KAT7:Transcript:ENST00000424009:protein_coding, 5_prime_UTR_variant:KAT7:Transcript:ENST00000435742:protein_coding, synonymous_variant:KAT7:Transcript:ENST00000454930:protein_coding, 5_prime_UTR_variant:KAT7:Transcript:ENST00000503935:protein_coding, synonymous_variant:KAT7:Transcript:ENST00000509773:protein_cod…	rs200333511	COSM6455630	NA	NA	NA	NA	FALSE	FALSE	NA	0	NA	NA	2.44e-05	0.0002
20	20349091	G	A	20:g.20349091G>A	grch37	Hermes-3C	SNV	INSM1	insulinoma-associated 1	CCDS13143.1	YES	3642	INSM1_HUMAN	ENST00000310227	ENSG00000173404	NM_002196	0.550572	FALSE	FALSE	C0149925	Small cell lung cancer	synonymous_variant	p.Glu60=	NA	noncoding	exonic	synonymous_variant:ENST00000310227.1:c.180G>A:exon1:p.E60E	ENSP00000312631.1:p.Glu60=	ENST00000310227.1:c.180G>A	NA	NA	NA	NA	NA	synonymous_variant:INSM1:Transcript:ENST00000310227:protein_coding	rs866758930	NA	NA	NA	NA	NA	FALSE	TRUE	NA	0	NA	NA	0	NA
6	656570	A	G	6:g.656570A>G	grch37	Hermes-3C	SNV	HUS1B	HUS1 checkpoint homolog b (S. pombe)	CCDS4470.1	YES	135458	HUS1B_HUMAN	ENST00000380907	ENSG00000188996	NM_148959	0.497074	FALSE	FALSE	NA	NA	synonymous_variant	p.Ala125=	Hus1-like protein	noncoding	exonic	synonymous_variant:ENST00000380907.2:c.375T>C:exon1:p.A125A	ENSP00000370293.2:p.Ala125=	ENST00000380907.2:c.375T>C	NA	NA	NA	NA	NA	intron_variant:EXOC2:Transcript:ENST00000230449:protein_coding, synonymous_variant:HUS1B:Transcript:ENST00000380907:protein_coding, intron_variant:EXOC2:Transcript:ENST00000448181:protein_coding	rs1483703458	NA	NA	NA	NA	NA	FALSE	FALSE	NA	0	NA	NA	NA	NA
X	3242358	G	A	X:g.3242358G>A	grch37	Hermes-3C	SNV	MXRA5	matrix-remodelling associated 5	CCDS14124.1	YES	25878	MXRA5_HUMAN	ENST00000217939	ENSG00000101825	NM_015419	0.490803	FALSE	FALSE	C0007131&C0007120&C0152013	Non-small cell lung cancer&Alveolar cell carcinoma&Lung adenocarcinoma	synonymous_variant	p.Tyr456=	NA	noncoding	exonic	synonymous_variant:ENST00000217939.6:c.1368C>T:exon5:p.Y456Y	ENSP00000217939.5:p.Tyr456=	ENST00000217939.6:c.1368C>T	NA	NA	NA	NA	NA	synonymous_variant:MXRA5:Transcript:ENST00000217939:protein_coding	NA	COSM6718441&COSM6718442	NA	NA	NA	NA	FALSE	FALSE	NA	0	NA	NA	NA	NA
2	75937859	C	A	2:g.75937859C>A	grch37	Hermes-3C	SNV	GCFC2	GC-rich sequence DNA-binding factor 2	CCDS1961.1	YES	6936	GCFC2_HUMAN	ENST00000321027	ENSG00000005436	NM_003203, NM_001201334	0.486323	FALSE	FALSE	NA	NA	synonymous_variant	p.Ala41=	NA	noncoding	exonic	synonymous_variant:ENST00000321027.3:c.123G>T:exon1:p.A41A	ENSP00000318690.3:p.Ala41=	ENST00000321027.3:c.123G>T	NA	NA	NA	NA	NA	synonymous_variant:GCFC2:Transcript:ENST00000321027:protein_coding, synonymous_variant:GCFC2:Transcript:ENST00000409857:protein_coding, synonymous_variant:GCFC2:Transcript:ENST00000470503:protein_coding, synonymous_variant:GCFC2:Transcript:ENST00000541687:protein_coding	rs1161087594	NA	NA	NA	NA	NA	FALSE	FALSE	NA	0	NA	NA	6.5e-06	NA
14	94545834	C	T	14:g.94545834C>T	grch37	Hermes-3C	SNV	DDX24	DEAD (Asp-Glu-Ala-Asp) box helicase 24	CCDS9918.1	YES	57062	DDX24_HUMAN	ENST00000330836	ENSG00000089737	NM_020414	0.460253	FALSE	FALSE	NA	NA	synonymous_variant	p.Glu85=	NA	noncoding	exonic	synonymous_variant:ENST00000330836.5:c.255G>A:exon2:p.E85E	ENSP00000328690.5:p.Glu85=	ENST00000330836.5:c.255G>A	NA	NA	NA	NA	NA	synonymous_variant:DDX24:Transcript:ENST00000330836:protein_coding, upstream_gene_variant:IFI27L1:Transcript:ENST00000393115:protein_coding, intron_variant:DDX24:Transcript:ENST00000544005:protein_coding, upstream_gene_variant:IFI27L1:Transcript:ENST00000553664:protein_coding, upstream_gene_variant:IFI27L1:Transcript:ENST00000554544:protein_coding, synonymous_variant:DDX24:Transcript:ENST00000555…	NA	COSM4768595	NA	NA	NA	NA	FALSE	TRUE	NA	0	NA	NA	NA	NA
19	16976409	C	T	19:g.16976409C>T	grch37	Hermes-3C	SNV	SIN3B	SIN3 transcription regulator family member B	CCDS32946.1	YES	23309	SIN3B_HUMAN	ENST00000379803	ENSG00000127511	NM_015260	0.427745	FALSE	FALSE	NA	NA	synonymous_variant	p.Ile556=	NA	noncoding	exonic	synonymous_variant:ENST00000379803.1:c.1668C>T:exon12:p.I556I	ENSP00000369131.1:p.Ile556=	ENST00000379803.1:c.1668C>T	NA	NA	NA	NA	NA	synonymous_variant:SIN3B:Transcript:ENST00000248054:protein_coding, synonymous_variant:SIN3B:Transcript:ENST00000379803:protein_coding, synonymous_variant:SIN3B:Transcript:ENST00000595541:protein_coding	rs368153359	NA	1	Uterine Corpus Endometrial Carcinoma: 0.2% (1/530)	NA	NA	FALSE	FALSE	NA	0	NA	NA	5.31e-05	NA
10	34400430	A	T	10:g.34400430A>T	grch37	Hermes-3C	SNV	PARD3	par-3 family cell polarity regulator	CCDS7178.1	YES	56288	PARD3_HUMAN	ENST00000374789	ENSG00000148498	NM_019619	0.408646	FALSE	TRUE	C0376358&C0033578	Malignant tumor of prostate&Prostate neoplasm	synonymous_variant	p.Pro1246=	NA	noncoding	exonic	synonymous_variant:ENST00000374789.3:c.3738T>A:exon25:p.P1246P	ENSP00000363921.3:p.Pro1246=	ENST00000374789.3:c.3738T>A	NA	NA	NA	NA	NA	synonymous_variant:PARD3:Transcript:ENST00000346874:protein_coding, synonymous_variant:PARD3:Transcript:ENST00000350537:protein_coding, synonymous_variant:PARD3:Transcript:ENST00000374788:protein_coding, synonymous_variant:PARD3:Transcript:ENST00000374789:protein_coding, synonymous_variant:PARD3:Transcript:ENST00000374790:protein_coding, synonymous_variant:PARD3:Transcript:ENST00000374794:protein…	NA	NA	NA	NA	NA	NA	FALSE	FALSE	NA	0	NA	NA	NA	NA
17	3571812	G	A	17:g.3571812G>A	grch37	Hermes-3C	SNV	TAX1BP3	Tax1 (human T-cell leukemia virus type I) binding protein 3	CCDS11032.1	YES	30851	TX1B3_HUMAN	ENST00000225525	ENSG00000213977	NM_014604	0.407034	FALSE	FALSE	NA	NA	synonymous_variant	p.Tyr3=	NA	noncoding	exonic	synonymous_variant:ENST00000225525.3:c.9C>T:exon1:p.Y3Y	ENSP00000225525.3:p.Tyr3=	ENST00000225525.3:c.9C>T	NA	NA	NA	NA	NA	downstream_gene_variant:P2RX5:Transcript:ENST00000225328:protein_coding, synonymous_variant:TAX1BP3:Transcript:ENST00000225525:protein_coding, upstream_gene_variant:EMC6:Transcript:ENST00000248378:protein_coding, downstream_gene_variant:P2RX5:Transcript:ENST00000345901:protein_coding, upstream_gene_variant:EMC6:Transcript:ENST00000397133:protein_coding, downstream_gene_variant:P2RX5:Transcript:EN…	rs934203852	COSM6259736	1	Sarcoma: 0.4% (1/237)	NA	NA	FALSE	FALSE	NA	0	NA	NA	4.3e-06	NA
15	28515868	C	A	15:g.28515868C>A	grch37	Hermes-3C	SNV	HERC2	HECT and RLD domain containing E3 ubiquitin protein ligase 2	CCDS10021.1	YES	8924	HERC2_HUMAN	ENST00000261609	ENSG00000128731	NM_004667	0.407015	FALSE	FALSE	NA	NA	synonymous_variant	p.Pro410=	NA	noncoding	exonic	synonymous_variant:ENST00000261609.7:c.1230G>T:exon10:p.P410P	ENSP00000261609.7:p.Pro410=	ENST00000261609.7:c.1230G>T	NA	NA	NA	NA	NA	synonymous_variant:HERC2:Transcript:ENST00000261609:protein_coding	rs145043009	NA	NA	NA	NA	NA	FALSE	FALSE	NA	0	NA	NA	4.1e-06	NA
16	20975612	G	T	16:g.20975612G>T	grch37	Hermes-3C	SNV	DNAH3	dynein, axonemal, heavy chain 3	CCDS10594.1	YES	55567	DYH3_HUMAN	ENST00000261383	ENSG00000158486	NM_017539	0.406365	FALSE	FALSE	NA	NA	synonymous_variant	p.Pro3198=	ATP-binding dynein motor region	noncoding	exonic	synonymous_variant:ENST00000261383.3:c.9594C>A:exon53:p.P3198P	ENSP00000261383.3:p.Pro3198=	ENST00000261383.3:c.9594C>A	NA	NA	NA	NA	NA	synonymous_variant:DNAH3:Transcript:ENST00000261383:protein_coding, 3_prime_UTR_variant:DNAH3:Transcript:ENST00000415178:protein_coding	NA	COSM341060&COSM341061	NA	NA	NA	NA	FALSE	FALSE	NA	0	NA	NA	NA	NA
22	29837973	T	C	22:g.29837973T>C	grch37	Hermes-3C	SNV	RFPL1	ret finger protein-like 1	CCDS13857.2	YES	5988	RFPL1_HUMAN	ENST00000354373	ENSG00000128250	NM_021026	0.406365	FALSE	FALSE	NA	NA	synonymous_variant	p.Ser272=	SPRY domain	noncoding	exonic	synonymous_variant:ENST00000354373.2:c.816T>C:exon2:p.S272S	ENSP00000346342.2:p.Ser272=	ENST00000354373.2:c.816T>C	NA	NA	NA	NA	NA	synonymous_variant:RFPL1:Transcript:ENST00000354373:protein_coding, non_coding_transcript_exon_variant:RFPL1S:Transcript:ENST00000461286:antisense, upstream_gene_variant:RFPL1S:Transcript:ENST00000539579:antisense	rs61731583	COSM1033178	NA	NA	NA	NA	FALSE	FALSE	NA	0	NA	NA	NA	NA
22	29837976	C	A	22:g.29837976C>A	grch37	Hermes-3C	SNV	RFPL1	ret finger protein-like 1	CCDS13857.2	YES	5988	RFPL1_HUMAN	ENST00000354373	ENSG00000128250	NM_021026	0.406365	FALSE	FALSE	NA	NA	synonymous_variant	p.Val273=	SPRY domain	noncoding	exonic	synonymous_variant:ENST00000354373.2:c.819C>A:exon2:p.V273V	ENSP00000346342.2:p.Val273=	ENST00000354373.2:c.819C>A	NA	NA	NA	NA	NA	synonymous_variant:RFPL1:Transcript:ENST00000354373:protein_coding, non_coding_transcript_exon_variant:RFPL1S:Transcript:ENST00000461286:antisense, upstream_gene_variant:RFPL1S:Transcript:ENST00000539579:antisense	NA	COSM725995	NA	NA	NA	NA	FALSE	FALSE	NA	0	NA	NA	NA	NA
14	53385920	G	C	14:g.53385920G>C	grch37	Hermes-3C	SNV	FERMT2	fermitin family member 2	CCDS45107.1	YES	10979	FERM2_HUMAN	ENST00000343279	ENSG00000073712	NM_001134999	0.348808	TRUE	FALSE	C0005684&C0005695	Bladder cancer, somatic&Bladder neoplasm	synonymous_variant	p.Pro104=	FERM N-terminal domain	noncoding	exonic	synonymous_variant:ENST00000343279.4:c.312C>G:exon3:p.P104P	ENSP00000342858.4:p.Pro104=	ENST00000343279.4:c.312C>G	NA	NA	NA	NA	NA	synonymous_variant:FERMT2:Transcript:ENST00000341590:protein_coding, synonymous_variant:FERMT2:Transcript:ENST00000343279:protein_coding, synonymous_variant:FERMT2:Transcript:ENST00000395631:protein_coding, synonymous_variant:FERMT2:Transcript:ENST00000399304:protein_coding, synonymous_variant:FERMT2:Transcript:ENST00000553373:protein_coding	NA	NA	NA	NA	NA	NA	FALSE	FALSE	NA	0	NA	NA	NA	NA
6	43273827	G	A	6:g.43273827G>A	grch37	Hermes-3C	SNV	CRIP3	cysteine-rich protein 3	CCDS4894.2	YES	401262	CRIP3_HUMAN	ENST00000372569	ENSG00000146215	NM_206922	0.338644	FALSE	FALSE	NA	NA	synonymous_variant	p.Tyr177=	LIM domain	noncoding	exonic	synonymous_variant:ENST00000372569.3:c.531C>T:exon7:p.Y177Y	ENSP00000361650.3:p.Tyr177=	ENST00000372569.3:c.531C>T	NA	NA	NA	NA	NA	synonymous_variant:CRIP3:Transcript:ENST00000274990:protein_coding, synonymous_variant:CRIP3:Transcript:ENST00000372569:protein_coding, downstream_gene_variant:SLC22A7:Transcript:ENST00000372574:protein_coding, downstream_gene_variant:SLC22A7:Transcript:ENST00000372585:protein_coding, downstream_gene_variant:SLC22A7:Transcript:ENST00000372589:protein_coding, upstream_gene_variant:RP11-480N24.3:Tr…	rs150965756	NA	1	Uterine Corpus Endometrial Carcinoma: 0.2% (1/530)	NA	NA	FALSE	FALSE	NA	0	NA	NA	2.44e-05	NA
22	51044261	C	A	22:g.51044261C>A	grch37	Hermes-3C	SNV	MAPK8IP2	mitogen-activated protein kinase 8 interacting protein 2	NA	YES	23542	JIP2_HUMAN	ENST00000329492	ENSG00000008735	NM_012324	0.331382	FALSE	FALSE	NA	NA	synonymous_variant	p.Arg674=	NA	noncoding	exonic	synonymous_variant:ENST00000329492.3:c.2020C>A:exon9:p.R674R	ENSP00000330572.3:p.Arg674=	ENST00000329492.3:c.2020C>A	NA	NA	NA	NA	NA	synonymous_variant:MAPK8IP2:Transcript:ENST00000008876:protein_coding, synonymous_variant:MAPK8IP2:Transcript:ENST00000329492:protein_coding, synonymous_variant:MAPK8IP2:Transcript:ENST00000341339:protein_coding, synonymous_variant:MAPK8IP2:Transcript:ENST00000399908:protein_coding, synonymous_variant:MAPK8IP2:Transcript:ENST00000399912:protein_coding, synonymous_variant:MAPK8IP2:Transcript:ENST0…	rs530843183	COSM1214524&COSM1214525&COSM1214526	NA	NA	NA	NA	FALSE	FALSE	NA	0	NA	NA	NA	0.0002
7	4007026	G	A	7:g.4007026G>A	grch37	Hermes-3C	SNV	SDK1	sidekick cell adhesion molecule 1	CCDS34590.1	YES	221935	SDK1_HUMAN	ENST00000404826	ENSG00000146555	NM_152744	0.322047	FALSE	FALSE	NA	NA	synonymous_variant	p.Glu502=	Immunoglobulin I-set domain	noncoding	exonic	synonymous_variant:ENST00000404826.2:c.1506G>A:exon10:p.E502E	ENSP00000385899.2:p.Glu502=	ENST00000404826.2:c.1506G>A	NA	NA	NA	NA	NA	synonymous_variant:SDK1:Transcript:ENST00000389531:protein_coding, synonymous_variant:SDK1:Transcript:ENST00000404826:protein_coding	rs142554459	NA	NA	NA	NA	NA	FALSE	FALSE	NA	0	NA	NA	4.1e-06	NA
7	4152972	T	C	7:g.4152972T>C	grch37	Hermes-3C	SNV	SDK1	sidekick cell adhesion molecule 1	CCDS34590.1	YES	221935	SDK1_HUMAN	ENST00000404826	ENSG00000146555	NM_152744	0.322047	FALSE	FALSE	NA	NA	synonymous_variant	p.Ser1162=	NA	noncoding	exonic	synonymous_variant:ENST00000404826.2:c.3486T>C:exon24:p.S1162S	ENSP00000385899.2:p.Ser1162=	ENST00000404826.2:c.3486T>C	NA	NA	NA	NA	NA	synonymous_variant:SDK1:Transcript:ENST00000389531:protein_coding, synonymous_variant:SDK1:Transcript:ENST00000404826:protein_coding	rs746128387	NA	1	Skin Cutaneous Melanoma: 0.2% (1/468)	NA	NA	FALSE	FALSE	NA	0	NA	NA	4.1e-06	NA
3	109028038	G	A	3:g.109028038G>A	grch37	Hermes-3C	SNV	DPPA2	developmental pluripotency associated 2	CCDS2956.1	YES	151871	DPPA2_HUMAN	ENST00000478945	ENSG00000163530	NM_138815	0.321132	FALSE	FALSE	NA	NA	synonymous_variant	p.Leu107=	NA	noncoding	exonic	synonymous_variant:ENST00000478945.1:c.321C>T:exon4:p.L107L	ENSP00000417710.1:p.Leu107=	ENST00000478945.1:c.321C>T	NA	NA	NA	NA	NA	synonymous_variant:DPPA2:Transcript:ENST00000478945:protein_coding	rs772560169	NA	2	Cervical Squamous Cell Carcinoma and Endocervical Adenocarcinoma: 0.3% (1/289), Uterine Corpus Endometrial Carcinoma: 0.2% (1/530)	NA	NA	FALSE	FALSE	NA	0	NA	NA	8.1e-06	NA
2	218712393	C	T	2:g.218712393C>T	grch37	Hermes-3C	SNV	TNS1	tensin 1	CCDS2407.1	YES	7145	TENS1_HUMAN	ENST00000171887	ENSG00000079308	NM_022648	0.311788	FALSE	FALSE	NA	NA	synonymous_variant	p.Pro824=	NA	noncoding	exonic	synonymous_variant:ENST00000171887.4:c.2472G>A:exon17:p.P824P	ENSP00000171887.4:p.Pro824=	ENST00000171887.4:c.2472G>A	NA	NA	NA	NA	NA	synonymous_variant:TNS1:Transcript:ENST00000171887:protein_coding, synonymous_variant:TNS1:Transcript:ENST00000419504:protein_coding, synonymous_variant:TNS1:Transcript:ENST00000430930:protein_coding	NA	NA	NA	NA	NA	NA	FALSE	TRUE	NA	0	NA	NA	NA	NA
4	66535404	G	A	4:g.66535404G>A	grch37	Hermes-3C	SNV	EPHA5	EPH receptor A5	CCDS3513.1	YES	2044	EPHA5_HUMAN	ENST00000273854	ENSG00000145242	NM_004439, NM_001281765	0.308086	FALSE	FALSE	C0152013	Lung adenocarcinoma	synonymous_variant	p.Gly19=	NA	noncoding	exonic	synonymous_variant:ENST00000273854.3:c.57C>T:exon1:p.G19G	ENSP00000273854.3:p.Gly19=	ENST00000273854.3:c.57C>T	NA	NA	NA	NA	NA	synonymous_variant:EPHA5:Transcript:ENST00000273854:protein_coding, synonymous_variant:EPHA5:Transcript:ENST00000354839:protein_coding, synonymous_variant:EPHA5:Transcript:ENST00000432638:protein_coding, upstream_gene_variant:RP11-807H7.1:Transcript:ENST00000509473:lincRNA, synonymous_variant:EPHA5:Transcript:ENST00000511294:protein_coding	NA	NA	NA	NA	NA	CHEMBL24828	FALSE	TRUE	NA	0	NA	NA	NA	NA
1	161600894	C	T	1:g.161600894C>T	grch37	Hermes-3C	SNV	FCGR3B	Fc fragment of IgG, low affinity IIIb, receptor (CD16b)	CCDS58040.1	YES	2215	M9MML6_HUMAN	ENST00000531221	ENSG00000162747	NA	0.298256	FALSE	FALSE	NA	NA	synonymous_variant	p.Gln33=	NA	noncoding	exonic	synonymous_variant:ENST00000531221.1:c.99G>A:exon1:p.Q33Q	ENSP00000433642.1:p.Gln33=	ENST00000531221.1:c.99G>A	NA	NA	NA	NA	NA	5_prime_UTR_variant:FCGR3B:Transcript:ENST00000294800:protein_coding, intron_variant:FCGR2B:Transcript:ENST00000367960:protein_coding, intron_variant:FCGR2B:Transcript:ENST00000367962:protein_coding, 5_prime_UTR_variant:FCGR3B:Transcript:ENST00000367964:protein_coding, intron_variant:FCGR2B:Transcript:ENST00000403078:protein_coding, intron_variant:FCGR2B:Transcript:ENST00000428605:protein_coding,…	NA	NA	1	Lung Adenocarcinoma: 0.2% (1/567)	NA	NA	FALSE	FALSE	NA	0	NA	NA	NA	NA
2	233899107	G	A	2:g.233899107G>A	grch37	Hermes-3C	SNV	NEU2	sialidase 2 (cytosolic sialidase)	CCDS2501.1	YES	4759	NEUR2_HUMAN	ENST00000233840	ENSG00000115488	NM_005383	0.284651	FALSE	FALSE	NA	NA	synonymous_variant	p.Pro161=	BNR repeat-like domain	noncoding	exonic	synonymous_variant:ENST00000233840.3:c.483G>A:exon2:p.P161P	ENSP00000233840.3:p.Pro161=	ENST00000233840.3:c.483G>A	NA	NA	NA	NA	NA	synonymous_variant:NEU2:Transcript:ENST00000233840:protein_coding	rs374643414	NA	1	Cervical Squamous Cell Carcinoma and Endocervical Adenocarcinoma: 0.3% (1/289)	NA	NA	FALSE	FALSE	NA	0	NA	NA	2.03e-05	NA
X	11206866	A	G	X:g.11206866A>G	grch37	Hermes-3C	SNV	ARHGAP6	Rho GTPase activating protein 6	CCDS14140.1	YES	395	RHG06_HUMAN	ENST00000337414	ENSG00000047648	NM_013427	0.276152	FALSE	FALSE	NA	NA	synonymous_variant	p.Ala353=	NA	noncoding	exonic	synonymous_variant:ENST00000337414.4:c.1059T>C:exon4:p.A353A	ENSP00000338967.4:p.Ala353=	ENST00000337414.4:c.1059T>C	NA	NA	NA	NA	NA	synonymous_variant:ARHGAP6:Transcript:ENST00000303025:protein_coding, synonymous_variant:ARHGAP6:Transcript:ENST00000337414:protein_coding, synonymous_variant:ARHGAP6:Transcript:ENST00000380718:protein_coding, synonymous_variant:ARHGAP6:Transcript:ENST00000380732:protein_coding, synonymous_variant:ARHGAP6:Transcript:ENST00000380736:protein_coding, synonymous_variant:ARHGAP6:Transcript:ENST0000041…	NA	NA	NA	NA	NA	NA	FALSE	FALSE	NA	0	NA	NA	NA	NA
X	70781684	A	C	X:g.70781684A>C	grch37	Hermes-3C	SNV	OGT	O-linked N-acetylglucosamine (GlcNAc) transferase	CCDS14414.1	YES	8473	OGT1_HUMAN	ENST00000373719	ENSG00000147162	NM_181673, NM_181672	0.272223	TRUE	FALSE	NA	NA	synonymous_variant	p.Val637=	Glycosyl transferase family 41	noncoding	exonic	synonymous_variant:ENST00000373719.3:c.1911A>C:exon15:p.V637V	ENSP00000362824.3:p.Val637=	ENST00000373719.3:c.1911A>C	NA	NA	NA	NA	NA	synonymous_variant:OGT:Transcript:ENST00000373701:protein_coding, synonymous_variant:OGT:Transcript:ENST00000373719:protein_coding	rs1481609761	NA	NA	NA	NA	NA	FALSE	FALSE	NA	0	NA	NA	NA	NA
7	100174904	C	T	7:g.100174904C>T	grch37	Hermes-3C	SNV	LRCH4	leucine-rich repeats and calponin homology (CH) domain containing 4	CCDS34706.1	YES	4034	LRCH4_HUMAN	ENST00000310300	ENSG00000077454	NM_002319	0.271785	FALSE	FALSE	NA	NA	synonymous_variant	p.Arg429=	NA	noncoding	exonic	synonymous_variant:ENST00000310300.6:c.1287G>A:exon11:p.R429R	ENSP00000309689.6:p.Arg429=	ENST00000310300.6:c.1287G>A	NA	NA	NA	NA	NA	synonymous_variant:LRCH4:Transcript:ENST00000310300:protein_coding, 5_prime_UTR_variant:LRCH4:Transcript:ENST00000497245:protein_coding, upstream_gene_variant:SAP25:Transcript:ENST00000538735:protein_coding	NA	NA	NA	NA	NA	NA	FALSE	FALSE	NA	0	NA	NA	NA	NA
11	43513629	C	T	11:g.43513629C>T	grch37	Hermes-3C	SNV	TTC17	tetratricopeptide repeat domain 17	CCDS31466.1	YES	55761	TTC17_HUMAN	ENST00000039989	ENSG00000052841	NM_018259	0.271785	FALSE	FALSE	NA	NA	synonymous_variant	p.Ala1070=	NA	noncoding	exonic	synonymous_variant:ENST00000039989.4:c.3210C>T:exon23:p.A1070A	ENSP00000039989.4:p.Ala1070=	ENST00000039989.4:c.3210C>T	NA	NA	NA	NA	NA	synonymous_variant:TTC17:Transcript:ENST00000039989:protein_coding	rs758988696	COSM7282938	1	Uterine Corpus Endometrial Carcinoma: 0.2% (1/530)	NA	NA	FALSE	FALSE	NA	0	NA	NA	1.22e-05	NA
4	71347577	C	T	4:g.71347577C>T	grch37	Hermes-3C	SNV	MUC7	mucin 7, secreted	CCDS3541.1	YES	4589	MUC7_HUMAN	ENST00000413702	ENSG00000171195	NM_001145006	0.266254	FALSE	FALSE	NA	NA	synonymous_variant	p.Asp372=	NA	noncoding	exonic	synonymous_variant:ENST00000413702.1:c.1116C>T:exon4:p.D372D	ENSP00000407422.1:p.Asp372=	ENST00000413702.1:c.1116C>T	NA	NA	NA	NA	NA	synonymous_variant:MUC7:Transcript:ENST00000304887:protein_coding, synonymous_variant:MUC7:Transcript:ENST00000413702:protein_coding, synonymous_variant:MUC7:Transcript:ENST00000456088:protein_coding	rs41424846	COSM2830202	NA	NA	NA	NA	FALSE	FALSE	NA	0	NA	NA	6.11e-05	NA
22	41647084	G	A	22:g.41647084G>A	grch37	Hermes-3C	SNV	RANGAP1	Ran GTPase activating protein 1	CCDS14012.1	YES	5905	RAGP1_HUMAN	ENST00000455915	ENSG00000100401	NA	0.250772	FALSE	FALSE	C0079744	Malignant lymphoma, large B-cell, diffuse	synonymous_variant	p.Val470=	RanGAP1 C-terminal domain	noncoding	exonic	synonymous_variant:ENST00000455915.2:c.1410C>T:exon12:p.V470V	ENSP00000401470.2:p.Val470=	ENST00000455915.2:c.1410C>T	NA	NA	NA	NA	NA	synonymous_variant:RANGAP1:Transcript:ENST00000356244:protein_coding, synonymous_variant:RANGAP1:Transcript:ENST00000405486:protein_coding, synonymous_variant:RANGAP1:Transcript:ENST00000407260:protein_coding, synonymous_variant:RANGAP1:Transcript:ENST00000455915:protein_coding	NA	NA	NA	NA	NA	NA	FALSE	FALSE	NA	0	NA	NA	NA	NA
17	56589850	C	A	17:g.56589850C>A	grch37	Hermes-3C	SNV	MTMR4	myotubularin related protein 4	CCDS11608.1	YES	9110	MTMR4_HUMAN	ENST00000323456	ENSG00000108389	NM_004687	0.222256	FALSE	FALSE	C0345967	Mesothelioma, malignant	synonymous_variant	p.Leu37=	NA	noncoding	exonic	synonymous_variant:ENST00000323456.5:c.111G>T:exon4:p.L37L	ENSP00000325285.5:p.Leu37=	ENST00000323456.5:c.111G>T	NA	NA	NA	NA	NA	synonymous_variant:MTMR4:Transcript:ENST00000323456:protein_coding, synonymous_variant:MTMR4:Transcript:ENST00000579925:protein_coding	NA	NA	NA	NA	NA	NA	FALSE	FALSE	NA	0	NA	NA	NA	NA
3	38052025	G	A	3:g.38052025G>A	grch37	Hermes-3C	SNV	PLCD1	phospholipase C, delta 1	CCDS46793.1	YES	5333	PLCD1_HUMAN	ENST00000463876	ENSG00000187091	NM_001130964	0.221459	FALSE	FALSE	NA	NA	synonymous_variant	p.Asp294=	Phosphoinositide-specific phospholipase C, efhand-like	noncoding	exonic	synonymous_variant:ENST00000463876.1:c.882C>T:exon6:p.D294D	ENSP00000430344.1:p.Asp294=	ENST00000463876.1:c.882C>T	NA	NA	NA	NA	NA	downstream_gene_variant:VILL:Transcript:ENST00000283713:protein_coding, synonymous_variant:PLCD1:Transcript:ENST00000334661:protein_coding, upstream_gene_variant:Y_RNA:Transcript:ENST00000363709:misc_RNA, downstream_gene_variant:VILL:Transcript:ENST00000383759:protein_coding, synonymous_variant:PLCD1:Transcript:ENST00000463876:protein_coding, downstream_gene_variant:VILL:Transcript:ENST0000046564…	rs759712830	COSM5451728&COSM5451729	NA	NA	NA	NA	FALSE	FALSE	NA	0	NA	NA	5.72e-05	NA
17	7358713	G	T	17:g.7358713G>T	grch37	Hermes-3C	SNV	CHRNB1	cholinergic receptor, nicotinic, beta 1 (muscle)	CCDS11106.1	YES	1140	ACHB_HUMAN	ENST00000306071	ENSG00000170175	NM_000747	0.219129	FALSE	FALSE	NA	NA	synonymous_variant	p.Arg385=	Neurotransmitter-gated ion-channel transmembrane region	noncoding	exonic	synonymous_variant:ENST00000306071.2:c.1155G>T:exon9:p.R385R	ENSP00000304290.2:p.Arg385=	ENST00000306071.2:c.1155G>T	NA	NA	NA	NA	NA	synonymous_variant:CHRNB1:Transcript:ENST00000306071:protein_coding, downstream_gene_variant:ZBTB4:Transcript:ENST00000311403:protein_coding, downstream_gene_variant:ZBTB4:Transcript:ENST00000380599:protein_coding, synonymous_variant:CHRNB1:Transcript:ENST00000536404:protein_coding, upstream_gene_variant:CHRNB1:Transcript:ENST00000575379:protein_coding, synonymous_variant:CHRNB1:Transcript:ENST00…	rs985214726	NA	NA	NA	NA	NA	FALSE	FALSE	NA	0	NA	NA	NA	NA
8	142161031	CA	TC	8:g.142161031CA>TC	grch37	Hermes-3C	substitution	DENND3	DENN/MADD domain containing 3	CCDS34947.1	YES	22898	DEND3_HUMAN	ENST00000262585	ENSG00000105339	NM_014957	0.186023	FALSE	FALSE	NA	NA	synonymous_variant	p.PheArg198=	DENN (AEX-3) domain	noncoding	exonic	synonymous_variant:ENST00000262585.2:c.594_595delinsTC:exon6:p.FR198-199FR	ENSP00000262585.2:p.PheArg198=	ENST00000262585.2:c.594_595delinsTC	NA	NA	NA	NA	NA	synonymous_variant:DENND3:Transcript:ENST00000262585:protein_coding, synonymous_variant:DENND3:Transcript:ENST00000424248:protein_coding, synonymous_variant:DENND3:Transcript:ENST00000519811:protein_coding	rs386730891	NA	NA	NA	NA	NA	FALSE	FALSE	NA	0	NA	NA	NA	NA
2	220283367	C	A	2:g.220283367C>A	grch37	Hermes-3C	SNV	DES	desmin	CCDS33383.1	YES	1674	DESM_HUMAN	ENST00000373960	ENSG00000175084	NM_001927	0.140769	FALSE	FALSE	C0006142&C0678222&C0007097&C0024623&C0024667&C0024668&C0038356&C0205696&C0205698&C1257931&C1458155&C1708349	Familial cancer of breast&Breast carcinoma&Carcinoma&Malignant Gastric Neoplasm&Animal Mammary Neoplasm&Mammary Neoplasms, Experimental&Neoplasm of stomach&Carcinoma, anaplastic&Undifferentiated Carcinoma&Mammary Neoplasms, Human&Neoplasm of the breast&Hereditary diffuse gastric cancer	synonymous_variant	p.Gly61=	Intermediate filament head (DNA binding) region	noncoding	exonic	synonymous_variant:ENST00000373960.3:c.183C>A:exon1:p.G61G	ENSP00000363071.3:p.Gly61=	ENST00000373960.3:c.183C>A	NA	NA	NA	NA	NA	synonymous_variant:DES:Transcript:ENST00000373960:protein_coding	NA	COSM4880558	NA	NA	NA	NA	FALSE	FALSE	NA	0	NA	NA	NA	NA
6	73951306	G	A	6:g.73951306G>A	grch37	Hermes-3C	SNV	KHDC1	KH homology domain containing 1	CCDS59027.1	YES	80759	KHDC1_HUMAN	ENST00000370384	ENSG00000135314	NM_001251874	0.138076	FALSE	FALSE	NA	NA	synonymous_variant	p.Ser220=	NA	noncoding	exonic	synonymous_variant:ENST00000370384.3:c.660C>T:exon5:p.S220S	ENSP00000359411.3:p.Ser220=	ENST00000370384.3:c.660C>T	NA	NA	NA	NA	NA	synonymous_variant:KHDC1:Transcript:ENST00000257765:protein_coding, synonymous_variant:KHDC1:Transcript:ENST00000370384:protein_coding, intron_variant&NMD_transcript_variant:RP11-257K9.8:Transcript:ENST00000423730:nonsense_mediated_decay	NA	NA	NA	NA	NA	NA	FALSE	FALSE	NA	0	NA	NA	NA	NA
9	21201979	T	G	9:g.21201979T>G	grch37	Hermes-3C	SNV	IFNA7	interferon, alpha 7	CCDS34995.1	YES	3444	IFNA7_HUMAN	ENST00000239347	ENSG00000214042	NM_021057	0.135893	FALSE	FALSE	NA	NA	synonymous_variant	p.Pro62=	Interferon alpha/beta domain	noncoding	exonic	synonymous_variant:ENST00000239347.3:c.186A>C:exon1:p.P62P	ENSP00000239347.3:p.Pro62=	ENST00000239347.3:c.186A>C	NA	NA	NA	NA	NA	synonymous_variant:IFNA7:Transcript:ENST00000239347:protein_coding, downstream_gene_variant:IFNA10:Transcript:ENST00000357374:protein_coding	rs576371815	NA	NA	NA	NA	NA	FALSE	FALSE	NA	0	NA	NA	5.28e-05	NA
9	37422795	C	A	9:g.37422795C>A	grch37	Hermes-3C	SNV	GRHPR	glyoxylate reductase/hydroxypyruvate reductase	CCDS6609.1	YES	9380	GRHPR_HUMAN	ENST00000318158	ENSG00000137106	NM_012203	0.122612	FALSE	FALSE	C0033578&C0376358	Prostate neoplasm&Malignant tumor of prostate	synonymous_variant	p.Pro16=	D-isomer specific 2-hydroxyacid dehydrogenase, catalytic domain	noncoding	exonic	synonymous_variant:ENST00000318158.6:c.48C>A:exon1:p.P16P	ENSP00000313432.6:p.Pro16=	ENST00000318158.6:c.48C>A	NA	NA	NA	NA	NA	synonymous_variant:GRHPR:Transcript:ENST00000318158:protein_coding, synonymous_variant:GRHPR:Transcript:ENST00000607784:protein_coding	NA	NA	NA	NA	NA	NA	FALSE	FALSE	NA	0	NA	NA	NA	NA
15	34159973	G	A	15:g.34159973G>A	grch37	Hermes-3C	SNV	AVEN	apoptosis, caspase activation inhibitor	CCDS10030.1	YES	57099	AVEN_HUMAN	ENST00000306730	ENSG00000169857	NM_020371	0.117038	FALSE	FALSE	C0007131	Non-small cell lung cancer	synonymous_variant	p.Pro232=	NA	noncoding	exonic	synonymous_variant:ENST00000306730.3:c.696C>T:exon5:p.P232P	ENSP00000306822.3:p.Pro232=	ENST00000306730.3:c.696C>T	NA	NA	NA	NA	NA	synonymous_variant:AVEN:Transcript:ENST00000306730:protein_coding, downstream_gene_variant:RYR3:Transcript:ENST00000389232:protein_coding, downstream_gene_variant:RYR3:Transcript:ENST00000415757:protein_coding, upstream_gene_variant:RP11-3D4.2:Transcript:ENST00000560268:antisense	rs916945049	COSM4505578	NA	NA	NA	NA	FALSE	FALSE	NA	0	NA	NA	1.22e-05	NA
7	2297003	C	A	7:g.2297003C>A	grch37	Hermes-3C	SNV	SNX8	sorting nexin 8	CCDS5331.1	YES	29886	SNX8_HUMAN	ENST00000222990	ENSG00000106266	NM_013321	0.098161	FALSE	FALSE	NA	NA	synonymous_variant	p.Val377=	NA	noncoding	exonic	synonymous_variant:ENST00000222990.3:c.1131G>T:exon9:p.V377V	ENSP00000222990.3:p.Val377=	ENST00000222990.3:c.1131G>T	NA	NA	NA	NA	NA	synonymous_variant:SNX8:Transcript:ENST00000222990:protein_coding	NA	COSM6245049&COSM6786662	NA	NA	NA	NA	FALSE	FALSE	NA	0	NA	NA	NA	NA
1	160267155	C	A	1:g.160267155C>A	grch37	Hermes-3C	SNV	COPA	coatomer protein complex, subunit alpha	CCDS41424.1	YES	1314	COPA_HUMAN	ENST00000368069	ENSG00000122218	NA	0.092049	FALSE	FALSE	NA	NA	synonymous_variant	p.Arg756=	Coatomer WD associated region	noncoding	exonic	synonymous_variant:ENST00000368069.3:c.2268G>T:exon21:p.R756R	ENSP00000357048.3:p.Arg756=	ENST00000368069.3:c.2268G>T	NA	NA	NA	NA	NA	synonymous_variant:COPA:Transcript:ENST00000241704:protein_coding, synonymous_variant:COPA:Transcript:ENST00000368069:protein_coding	NA	NA	NA	NA	NA	NA	FALSE	FALSE	NA	0	NA	NA	NA	NA
19	10124206	C	G	19:g.10124206C>G	grch37	Hermes-3C	SNV	RDH8	retinol dehydrogenase 8 (all-trans)	CCDS12223.2	YES	50700	K7ELF7_HUMAN	ENST00000591589	ENSG00000080511	NA	0.071363	FALSE	FALSE	NA	NA	synonymous_variant	p.Ser31=	short chain dehydrogenase	noncoding	exonic	synonymous_variant:ENST00000591589.1:c.93C>G:exon1:p.S31S	ENSP00000466058.1:p.Ser31=	ENST00000591589.1:c.93C>G	NA	NA	NA	NA	NA	synonymous_variant:RDH8:Transcript:ENST00000171214:protein_coding, upstream_gene_variant:COL5A3:Transcript:ENST00000264828:protein_coding, synonymous_variant:RDH8:Transcript:ENST00000591589:protein_coding	NA	NA	NA	NA	NA	NA	FALSE	FALSE	NA	0	NA	NA	NA	NA
5	149357887	T	C	5:g.149357887T>C	grch37	Hermes-3C	SNV	SLC26A2	solute carrier family 26 (anion exchanger), member 2	CCDS4300.1	YES	1836	S26A2_HUMAN	ENST00000286298	ENSG00000155850	NM_000112	0.057108	FALSE	FALSE	NA	NA	synonymous_variant	p.Thr224=	NA	noncoding	exonic	synonymous_variant:ENST00000286298.4:c.672T>C:exon2:p.T224T	ENSP00000286298.4:p.Thr224=	ENST00000286298.4:c.672T>C	NA	NA	NA	NA	NA	synonymous_variant:SLC26A2:Transcript:ENST00000286298:protein_coding	NA	NA	NA	NA	NA	NA	FALSE	FALSE	NA	0	NA	NA	NA	NA
2	47168719	G	A	2:g.47168719G>A	grch37	Hermes-3C	SNV	TTC7A	tetratricopeptide repeat domain 7A	CCDS33193.1	YES	57217	TTC7A_HUMAN	ENST00000319190	ENSG00000068724	NM_020458	0.05523	FALSE	FALSE	NA	NA	synonymous_variant	p.Val13=	NA	noncoding	exonic	synonymous_variant:ENST00000319190.5:c.39G>A:exon1:p.V13V	ENSP00000316699.5:p.Val13=	ENST00000319190.5:c.39G>A	NA	NA	NA	NA	NA	5_prime_UTR_variant:TTC7A:Transcript:ENST00000263737:protein_coding, synonymous_variant:TTC7A:Transcript:ENST00000319190:protein_coding, synonymous_variant:TTC7A:Transcript:ENST00000394850:protein_coding, 5_prime_UTR_variant:MCFD2:Transcript:ENST00000409147:protein_coding, 5_prime_UTR_variant:MCFD2:Transcript:ENST00000409207:protein_coding, intron_variant:TTC7A:Transcript:ENST00000409245:protein_…	NA	NA	NA	NA	NA	NA	FALSE	FALSE	NA	0	NA	NA	NA	NA
5	45262365	G	A	5:g.45262365G>A	grch37	Hermes-3C	SNV	HCN1	hyperpolarization activated cyclic nucleotide-gated potassium channel 1	CCDS3952.1	YES	348980	HCN1_HUMAN	ENST00000303230	ENSG00000164588	NM_021072	0.03471	FALSE	FALSE	NA	NA	synonymous_variant	p.Thr777=	NA	noncoding	exonic	synonymous_variant:ENST00000303230.4:c.2331C>T:exon8:p.T777T	ENSP00000307342.4:p.Thr777=	ENST00000303230.4:c.2331C>T	NA	NA	NA	NA	NA	synonymous_variant:HCN1:Transcript:ENST00000303230:protein_coding	rs962554376	NA	NA	NA	NA	NA	FALSE	FALSE	NA	0	NA	NA	NA	NA
1	23688516	C	T	1:g.23688516C>T	grch37	Hermes-3C	SNV	ZNF436	zinc finger protein 436	CCDS233.1	YES	80818	ZN436_HUMAN	ENST00000314011	ENSG00000125945	NM_001077195	0	FALSE	FALSE	NA	NA	synonymous_variant	p.Lys453=	Zinc-finger double domain	noncoding	exonic	synonymous_variant:ENST00000314011.4:c.1359G>A:exon4:p.K453K	ENSP00000313582.4:p.Lys453=	ENST00000314011.4:c.1359G>A	NA	NA	NA	NA	NA	synonymous_variant:ZNF436:Transcript:ENST00000314011:protein_coding, synonymous_variant:ZNF436:Transcript:ENST00000374608:protein_coding	NA	NA	NA	NA	NA	NA	FALSE	FALSE	NA	0	NA	NA	NA	NA
2	26405852	G	C	2:g.26405852G>C	grch37	Hermes-3C	SNV	GAREML	GRB2 associated, regulator of MAPK1-like	CCDS54336.1	YES	150946	GARE2_HUMAN	ENST00000401533	ENSG00000157833	NM_001168241	0	FALSE	FALSE	NA	NA	synonymous_variant	p.Leu90=	Cell-cycle sustaining, positive selection,	noncoding	exonic	synonymous_variant:ENST00000401533.2:c.270G>C:exon3:p.L90L	ENSP00000384593.1:p.Leu90=	ENST00000401533.2:c.270G>C	NA	NA	NA	NA	NA	synonymous_variant:GAREML:Transcript:ENST00000401533:protein_coding, synonymous_variant:GAREML:Transcript:ENST00000407684:protein_coding	NA	NA	NA	NA	NA	NA	FALSE	FALSE	NA	0	NA	NA	NA	NA
7	74212075	G	T	7:g.74212075G>T	grch37	Hermes-3C	SNV	GTF2IRD2	GTF2I repeat domain containing 2	CCDS5576.1	YES	84163	NA	ENST00000405086	ENSG00000196275	NM_173537	0	FALSE	FALSE	NA	NA	synonymous_variant	p.Gly592=	NA	noncoding	exonic	synonymous_variant:ENST00000405086.2:c.1776C>A:exon16:p.G592G	ENSP00000385491.2:p.Gly592=	ENST00000405086.2:c.1776C>A	NA	NA	NA	NA	NA	downstream_gene_variant:GTF2IRD2:Transcript:ENST00000361071:protein_coding, intron_variant&non_coding_transcript_variant:STAG3L2:Transcript:ENST00000380775:transcribed_unprocessed_pseudogene, synonymous_variant:GTF2IRD2:Transcript:ENST00000405086:protein_coding, synonymous_variant:GTF2IRD2:Transcript:ENST00000451013:protein_coding, downstream_gene_variant:GTF2IRD2:Transcript:ENST00000453619:prote…	rs2523348	NA	NA	NA	NA	NA	FALSE	FALSE	NA	0	NA	NA	NA	NA
9	38595921	A	G	9:g.38595921A>G	grch37	Hermes-3C	SNV	ANKRD18A	ankyrin repeat domain 18A	CCDS55311.1	YES	253650	AN18A_HUMAN	ENST00000399703	ENSG00000180071	NM_147195	0	FALSE	FALSE	C0024121&C0242379	Neoplasm of lung&Malignant Lung Neoplasm	synonymous_variant	p.Leu472=	CCDC144C protein coiled-coil region	noncoding	exonic	synonymous_variant:ENST00000399703.5:c.1416T>C:exon9:p.L472L	ENSP00000382610.4:p.Leu472=	ENST00000399703.5:c.1416T>C	NA	NA	NA	NA	NA	synonymous_variant:ANKRD18A:Transcript:ENST00000399703:protein_coding	rs920443747	NA	NA	NA	NA	NA	FALSE	FALSE	NA	0	NA	NA	NA	NA
9	95608600	C	T	9:g.95608600C>T	grch37	Hermes-3C	SNV	ZNF484	zinc finger protein 484	CCDS59136.1	YES	83744	ZN484_HUMAN	ENST00000395506	ENSG00000127081	NA	0	FALSE	FALSE	NA	NA	synonymous_variant	p.Gln825=	NA	noncoding	exonic	synonymous_variant:ENST00000395506.3:c.2475G>A:exon4:p.Q825Q	ENSP00000378882.3:p.Gln825=	ENST00000395506.3:c.2475G>A	NA	NA	NA	NA	NA	synonymous_variant:ZNF484:Transcript:ENST00000332591:protein_coding, synonymous_variant:ZNF484:Transcript:ENST00000375495:protein_coding, synonymous_variant:ZNF484:Transcript:ENST00000395505:protein_coding, synonymous_variant:ZNF484:Transcript:ENST00000395506:protein_coding, intron_variant&non_coding_transcript_variant:ANKRD19P:Transcript:ENST00000473204:processed_transcript	NA	NA	NA	NA	NA	NA	FALSE	FALSE	NA	0	NA	NA	NA	NA
11	7022047	T	C	11:g.7022047T>C	grch37	Hermes-3C	SNV	ZNF214	zinc finger protein 214	CCDS31418.1	YES	7761	ZN214_HUMAN	ENST00000278314	ENSG00000149050	NM_013249	0	FALSE	FALSE	NA	NA	synonymous_variant	p.Gly289=	NA	noncoding	exonic	synonymous_variant:ENST00000278314.4:c.867A>G:exon3:p.G289G	ENSP00000278314.4:p.Gly289=	ENST00000278314.4:c.867A>G	NA	NA	NA	NA	NA	synonymous_variant:ZNF214:Transcript:ENST00000278314:protein_coding, synonymous_variant:ZNF214:Transcript:ENST00000536068:protein_coding	rs568404936	NA	NA	NA	NA	NA	FALSE	FALSE	NA	0	NA	NA	NA	0.0002
16	57155097	C	T	16:g.57155097C>T	grch37	Hermes-3C	SNV	CPNE2	copine II	CCDS10774.1	YES	221184	CPNE2_HUMAN	ENST00000535318	ENSG00000140848	NA	0	FALSE	FALSE	NA	NA	synonymous_variant	p.Ser258=	NA	noncoding	exonic	synonymous_variant:ENST00000535318.2:c.774C>T:exon9:p.S258S	ENSP00000439018.2:p.Ser258=	ENST00000535318.2:c.774C>T	NA	NA	NA	NA	NA	synonymous_variant:CPNE2:Transcript:ENST00000290776:protein_coding, synonymous_variant:CPNE2:Transcript:ENST00000535318:protein_coding, synonymous_variant:CPNE2:Transcript:ENST00000537605:protein_coding, synonymous_variant:CPNE2:Transcript:ENST00000565874:protein_coding	rs370649847	COSM5989458	NA	NA	NA	NA	FALSE	FALSE	NA	0	NA	NA	8.2e-06	NA
17	7329100	G	A	17:g.7329100G>A	grch37	Hermes-3C	SNV	C17orf74	chromosome 17 open reading frame 74	CCDS42255.1	YES	201243	SPEM2_HUMAN	ENST00000333870	ENSG00000184560	NM_175734	0	FALSE	FALSE	NA	NA	synonymous_variant	p.Leu31=	NA	noncoding	exonic	synonymous_variant:ENST00000333870.3:c.93G>A:exon1:p.L31L	ENSP00000328061.3:p.Leu31=	ENST00000333870.3:c.93G>A	NA	NA	NA	NA	NA	downstream_gene_variant:SPEM1:Transcript:ENST00000323675:protein_coding, synonymous_variant:C17orf74:Transcript:ENST00000333870:protein_coding, synonymous_variant:C17orf74:Transcript:ENST00000574034:protein_coding, intron_variant&non_coding_transcript_variant:RP11-104H15.7:Transcript:ENST00000575310:processed_transcript	rs894963921	NA	NA	NA	NA	NA	FALSE	FALSE	NA	0	NA	NA	NA	NA
17	39183231	A	G	17:g.39183231A>G	grch37	Hermes-3C	SNV	KRTAP1-5	keratin associated protein 1-5	CCDS42321.1	YES	83895	KRA15_HUMAN	ENST00000361883	ENSG00000221852	NM_031957	0	FALSE	FALSE	NA	NA	synonymous_variant	p.Ser59=	NA	noncoding	exonic	synonymous_variant:ENST00000361883.5:c.177T>C:exon1:p.S59S	ENSP00000355302.5:p.Ser59=	ENST00000361883.5:c.177T>C	NA	NA	NA	NA	NA	synonymous_variant:KRTAP1-5:Transcript:ENST00000361883:protein_coding, downstream_gene_variant:KRTAP1-4:Transcript:ENST00000377747:protein_coding	rs756063130	NA	NA	NA	NA	NA	TRUE	TRUE	NA	0	NA	NA	0	NA
17	39183243	G	T	17:g.39183243G>T	grch37	Hermes-3C	SNV	KRTAP1-5	keratin associated protein 1-5	CCDS42321.1	YES	83895	KRA15_HUMAN	ENST00000361883	ENSG00000221852	NM_031957	0	FALSE	FALSE	NA	NA	synonymous_variant	p.Thr55=	NA	noncoding	exonic	synonymous_variant:ENST00000361883.5:c.165C>A:exon1:p.T55T	ENSP00000355302.5:p.Thr55=	ENST00000361883.5:c.165C>A	NA	NA	NA	NA	NA	synonymous_variant:KRTAP1-5:Transcript:ENST00000361883:protein_coding, downstream_gene_variant:KRTAP1-4:Transcript:ENST00000377747:protein_coding	rs1471546583	NA	NA	NA	NA	NA	TRUE	TRUE	NA	0	NA	NA	NA	NA
19	15918176	G	A	19:g.15918176G>A	grch37	Hermes-3C	SNV	OR10H1	olfactory receptor, family 10, subfamily H, member 1	CCDS12335.1	YES	26539	O10H1_HUMAN	ENST00000334920	ENSG00000186723	NM_013940	0	FALSE	FALSE	NA	NA	synonymous_variant	p.Ala224=	Olfactory receptor	noncoding	exonic	synonymous_variant:ENST00000334920.2:c.672C>T:exon1:p.A224A	ENSP00000335596.2:p.Ala224=	ENST00000334920.2:c.672C>T	NA	NA	NA	NA	NA	synonymous_variant:OR10H1:Transcript:ENST00000334920:protein_coding	rs199635047	COSM3284197	NA	NA	NA	NA	FALSE	FALSE	NA	0	NA	NA	8.14e-05	NA
19	56125836	G	A	19:g.56125836G>A	grch37	Hermes-3C	SNV	ZNF865	zinc finger protein 865	CCDS58681.1	YES	100507290	ZN865_HUMAN	ENST00000568956	ENSG00000261221	NM_001195605	0	FALSE	FALSE	NA	NA	synonymous_variant	p.Pro284=	NA	noncoding	exonic	synonymous_variant:ENST00000568956.1:c.852G>A:exon2:p.P284P	ENSP00000457715.1:p.Pro284=	ENST00000568956.1:c.852G>A	NA	NA	NA	NA	NA	synonymous_variant:ZNF865:Transcript:ENST00000568956:protein_coding	NA	NA	NA	NA	NA	NA	FALSE	TRUE	NA	0	NA	NA	NA	NA
[truncated: 7 more columns]

## Sheet: 3C-HA-MITF
Supplementary Table 1. Summary of Mutations in hermes cells
CHROM	POS	REF	ALT	GENOMIC_CHANGE	GENOME_VERSION	VCF_SAMPLE_ID	VARIANT_CLASS	SYMBOL	GENE_NAME	CCDS	CANONICAL	ENTREZ_ID	UNIPROT_ID	ENSEMBL_TRANSCRIPT_ID	ENSEMBL_GENE_ID	REFSEQ_MRNA	ONCOSCORE	ONCOGENE	TUMOR_SUPPRESSOR	DISGENET_CUI	DISGENET_TERMS	CONSEQUENCE	PROTEIN_CHANGE	PROTEIN_DOMAIN	CODING_STATUS	EXONIC_STATUS	CDS_CHANGE	HGVSp	HGVSc	EFFECT_PREDICTIONS	MUTATION_HOTSPOT	MUTATION_HOTSPOT_TRANSCRIPT	MUTATION_HOTSPOT_CANCERTYPE	PUTATIVE_DRIVER_MUTATION	VEP_ALL_CSQ	DBSNPRSID	COSMIC_MUTATION_ID	TCGA_PANCANCER_COUNT	TCGA_FREQUENCY	ICGC_PCAWG_OCCURRENCE	CHEMBL_COMPOUND_ID	SIMPLEREPEATS_HIT	WINMASKER_HIT	CHEMBL_COMPOUND_TERMS	OPENTARGETS_RANK	CLINVAR	CLINVAR_CLNSIG	GLOBAL_AF_GNOMAD	GLOBAL_AF_1KG
4	153249501	G	T	4:g.153249501G>T	grch37	Hermes-3C-var4	SNV	FBXW7	F-box and WD repeat domain containing 7, E3 ubiquitin protein ligase	CCDS3777.1	YES	55294	FBXW7_HUMAN	ENST00000281708	ENSG00000109670	NM_033632	0.882077	TRUE	TRUE	C0006142&C1961099&C0476089&C1458155&C0010606&C0678222&C0017638&C0279626&C0007117&C0014170&C0555198&C1257931&C1368275	Familial cancer of breast&T-cell acute lymphoblastic leukemia&Endometrial carcinoma&Neoplasm of the breast&Adenoid cystic carcinoma&Breast carcinoma&Glioma&Esophageal Squamous Cell Carcinoma&Basal cell carcinoma&Endometrial neoplasm&Malignant Glioma&Mammary Neoplasms, Human&Skin Pigmented Basal Cell Carcinoma	stop_gained	p.Ser426Ter	WD domain, G-beta repeat	coding	exonic	stop_gained:ENST00000281708.4:c.1277C>A:exon9:p.S426X	ENSP00000281708.3:p.Ser426Ter	ENST00000281708.4:c.1277C>A	fathmm_mkl_coding:damaging, mutpred:NA, fathmm:NA, deogen2:NA, sift:NA, provean:NA, mutationtaster:damaging, primateai:tolerated, splice_site_ada:NA, splice_site_rf:NA, sift4g:NA, metalr:NA, mutationassessor:NA, metasvm:NA, m-cap:NA, gerp_rs:5.9, lrt:damaging	NA	NA	NA	NA	stop_gained:FBXW7:Transcript:ENST00000263981:protein_coding, stop_gained:FBXW7:Transcript:ENST00000281708:protein_coding, stop_gained:FBXW7:Transcript:ENST00000296555:protein_coding, stop_gained:FBXW7:Transcript:ENST00000393956:protein_coding, stop_gained:FBXW7:Transcript:ENST00000603548:protein_coding, stop_gained:FBXW7:Transcript:ENST00000603841:protein_coding	NA	COSM1133713&COSM420165&COSM420166&COSM420167&COSM420168&COSM6969205	NA	NA	NA	NA	FALSE	FALSE	NA	1	NA	NA	NA	NA
5	1293680	C	T	5:g.1293680C>T	grch37	Hermes-3C-var4	SNV	TERT	telomerase reverse transcriptase	CCDS3861.2	YES	7015	TERT_HUMAN	ENST00000310581	ENSG00000164362	NM_198253, NM_001193376	0.188538	TRUE	FALSE	C2239176&C0017638&C0024121&C0242379&C0346647&C0376358&C0555198&C0033578&C0030297&C0376545&C0025202&C0549473&C0678222&C0005684&C0005695&C0006142&C0007131&C0040136&C1140680&C1458155&C4048328&C0027819&C0023903&C0345904&C0006826&C0027651&C0007873&C0206686&C0919267&C0007117&C0023448&C0086692&C1257931&C1368275	Hepatocellular carcinoma&Glioma&Neoplasm of lung&Malignant Lung Neoplasm&Cancer of the pancreas&Malignant tumor of prostate&Malignant Glioma&Prostate neoplasm&Pancreatic Neoplasms&Hematologic neoplasm&Cutaneous melanoma&Thyroid carcinoma&Breast carcinoma&Bladder cancer, somatic&Bladder neoplasm&Familial cancer of breast&Non-small cell lung cancer&Neoplasm of the thyroid gland&Ovarian cancer&Neopl…	missense_variant	p.Glu441Lys	NA	coding	exonic	missense_variant:ENST00000310581.5:c.1321G>A:exon2:p.E441K	ENSP00000309572.5:p.Glu441Lys	ENST00000310581.5:c.1321G>A	fathmm_mkl_coding:tolerated, mutpred:0.447, fathmm:damaging, deogen2:tolerated, sift:tolerated, provean:tolerated, mutationtaster:tolerated, primateai:tolerated, splice_site_ada:NA, splice_site_rf:NA, sift4g:tolerated, metalr:damaging, mutationassessor:damaging, metasvm:tolerated, m-cap:damaging, gerp_rs:0.0393, lrt:tolerated	NA	NA	NA	NA	missense_variant:TERT:Transcript:ENST00000296820:protein_coding, missense_variant:TERT:Transcript:ENST00000310581:protein_coding, missense_variant:TERT:Transcript:ENST00000334602:protein_coding, missense_variant:TERT:Transcript:ENST00000508104:protein_coding	NA	NA	NA	NA	NA	CHEMBL2107856&CHEMBL2108702	FALSE	FALSE	NA	1	NA	NA	NA	NA
3	138474622	GAG	TTT	3:g.138474622GAG>TTT	grch37	Hermes-3C-var4	substitution	PIK3CB	phosphatidylinositol-4,5-bisphosphate 3-kinase, catalytic subunit beta	CCDS3104.1	YES	5291	PK3CB_HUMAN	ENST00000477593	ENSG00000051382	NA	0.573207	TRUE	FALSE	C0079744&C0376358&C0033578	Malignant lymphoma, large B-cell, diffuse&Malignant tumor of prostate&Prostate neoplasm	missense_variant	p.Asp123_Ser124delinsGluLys	NA	coding	exonic	missense_variant:ENST00000477593.1:c.369_371delinsAAA:exon3:p.D123_S124delinsEK	ENSP00000418143.1:p.Asp123_Ser124delinsGluLys	ENST00000477593.1:c.369_371delinsAAA	NA	NA	NA	NA	NA	missense_variant:PIK3CB:Transcript:ENST00000289153:protein_coding, missense_variant:PIK3CB:Transcript:ENST00000477593:protein_coding	NA	NA	NA	NA	NA	CHEMBL3545366&CHEMBL1879463&CHEMBL1922094&CHEMBL1236962&CHEMBL3218576&CHEMBL592445&CHEMBL411907&CHEMBL2326966&CHEMBL521851&CHEMBL2387080&CHEMBL3545424&CHEMBL3545052&CHEMBL3544999&CHEMBL1079593&CHEMBL586701&CHEMBL1234354&CHEMBL2017974&CHEMBL3188551&CHEMBL2165191&CHEMBL1684984&CHEMBL3545385&CHEMBL3545248&CHEMBL3545008&CHEMBL3544966&CHEMBL3545322&CHEMBL3545245&CHEMBL3545324	FALSE	TRUE	NA	0.918239	NA	NA	NA	NA
8	31497697	C	A	8:g.31497697C>A	grch37	Hermes-3C-var4	SNV	NRG1	neuregulin 1	CCDS47836.1	NA	3084	NRG1_HUMAN	ENST00000520407	ENSG00000157168	NM_013962	0.223824	TRUE	FALSE	C0006142&C0678222&C1458155&C0242379&C0024121&C0027626&C1257931	Familial cancer of breast&Breast carcinoma&Neoplasm of the breast&Malignant Lung Neoplasm&Neoplasm of lung&Neoplasm Invasiveness&Mammary Neoplasms, Human	missense_variant	p.Pro66Gln	NA	coding	exonic	missense_variant:ENST00000520407.1:c.197C>A:exon1:p.P66Q	ENSP00000434640.1:p.Pro66Gln	ENST00000520407.1:c.197C>A	fathmm_mkl_coding:damaging, mutpred:0.181, fathmm:tolerated, deogen2:NA, sift:damaging, provean:tolerated, mutationtaster:NA, primateai:tolerated, splice_site_ada:NA, splice_site_rf:NA, sift4g:damaging, metalr:damaging, mutationassessor:NA, metasvm:damaging, m-cap:damaging, gerp_rs:2.81, lrt:NA	NA	NA	NA	NA	intron_variant:NRG1:Transcript:ENST00000519301:protein_coding, missense_variant:NRG1:Transcript:ENST00000520407:protein_coding	NA	NA	NA	NA	NA	NA	FALSE	FALSE	NA	0.904884	NA	NA	NA	NA
11	118345013	G	T	11:g.118345013G>T	grch37	Hermes-3C-var4	SNV	KMT2A	lysine (K)-specific methyltransferase 2A	CCDS55791.1	YES	4297	KMT2A_HUMAN	ENST00000534358	ENSG00000118058	NM_005933, NM_001197104	0.866457	TRUE	FALSE	C0023418&C0023452&C0023470&C1961102&C0023448&C0023465&C0023479&C0376358&C2239176&C0024623&C0005684&C0005695&C0001418&C0033578&C0038356&C0149925&C0205641&C0205642&C0205645&C1708349	Leukemia&L1 Acute Lymphoblastic Leukemia&Myeloid leukemia&Precursor Cell Lymphoblastic Leukemia-Lymphoma&Lymphoid leukemia&Acute monocytic leukemia&Acute myelomonocytic leukemia&Malignant tumor of prostate&Hepatocellular carcinoma&Malignant Gastric Neoplasm&Bladder cancer, somatic&Bladder neoplasm&Adenocarcinoma&Prostate neoplasm&Neoplasm of stomach&Small cell lung cancer&Basal cell adenocarcinom…	missense_variant	p.Asp1047Tyr	NA	coding	exonic	missense_variant:ENST00000534358.1:c.3139G>T:exon3:p.D1047Y	ENSP00000436786.1:p.Asp1047Tyr	ENST00000534358.1:c.3139G>T	fathmm_mkl_coding:damaging, mutpred:0.189, fathmm:damaging, deogen2:tolerated, sift:damaging, provean:damaging, mutationtaster:damaging, primateai:damaging, splice_site_ada:NA, splice_site_rf:NA, sift4g:damaging, metalr:damaging, mutationassessor:tolerated, metasvm:damaging, m-cap:damaging, gerp_rs:5.52, lrt:damaging	NA	NA	NA	NA	missense_variant:KMT2A:Transcript:ENST00000354520:protein_coding, missense_variant:KMT2A:Transcript:ENST00000389506:protein_coding, missense_variant:KMT2A:Transcript:ENST00000534358:protein_coding	NA	COSM1662781&COSM1662782	NA	NA	NA	NA	FALSE	FALSE	NA	0.886008	NA	NA	NA	NA
3	105572318	C	A	3:g.105572318C>A	grch37	Hermes-3C-var4	SNV	CBLB	Cbl proto-oncogene B, E3 ubiquitin protein ligase	CCDS2948.1	YES	868	CBLB_HUMAN	ENST00000264122	ENSG00000114423	NM_170662	0.442738	TRUE	FALSE	NA	NA	missense_variant	p.Arg120Leu	CBL proto-oncogene N-terminal domain 1	coding	exonic	missense_variant:ENST00000264122.4:c.359G>T:exon3:p.R120L	ENSP00000264122.4:p.Arg120Leu	ENST00000264122.4:c.359G>T	fathmm_mkl_coding:damaging, mutpred:0.551, fathmm:tolerated, deogen2:NA, sift:tolerated, provean:damaging, mutationtaster:damaging, primateai:tolerated, splice_site_ada:NA, splice_site_rf:NA, sift4g:tolerated, metalr:damaging, mutationassessor:tolerated, metasvm:damaging, m-cap:damaging, gerp_rs:5.55, lrt:damaging	NA	NA	NA	NA	missense_variant:CBLB:Transcript:ENST00000264122:protein_coding, missense_variant:CBLB:Transcript:ENST00000394027:protein_coding, missense_variant:CBLB:Transcript:ENST00000403724:protein_coding, missense_variant:CBLB:Transcript:ENST00000405772:protein_coding, missense_variant:CBLB:Transcript:ENST00000545639:protein_coding	NA	COSM7273832&COSM7273833	NA	NA	NA	NA	FALSE	TRUE	NA	0.730307	NA	NA	NA	NA
19	45260346	C	A	19:g.45260346C>A	grch37	Hermes-3C-var4	SNV	BCL3	B-cell CLL/lymphoma 3	CCDS12642.2	YES	602	BCL3_HUMAN	ENST00000164227	ENSG00000069399	NM_005178	0.454831	TRUE	FALSE	NA	NA	missense_variant	p.Pro198Thr	Ankyrin repeats (3 copies)	coding	exonic	missense_variant:ENST00000164227.5:c.592C>A:exon4:p.P198T	ENSP00000164227.5:p.Pro198Thr	ENST00000164227.5:c.592C>A	fathmm_mkl_coding:damaging, mutpred:0.495, fathmm:tolerated, deogen2:tolerated, sift:tolerated, provean:damaging, mutationtaster:damaging, primateai:tolerated, splice_site_ada:NA, splice_site_rf:NA, sift4g:tolerated, metalr:tolerated, mutationassessor:damaging, metasvm:tolerated, m-cap:damaging, gerp_rs:4.81, lrt:tolerated	NA	NA	NA	NA	missense_variant:BCL3:Transcript:ENST00000164227:protein_coding	NA	NA	NA	NA	NA	NA	FALSE	FALSE	NA	0.559568	NA	NA	NA	NA
3	195490319	G	T	3:g.195490319G>T	grch37	Hermes-3C-var4	SNV	MUC4	mucin 4, cell surface associated	CCDS54700.1	YES	4585	E9PDY6_HUMAN	ENST00000463781	ENSG00000145113	NM_018406	0.634515	TRUE	FALSE	C0033578&C0376358&C0007134&C0279702&C1266042&C1266043&C1306837	Prostate neoplasm&Malignant tumor of prostate&Renal cell carcinoma, papillary, 1&Clear cell carcinoma of kidney&Chromophobe renal cell carcinoma&Sarcomatoid Renal Cell Carcinoma&Papillary renal cell carcinoma	missense_variant	p.Ser4746Arg	von Willebrand factor type D domain	coding	exonic	missense_variant:ENST00000463781.3:c.14238C>A:exon12:p.S4746R	ENSP00000417498.3:p.Ser4746Arg	ENST00000463781.3:c.14238C>A	fathmm_mkl_coding:tolerated, mutpred:0.67, fathmm:tolerated, deogen2:NA, sift:tolerated, provean:damaging, mutationtaster:tolerated, primateai:tolerated, splice_site_ada:NA, splice_site_rf:NA, sift4g:damaging, metalr:tolerated, mutationassessor:NA, metasvm:tolerated, m-cap:damaging, gerp_rs:2.47, lrt:tolerated	NA	NA	NA	NA	missense_variant:MUC4:Transcript:ENST00000346145:protein_coding, missense_variant:MUC4:Transcript:ENST00000349607:protein_coding, missense_variant:MUC4:Transcript:ENST00000463781:protein_coding, missense_variant:MUC4:Transcript:ENST00000475231:protein_coding	NA	NA	NA	NA	NA	NA	FALSE	TRUE	NA	0.411898	NA	NA	NA	NA
3	38105321	TCATCCCACAG	T	3:g.38105321TCATCCCACAG>T	grch37	Hermes-3C-var4	deletion	DLEC1	deleted in lung and esophageal cancer 1	CCDS2672.2	YES	9940	DLEC1_HUMAN	ENST00000308059	ENSG00000008226	NA	0.859794	FALSE	TRUE	NA	NA	splice_acceptor_variant, intron_variant	NA	NA	coding	exonic	splice_acceptor_variant&intron_variant:ENST00000308059.6:c.1095-10_1095-1del	NA	ENST00000308059.6:c.1095-10_1095-1del	NA	NA	NA	NA	NA	splice_acceptor_variant&intron_variant:DLEC1:Transcript:ENST00000308059:protein_coding, splice_acceptor_variant&intron_variant:DLEC1:Transcript:ENST00000346219:protein_coding, splice_acceptor_variant&intron_variant:DLEC1:Transcript:ENST00000452631:protein_coding	NA	NA	NA	NA	NA	NA	FALSE	FALSE	NA	0	NA	NA	NA	NA
5	162900249	G	T	5:g.162900249G>T	grch37	Hermes-3C-var4	SNV	HMMR	hyaluronan-mediated motility receptor (RHAMM)	CCDS47334.1	YES	3161	HMMR_HUMAN	ENST00000393915	ENSG00000072571	NM_001142556, NM_012484	0.816583	TRUE	FALSE	C0006142&C0678222&C1458155&C1257931	Familial cancer of breast&Breast carcinoma&Neoplasm of the breast&Mammary Neoplasms, Human	stop_gained	p.Glu239Ter	NA	coding	exonic	stop_gained:ENST00000393915.4:c.715G>T:exon8:p.E239X	ENSP00000377492.4:p.Glu239Ter	ENST00000393915.4:c.715G>T	fathmm_mkl_coding:tolerated, mutpred:NA, fathmm:NA, deogen2:NA, sift:NA, provean:NA, mutationtaster:damaging, primateai:tolerated, splice_site_ada:NA, splice_site_rf:NA, sift4g:NA, metalr:NA, mutationassessor:NA, metasvm:NA, m-cap:NA, gerp_rs:1.15, lrt:tolerated	NA	NA	NA	NA	stop_gained:HMMR:Transcript:ENST00000353866:protein_coding, stop_gained:HMMR:Transcript:ENST00000358715:protein_coding, stop_gained:HMMR:Transcript:ENST00000393915:protein_coding, stop_gained:HMMR:Transcript:ENST00000432118:protein_coding	NA	COSM4839924	NA	NA	NA	NA	FALSE	FALSE	NA	0	NA	NA	NA	NA
9	79469012	TCCCTCACC	T	9:g.79469012TCCCTCACC>T	grch37	Hermes-3C-var4	deletion	PRUNE2	prune homolog 2 (Drosophila)	CCDS47982.1	YES	158471	PRUN2_HUMAN	ENST00000376718	ENSG00000106772	NM_015225	0.778281	FALSE	TRUE	NA	NA	splice_donor_variant, coding_sequence_variant, intron_variant	NA	NA	coding	exonic	splice_donor_variant&coding_sequence_variant&intron_variant:ENST00000376718.3:c.141_141+7del	NA	ENST00000376718.3:c.141_141+7del	NA	NA	NA	NA	NA	splice_donor_variant&coding_sequence_variant&intron_variant:PRUNE2:Transcript:ENST00000376713:protein_coding, splice_donor_variant&coding_sequence_variant&intron_variant:PRUNE2:Transcript:ENST00000376718:protein_coding, splice_donor_variant&5_prime_UTR_variant&intron_variant:PRUNE2:Transcript:ENST00000428286:protein_coding	rs1359098284	NA	NA	NA	NA	NA	FALSE	FALSE	NA	0	NA	NA	7.18e-05	NA
17	25924438	C	T	17:g.25924438C>T	grch37	Hermes-3C-var4	SNV	KSR1	kinase suppressor of ras 1	CCDS58532.1	YES	8844	KSR1_HUMAN	ENST00000398988	ENSG00000141068	NM_014238	0.674057	FALSE	TRUE	NA	NA	missense_variant	p.Arg345Trp	NA	coding	exonic	missense_variant:ENST00000398988.3:c.1033C>T:exon11:p.R345W	ENSP00000381958.3:p.Arg345Trp	ENST00000398988.3:c.1033C>T	fathmm_mkl_coding:damaging, mutpred:NA, fathmm:tolerated, deogen2:tolerated, sift:damaging, provean:damaging, mutationtaster:damaging, primateai:tolerated, splice_site_ada:NA, splice_site_rf:NA, sift4g:damaging, metalr:damaging, mutationassessor:NA, metasvm:damaging, m-cap:damaging, gerp_rs:3.87, lrt:damaging	NA	NA	NA	NA	missense_variant:KSR1:Transcript:ENST00000268763:protein_coding, missense_variant:KSR1:Transcript:ENST00000319524:protein_coding, missense_variant:KSR1:Transcript:ENST00000398988:protein_coding, missense_variant:KSR1:Transcript:ENST00000509603:protein_coding	rs866656553	NA	NA	NA	NA	NA	FALSE	FALSE	NA	0	NA	NA	0	NA
19	43031318	G	A	19:g.43031318G>A	grch37	Hermes-3C-var4	SNV	CEACAM1	carcinoembryonic antigen-related cell adhesion molecule 1 (biliary glycoprotein)	CCDS12609.1	YES	634	CEAM1_HUMAN	ENST00000161559	ENSG00000079385	NM_001712	0.578776	FALSE	TRUE	C0001418&C0024121&C0242379&C0205641&C0205642&C0205645	Adenocarcinoma&Neoplasm of lung&Malignant Lung Neoplasm&Basal cell adenocarcinoma&Oxyphilic Adenocarcinoma&Tubular Adenocarcinoma	missense_variant	p.Thr100Ile	Immunoglobulin V-set domain	coding	exonic	missense_variant:ENST00000161559.6:c.299C>T:exon2:p.T100I	ENSP00000161559.6:p.Thr100Ile	ENST00000161559.6:c.299C>T	fathmm_mkl_coding:tolerated, mutpred:NA, fathmm:tolerated, deogen2:tolerated, sift:tolerated, provean:damaging, mutationtaster:tolerated, primateai:tolerated, splice_site_ada:NA, splice_site_rf:NA, sift4g:tolerated, metalr:tolerated, mutationassessor:tolerated, metasvm:tolerated, m-cap:damaging, gerp_rs:-0.431, lrt:NA	NA	NA	NA	NA	missense_variant:CEACAM1:Transcript:ENST00000161559:protein_coding, missense_variant:CEACAM1:Transcript:ENST00000308072:protein_coding, missense_variant:CEACAM1:Transcript:ENST00000351134:protein_coding, missense_variant:CEACAM1:Transcript:ENST00000352591:protein_coding, missense_variant:CEACAM1:Transcript:ENST00000358394:protein_coding, missense_variant:CEACAM1:Transcript:ENST00000403444:protein…	rs199627333	NA	NA	NA	NA	NA	FALSE	FALSE	NA	0	NA	NA	0	NA
21	15858435	ACTGT	A	21:g.15858435ACTGT>A	grch37	Hermes-3C-var4	deletion	SAMSN1	SAM domain, SH3 domain and nuclear localization signals 1	CCDS58786.1	YES	64092	SAMN1_HUMAN	ENST00000285670	ENSG00000155307	NM_001256370	0.545304	FALSE	TRUE	NA	NA	splice_acceptor_variant, intron_variant	NA	NA	coding	exonic	splice_acceptor_variant&intron_variant:ENST00000285670.2:c.1124-4_1124-1del	NA	ENST00000285670.2:c.1124-4_1124-1del	NA	NA	NA	NA	NA	splice_acceptor_variant&intron_variant:SAMSN1:Transcript:ENST00000285670:protein_coding, splice_acceptor_variant&intron_variant:SAMSN1:Transcript:ENST00000400564:protein_coding, splice_acceptor_variant&intron_variant:SAMSN1:Transcript:ENST00000400566:protein_coding	NA	NA	NA	NA	NA	NA	FALSE	TRUE	NA	0	NA	NA	NA	NA
17	1939913	G	A	17:g.1939913G>A	grch37	Hermes-3C-var4	SNV	DPH1	diphthamide biosynthesis 1	CCDS42228.1	YES	1801	DPH1_HUMAN	ENST00000263083	ENSG00000108963	NM_001383	0.472932	FALSE	TRUE	NA	NA	missense_variant	p.Arg169His	Putative diphthamide synthesis protein	coding	exonic	missense_variant:ENST00000263083.6:c.506G>A:exon5:p.R169H	ENSP00000263083.6:p.Arg169His	ENST00000263083.6:c.506G>A	fathmm_mkl_coding:damaging, mutpred:0.61, fathmm:tolerated, deogen2:tolerated, sift:damaging, provean:damaging, mutationtaster:damaging, primateai:tolerated, splice_site_ada:NA, splice_site_rf:NA, sift4g:NA, metalr:tolerated, mutationassessor:damaging, metasvm:tolerated, m-cap:tolerated, gerp_rs:5.38, lrt:damaging	NA	NA	NA	NA	missense_variant:DPH1:Transcript:ENST00000263083:protein_coding, missense_variant:DPH1:Transcript:ENST00000570477:protein_coding	rs761683075	COSM976419	1	Uterine Corpus Endometrial Carcinoma: 0.2% (1/530)	NA	NA	FALSE	FALSE	NA	0	NA	NA	1.63e-05	NA
11	94602561	G	A	11:g.94602561G>A	grch37	Hermes-3C-var4	SNV	AMOTL1	angiomotin like 1	CCDS44712.1	YES	154810	AMOL1_HUMAN	ENST00000433060	ENSG00000166025	NM_130847	0.472305	TRUE	FALSE	NA	NA	missense_variant	p.Arg896His	NA	coding	exonic	missense_variant:ENST00000433060.2:c.2687G>A:exon12:p.R896H	ENSP00000387739.2:p.Arg896His	ENST00000433060.2:c.2687G>A	fathmm_mkl_coding:damaging, mutpred:0.392, fathmm:tolerated, deogen2:tolerated, sift:damaging, provean:tolerated, mutationtaster:damaging, primateai:tolerated, splice_site_ada:NA, splice_site_rf:NA, sift4g:tolerated, metalr:tolerated, mutationassessor:tolerated, metasvm:tolerated, m-cap:damaging, gerp_rs:5.48, lrt:damaging	NA	NA	NA	NA	missense_variant:AMOTL1:Transcript:ENST00000317829:protein_coding, missense_variant:AMOTL1:Transcript:ENST00000317837:protein_coding, missense_variant:AMOTL1:Transcript:ENST00000433060:protein_coding, downstream_gene_variant:RP11-856F16.2:Transcript:ENST00000545958:antisense	NA	NA	NA	NA	NA	NA	FALSE	FALSE	NA	0	NA	NA	NA	NA
12	62783691	TGGTCAGCCC	T	12:g.62783691TGGTCAGCCC>T	grch37	Hermes-3C-var4	deletion	USP15	ubiquitin specific peptidase 15	CCDS58251.1	YES	9958	UBP15_HUMAN	ENST00000280377	ENSG00000135655	NM_001252078	0.468042	TRUE	FALSE	NA	NA	inframe_deletion	p.Gly590_Pro592del	Ubiquitin carboxyl-terminal hydrolase	coding	exonic	inframe_deletion:ENST00000280377.5:c.1768_1776del:exon14:p.G590_P592del	ENSP00000280377.5:p.Gly590_Pro592del	ENST00000280377.5:c.1768_1776del	NA	NA	NA	NA	NA	inframe_deletion:USP15:Transcript:ENST00000280377:protein_coding, inframe_deletion:USP15:Transcript:ENST00000353364:protein_coding, inframe_deletion:USP15:Transcript:ENST00000393654:protein_coding	NA	NA	NA	NA	NA	NA	FALSE	FALSE	NA	0	NA	NA	NA	NA
6	10410408	G	T	6:g.10410408G>T	grch37	Hermes-3C-var4	SNV	TFAP2A	transcription factor AP-2 alpha (activating enhancer binding protein 2 alpha)	CCDS4510.1	YES	7020	NA	ENST00000379604	ENSG00000137203	NM_003220	0.449178	FALSE	TRUE	C0006142&C0678222&C1458155&C1257931	Familial cancer of breast&Breast carcinoma&Neoplasm of the breast&Mammary Neoplasms, Human	stop_gained	p.Ser69Ter	NA	coding	exonic	stop_gained:ENST00000379604.2:c.206C>A:exon2:p.S69X	ENSP00000368924.2:p.Ser69Ter	ENST00000379604.2:c.206C>A	fathmm_mkl_coding:damaging, mutpred:NA, fathmm:NA, deogen2:NA, sift:NA, provean:NA, mutationtaster:damaging, primateai:tolerated, splice_site_ada:NA, splice_site_rf:NA, sift4g:NA, metalr:NA, mutationassessor:NA, metasvm:NA, m-cap:NA, gerp_rs:4.67, lrt:damaging	NA	NA	NA	NA	stop_gained:TFAP2A:Transcript:ENST00000319516:protein_coding, stop_gained:TFAP2A:Transcript:ENST00000379604:protein_coding, stop_gained:TFAP2A:Transcript:ENST00000379608:protein_coding, stop_gained:TFAP2A:Transcript:ENST00000379613:protein_coding, intron_variant&non_coding_transcript_variant:TFAP2A-AS1:Transcript:ENST00000420777:antisense, upstream_gene_variant:TFAP2A-AS1:Transcript:ENST000004435…	NA	COSM3697422&COSM3697423&COSM3697424	NA	NA	NA	NA	FALSE	FALSE	NA	0	NA	NA	NA	NA
5	179247941	C	T	5:g.179247941C>T	grch37	Hermes-3C-var4	SNV	SQSTM1	sequestosome 1	CCDS34317.1	YES	8878	SQSTM_HUMAN	ENST00000389805	ENSG00000161011	NM_003900	0.404065	TRUE	TRUE	C1261473	Sarcoma	missense_variant	p.Ala2Val	NA	coding	exonic	missense_variant:ENST00000389805.4:c.5C>T:exon1:p.A2V	ENSP00000374455.4:p.Ala2Val	ENST00000389805.4:c.5C>T	fathmm_mkl_coding:damaging, mutpred:NA, fathmm:tolerated, deogen2:tolerated, sift:damaging, provean:tolerated, mutationtaster:NA, primateai:tolerated, splice_site_ada:NA, splice_site_rf:NA, sift4g:damaging, metalr:tolerated, mutationassessor:tolerated, metasvm:tolerated, m-cap:damaging, gerp_rs:3.59, lrt:NA	NA	NA	NA	NA	upstream_gene_variant:SQSTM1:Transcript:ENST00000360718:protein_coding, intron_variant:SQSTM1:Transcript:ENST00000376929:protein_coding, missense_variant:SQSTM1:Transcript:ENST00000389805:protein_coding, 5_prime_UTR_variant:SQSTM1:Transcript:ENST00000402874:protein_coding, missense_variant:SQSTM1:Transcript:ENST00000510187:protein_coding	rs377371202	COSM3975453	NA	NA	NA	NA	FALSE	FALSE	NA	0	NA	NA	2.15e-05	0.0004
13	61985944	G	A	13:g.61985944G>A	grch37	Hermes-3C-var4	SNV	PCDH20	protocadherin 20	CCDS9442.2	YES	64881	NA	ENST00000409186	ENSG00000197991	NA	0.373204	FALSE	TRUE	NA	NA	missense_variant	p.Pro763Leu	Cadherin domain	coding	exonic	missense_variant:ENST00000409186.1:c.2288C>T:exon5:p.P763L	ENSP00000386653.1:p.Pro763Leu	ENST00000409186.1:c.2288C>T	fathmm_mkl_coding:damaging, mutpred:NA, fathmm:tolerated, deogen2:tolerated, sift:tolerated, provean:tolerated, mutationtaster:damaging, primateai:tolerated, splice_site_ada:NA, splice_site_rf:NA, sift4g:tolerated, metalr:tolerated, mutationassessor:tolerated, metasvm:tolerated, m-cap:tolerated, gerp_rs:5.22, lrt:tolerated	NA	NA	NA	NA	missense_variant:PCDH20:Transcript:ENST00000409186:protein_coding, missense_variant:PCDH20:Transcript:ENST00000409204:protein_coding	rs143598521	COSM313941&COSM313942	NA	NA	NA	NA	FALSE	FALSE	NA	0	NA	NA	5.29e-05	0.0002
14	53348012	TGCCAAGA	T	14:g.53348012TGCCAAGA>T	grch37	Hermes-3C-var4	deletion	FERMT2	fermitin family member 2	CCDS45107.1	YES	10979	FERM2_HUMAN	ENST00000343279	ENSG00000073712	NM_001134999	0.348808	TRUE	FALSE	C0005684&C0005695	Bladder cancer, somatic&Bladder neoplasm	frameshift_variant	p.Ile232LysfsTer31	FERM N-terminal domain	coding	exonic	frameshift_variant:ENST00000343279.4:c.695_701del:exon5:p.I232fs	ENSP00000342858.4:p.Ile232LysfsTer31	ENST00000343279.4:c.695_701del	NA	NA	NA	NA	NA	frameshift_variant:FERMT2:Transcript:ENST00000341590:protein_coding, frameshift_variant:FERMT2:Transcript:ENST00000343279:protein_coding, frameshift_variant:FERMT2:Transcript:ENST00000395631:protein_coding, frameshift_variant:FERMT2:Transcript:ENST00000399304:protein_coding, frameshift_variant:FERMT2:Transcript:ENST00000553373:protein_coding	NA	NA	NA	NA	NA	NA	FALSE	FALSE	NA	0	NA	NA	NA	NA
7	143085708	T	C	7:g.143085708T>C	grch37	Hermes-3C-var4	SNV	ZYX	zyxin	CCDS5883.1	YES	7791	ZYX_HUMAN	ENST00000322764	ENSG00000159840	NM_003461, NM_001010972	0.341617	FALSE	TRUE	NA	NA	missense_variant	p.Phe424Ser	LIM domain	coding	exonic	missense_variant:ENST00000322764.5:c.1271T>C:exon7:p.F424S	ENSP00000324422.5:p.Phe424Ser	ENST00000322764.5:c.1271T>C	fathmm_mkl_coding:damaging, mutpred:0.786, fathmm:damaging, deogen2:damaging, sift:damaging, provean:damaging, mutationtaster:damaging, primateai:damaging, splice_site_ada:NA, splice_site_rf:NA, sift4g:damaging, metalr:damaging, mutationassessor:damaging, metasvm:damaging, m-cap:damaging, gerp_rs:4.61, lrt:damaging	NA	NA	NA	NA	downstream_gene_variant:EPHA1:Transcript:ENST00000275815:protein_coding, missense_variant:ZYX:Transcript:ENST00000322764:protein_coding, missense_variant:ZYX:Transcript:ENST00000392910:protein_coding, missense_variant:ZYX:Transcript:ENST00000449423:protein_coding	NA	NA	NA	NA	NA	NA	FALSE	FALSE	NA	0	NA	NA	NA	NA
8	6289098	TA	T	8:g.6289098TA>T	grch37	Hermes-3C-var4	deletion	MCPH1	microcephalin 1	CCDS43689.1	YES	79648	MCPH1_HUMAN	ENST00000344683	ENSG00000147316	NM_024596	0.328067	FALSE	TRUE	C0346153	Hereditary Breast Carcinoma	frameshift_variant	p.Lys107AsnfsTer39	NA	coding	exonic	frameshift_variant:ENST00000344683.5:c.321del:exon4:p.K107fs	ENSP00000342924.5:p.Lys107AsnfsTer39	ENST00000344683.5:c.321del	NA	NA	NA	NA	NA	frameshift_variant:MCPH1:Transcript:ENST00000344683:protein_coding, frameshift_variant:MCPH1:Transcript:ENST00000519480:protein_coding, frameshift_variant:MCPH1:Transcript:ENST00000522905:protein_coding	rs776959425	COSM1457774	4	Uterine Carcinosarcoma: 1.8% (1/57), Esophageal Carcinoma: 0.5% (1/184), Uterine Corpus Endometrial Carcinoma: 0.2% (1/530), Breast Invasive Carcinoma: 0.1% (1/986)	NA	NA	FALSE	TRUE	NA	0	NA	NA	0.0001993	NA
1	172002248	A	G	1:g.172002248A>G	grch37	Hermes-3C-var4	SNV	DNM3	dynamin 3	CCDS53431.1	YES	26052	NA	ENST00000358155	ENSG00000197959	NM_015569	0.326858	FALSE	TRUE	C0022665&C0740457	Renal neoplasm&Malignant Kidney Neoplasm	missense_variant	p.Tyr231Cys	Dynamin central region	coding	exonic	missense_variant:ENST00000358155.4:c.692A>G:exon6:p.Y231C	ENSP00000350876.4:p.Tyr231Cys	ENST00000358155.4:c.692A>G	fathmm_mkl_coding:damaging, mutpred:0.787, fathmm:damaging, deogen2:damaging, sift:damaging, provean:damaging, mutationtaster:damaging, primateai:damaging, splice_site_ada:NA, splice_site_rf:NA, sift4g:damaging, metalr:damaging, mutationassessor:damaging, metasvm:damaging, m-cap:damaging, gerp_rs:5.66, lrt:damaging	NA	NA	NA	NA	missense_variant:DNM3:Transcript:ENST00000355305:protein_coding, missense_variant:DNM3:Transcript:ENST00000358155:protein_coding, missense_variant:DNM3:Transcript:ENST00000367731:protein_coding, missense_variant:DNM3:Transcript:ENST00000367733:protein_coding, missense_variant:DNM3:Transcript:ENST00000520906:protein_coding	NA	NA	NA	NA	NA	NA	FALSE	FALSE	NA	0	NA	NA	NA	NA
8	11412845	G	C	8:g.11412845G>C	grch37	Hermes-3C-var4	SNV	BLK	B lymphoid tyrosine kinase	CCDS5982.1	YES	640	BLK_HUMAN	ENST00000259089	ENSG00000136573	NM_001715	0.236482	TRUE	FALSE	NA	NA	missense_variant	p.Lys208Asn	NA	coding	exonic	missense_variant:ENST00000259089.4:c.624G>C:exon8:p.K208N	ENSP00000259089.4:p.Lys208Asn	ENST00000259089.4:c.624G>C	fathmm_mkl_coding:tolerated, mutpred:0.365, fathmm:tolerated, deogen2:tolerated, sift:tolerated, provean:tolerated, mutationtaster:tolerated, primateai:tolerated, splice_site_ada:NA, splice_site_rf:NA, sift4g:tolerated, metalr:tolerated, mutationassessor:tolerated, metasvm:tolerated, m-cap:tolerated, gerp_rs:-8.35, lrt:NA	NA	NA	NA	NA	missense_variant:BLK:Transcript:ENST00000259089:protein_coding, upstream_gene_variant:RP11-148O21.3:Transcript:ENST00000527922:antisense, downstream_gene_variant:RP11-148O21.4:Transcript:ENST00000528629:antisense, missense_variant:BLK:Transcript:ENST00000529894:protein_coding, downstream_gene_variant:RP11-148O21.2:Transcript:ENST00000533322:antisense, upstream_gene_variant:RP11-148O21.6:Transcrip…	NA	NA	NA	NA	NA	CHEMBL1421&CHEMBL1980297&CHEMBL3545085&CHEMBL52885	FALSE	FALSE	NA	0	NA	NA	NA	NA
1	989892	G	T	1:g.989892G>T	grch37	Hermes-3C-var4	SNV	AGRN	agrin	CCDS30551.1	YES	375790	AGRIN_HUMAN	ENST00000379370	ENSG00000188157	NM_198576	0.181778	TRUE	FALSE	NA	NA	missense_variant	p.Gly1981Cys	Laminin G domain	coding	exonic	missense_variant:ENST00000379370.2:c.5941G>T:exon35:p.G1981C	ENSP00000368678.2:p.Gly1981Cys	ENST00000379370.2:c.5941G>T	fathmm_mkl_coding:damaging, mutpred:-, fathmm:tolerated, deogen2:NA, sift:damaging, provean:damaging, mutationtaster:damaging, primateai:damaging, splice_site_ada:NA, splice_site_rf:NA, sift4g:damaging, metalr:damaging, mutationassessor:NA, metasvm:damaging, m-cap:damaging, gerp_rs:4.37, lrt:tolerated	NA	NA	NA	NA	missense_variant:AGRN:Transcript:ENST00000379370:protein_coding, upstream_gene_variant:RP11-54O7.14:Transcript:ENST00000418300:sense_intronic	NA	NA	NA	NA	NA	NA	FALSE	FALSE	NA	0	NA	NA	NA	NA
4	56304529	TCTG	T	4:g.56304529TCTG>T	grch37	Hermes-3C-var4	deletion	CLOCK	clock circadian regulator	CCDS3500.1	YES	9575	CLOCK_HUMAN	ENST00000309964	ENSG00000134852	NM_004898	0.075471	TRUE	FALSE	NA	NA	inframe_deletion	p.Gln760del	NA	coding	exonic	inframe_deletion:ENST00000309964.4:c.2278_2280del:exon21:p.Q760del	ENSP00000308741.4:p.Gln760del	ENST00000309964.4:c.2278_2280del	NA	NA	NA	NA	NA	inframe_deletion:CLOCK:Transcript:ENST00000309964:protein_coding, inframe_deletion:CLOCK:Transcript:ENST00000381322:protein_coding, inframe_deletion:CLOCK:Transcript:ENST00000513440:protein_coding	rs774776137	COSM5018175	NA	NA	NA	NA	FALSE	TRUE	NA	0	NA	NA	0.0001383	NA
14	104173486	G	T	14:g.104173486G>T	grch37	Hermes-3C-var4	SNV	XRCC3	X-ray repair complementing defective repair in Chinese hamster cells 3	CCDS9984.1	YES	7517	XRCC3_HUMAN	ENST00000553264	ENSG00000126215	NA	0.795698	FALSE	FALSE	C0007114&C0037286&C0006142&C0678222&C0025202&C1458155&C0024623&C0278996&C0014859&C0018671&C0546837&C0007117&C0018675&C0024668&C0025500&C0027533&C0027626&C0038356&C0746787&C0751177&C0887900&C1257931&C1368275&C1708349	Neoplasm of the skin&Neoplasm of the skin&Familial cancer of breast&Breast carcinoma&Cutaneous melanoma&Neoplasm of the breast&Malignant Gastric Neoplasm&Neoplasm of head and neck&Esophageal neoplasm&Head and Neck Neoplasms&Malignant tumor of esophagus&Basal cell carcinoma&Neoplasm of head&Mammary Neoplasms, Experimental&Mesothelioma&Neck Neoplasm&Neoplasm Invasiveness&Neoplasm of stomach&Maligna…	missense_variant	p.Pro87Gln	Rad51	coding	exonic	missense_variant:ENST00000553264.1:c.260C>A:exon4:p.P87Q	ENSP00000451974.1:p.Pro87Gln	ENST00000553264.1:c.260C>A	fathmm_mkl_coding:damaging, mutpred:0.344, fathmm:tolerated, deogen2:tolerated, sift:damaging, provean:damaging, mutationtaster:damaging, primateai:tolerated, splice_site_ada:NA, splice_site_rf:NA, sift4g:damaging, metalr:tolerated, mutationassessor:damaging, metasvm:tolerated, m-cap:damaging, gerp_rs:4.8, lrt:tolerated	NA	NA	NA	NA	missense_variant:XRCC3:Transcript:ENST00000352127:protein_coding, upstream_gene_variant:AL049840.1:Transcript:ENST00000429169:protein_coding, missense_variant:XRCC3:Transcript:ENST00000445556:protein_coding, missense_variant:XRCC3:Transcript:ENST00000553264:protein_coding, missense_variant:XRCC3:Transcript:ENST00000554913:protein_coding, intron_variant:XRCC3:Transcript:ENST00000554974:protein_cod…	NA	NA	NA	NA	NA	NA	FALSE	FALSE	NA	1	NA	NA	NA	NA
7	103143559	G	T	7:g.103143559G>T	grch37	Hermes-3C-var4	SNV	RELN	reelin	CCDS47680.1	YES	5649	RELN_HUMAN	ENST00000428762	ENSG00000189056	NM_005045	0.119881	FALSE	FALSE	NA	NA	missense_variant	p.Pro2798Gln	NA	coding	exonic	missense_variant:ENST00000428762.1:c.8393C>A:exon52:p.P2798Q	ENSP00000392423.1:p.Pro2798Gln	ENST00000428762.1:c.8393C>A	fathmm_mkl_coding:damaging, mutpred:0.209, fathmm:tolerated, deogen2:tolerated, sift:damaging, provean:damaging, mutationtaster:damaging, primateai:damaging, splice_site_ada:NA, splice_site_rf:NA, sift4g:damaging, metalr:tolerated, mutationassessor:damaging, metasvm:tolerated, m-cap:tolerated, gerp_rs:5.23, lrt:damaging	NA	NA	NA	NA	missense_variant:RELN:Transcript:ENST00000343529:protein_coding, intron_variant&non_coding_transcript_variant:CTB-107G13.1:Transcript:ENST00000422488:antisense, missense_variant:RELN:Transcript:ENST00000424685:protein_coding, missense_variant:RELN:Transcript:ENST00000428762:protein_coding	NA	NA	1	Skin Cutaneous Melanoma: 0.2% (1/468)	NA	NA	FALSE	FALSE	NA	0.638369	NA	NA	NA	NA
12	124887058	GGCT	G	12:g.124887058GGCT>G	grch37	Hermes-3C-var4	deletion	NCOR2	nuclear receptor corepressor 2	CCDS41858.2	YES	9612	NA	ENST00000405201	ENSG00000196498	NA	0.451755	FALSE	FALSE	NA	NA	inframe_deletion	p.Gln510del	NA	coding	exonic	inframe_deletion:ENST00000405201.1:c.1529_1531del:exon14:p.Q510del	ENSP00000384018.1:p.Gln510del	ENST00000405201.1:c.1529_1531del	NA	NA	NA	NA	NA	inframe_deletion:NCOR2:Transcript:ENST00000356219:protein_coding, inframe_deletion:NCOR2:Transcript:ENST00000397355:protein_coding, inframe_deletion:NCOR2:Transcript:ENST00000404121:protein_coding, inframe_deletion:NCOR2:Transcript:ENST00000404621:protein_coding, inframe_deletion:NCOR2:Transcript:ENST00000405201:protein_coding, inframe_deletion:NCOR2:Transcript:ENST00000429285:protein_coding	rs753830534	COSM5650104&COSM5650105	NA	NA	NA	NA	TRUE	TRUE	NA	0.612517	NA	NA	NA	NA
12	57496118	C	T	12:g.57496118C>T	grch37	Hermes-3C-var4	SNV	STAT6	signal transducer and activator of transcription 6, interleukin-4 induced	CCDS8931.1	YES	6778	STAT6_HUMAN	ENST00000300134	ENSG00000166888	NM_001178078, NM_003153	0.354342	FALSE	FALSE	C0018671&C0018675&C0027533&C0278996&C0746787&C0751177&C0887900	Head and Neck Neoplasms&Neoplasm of head&Neck Neoplasm&Neoplasm of head and neck&Malignant Neck Neoplasm&Cancer of Head&Neoplasm of upper aerodigestive tract	missense_variant	p.Met489Ile	STAT protein, DNA binding domain	coding	exonic	missense_variant:ENST00000300134.3:c.1467G>A:exon13:p.M489I	ENSP00000300134.3:p.Met489Ile	ENST00000300134.3:c.1467G>A	fathmm_mkl_coding:tolerated, mutpred:NA, fathmm:damaging, deogen2:tolerated, sift:tolerated, provean:tolerated, mutationtaster:tolerated, primateai:tolerated, splice_site_ada:NA, splice_site_rf:NA, sift4g:tolerated, metalr:tolerated, mutationassessor:tolerated, metasvm:tolerated, m-cap:tolerated, gerp_rs:-0.247, lrt:tolerated	NA	NA	NA	NA	missense_variant:STAT6:Transcript:ENST00000300134:protein_coding, missense_variant:STAT6:Transcript:ENST00000454075:protein_coding, missense_variant:STAT6:Transcript:ENST00000537215:protein_coding, missense_variant:STAT6:Transcript:ENST00000538913:protein_coding, missense_variant:STAT6:Transcript:ENST00000543873:protein_coding, missense_variant:STAT6:Transcript:ENST00000556155:protein_coding	rs144803834	NA	NA	NA	NA	NA	FALSE	FALSE	NA	0.605891	NA	NA	2.04e-05	NA
9	100405560	T	C	9:g.100405560T>C	grch37	Hermes-3C-var4	SNV	NCBP1	nuclear cap binding protein subunit 1, 80kDa	CCDS6728.1	YES	4686	NCBP1_HUMAN	ENST00000375147	ENSG00000136937	NM_002486	0.125776	FALSE	FALSE	NA	NA	missense_variant	p.Phe100Ser	MIF4G domain	coding	exonic	missense_variant:ENST00000375147.3:c.299T>C:exon4:p.F100S	ENSP00000364289.3:p.Phe100Ser	ENST00000375147.3:c.299T>C	fathmm_mkl_coding:damaging, mutpred:0.924, fathmm:tolerated, deogen2:tolerated, sift:tolerated, provean:damaging, mutationtaster:damaging, primateai:damaging, splice_site_ada:NA, splice_site_rf:NA, sift4g:damaging, metalr:tolerated, mutationassessor:damaging, metasvm:tolerated, m-cap:damaging, gerp_rs:5.5, lrt:damaging	NA	NA	NA	NA	missense_variant:NCBP1:Transcript:ENST00000375147:protein_coding	NA	NA	NA	NA	NA	NA	FALSE	FALSE	NA	0.599487	NA	NA	NA	NA
1	169500112	G	C	1:g.169500112G>C	grch37	Hermes-3C-var4	SNV	F5	coagulation factor V (proaccelerin, labile factor)	CCDS1281.1	YES	2153	FA5_HUMAN	ENST00000367797	ENSG00000198734	NM_000130	0.094504	FALSE	FALSE	C0009375	Neoplasm of the colon	missense_variant	p.Thr1707Ser	Multicopper oxidase	coding	exonic	missense_variant:ENST00000367797.3:c.5120C>G:exon15:p.T1707S	ENSP00000356771.3:p.Thr1707Ser	ENST00000367797.3:c.5120C>G	fathmm_mkl_coding:damaging, mutpred:0.431, fathmm:damaging, deogen2:NA, sift:damaging, provean:damaging, mutationtaster:tolerated, primateai:damaging, splice_site_ada:NA, splice_site_rf:NA, sift4g:damaging, metalr:damaging, mutationassessor:damaging, metasvm:damaging, m-cap:damaging, gerp_rs:5.49, lrt:tolerated	NA	NA	NA	NA	missense_variant:F5:Transcript:ENST00000367796:protein_coding, missense_variant:F5:Transcript:ENST00000367797:protein_coding	NA	NA	NA	NA	NA	NA	FALSE	FALSE	NA	0.598321	NA	NA	NA	NA
1	47755255	ACCCTGC	A	1:g.47755255ACCCTGC>A	grch37	Hermes-3C-var4	deletion	STIL	SCL/TAL1 interrupting locus	CCDS41329.1	YES	6491	STIL_HUMAN	ENST00000371877	ENSG00000123473	NA	0.515432	FALSE	FALSE	NA	NA	splice_acceptor_variant, coding_sequence_variant, intron_variant	NA	NA	coding	exonic	splice_acceptor_variant&coding_sequence_variant&intron_variant:ENST00000371877.3:c.873-4_874del	NA	ENST00000371877.3:c.873-4_874del	NA	NA	NA	NA	NA	splice_acceptor_variant&coding_sequence_variant&intron_variant:STIL:Transcript:ENST00000243182:protein_coding, splice_acceptor_variant&coding_sequence_variant&intron_variant:STIL:Transcript:ENST00000337817:protein_coding, splice_acceptor_variant&coding_sequence_variant&intron_variant:STIL:Transcript:ENST00000360380:protein_coding, splice_acceptor_variant&coding_sequence_variant&intron_variant:STI…	NA	NA	NA	NA	NA	NA	FALSE	FALSE	NA	0.558035	NA	NA	NA	NA
2	128036818	C	T	2:g.128036818C>T	grch37	Hermes-3C-var4	SNV	ERCC3	excision repair cross-complementing rodent repair deficiency, complementation group 3	CCDS2144.1	YES	2071	ERCC3_HUMAN	ENST00000285398	ENSG00000163161	NM_000122	0.634534	FALSE	FALSE	NA	NA	missense_variant	p.Arg554Lys	NA	coding	exonic	missense_variant:ENST00000285398.2:c.1661G>A:exon10:p.R554K	ENSP00000285398.2:p.Arg554Lys	ENST00000285398.2:c.1661G>A	fathmm_mkl_coding:damaging, mutpred:0.526, fathmm:tolerated, deogen2:tolerated, sift:damaging, provean:damaging, mutationtaster:damaging, primateai:damaging, splice_site_ada:NA, splice_site_rf:NA, sift4g:damaging, metalr:tolerated, mutationassessor:damaging, metasvm:tolerated, m-cap:damaging, gerp_rs:5.1, lrt:damaging	NA	NA	NA	NA	missense_variant:ERCC3:Transcript:ENST00000285398:protein_coding, missense_variant:ERCC3:Transcript:ENST00000493187:protein_coding	NA	NA	NA	NA	NA	NA	FALSE	FALSE	NA	0.556497	NA	NA	NA	NA
2	74779607	T	C	2:g.74779607T>C	grch37	Hermes-3C-var4	SNV	LOXL3	lysyl oxidase-like 3	CCDS1953.1	YES	84695	LOXL3_HUMAN	ENST00000264094	ENSG00000115318	NM_032603	0.344221	FALSE	FALSE	NA	NA	missense_variant	p.Lys52Arg	Scavenger receptor cysteine-rich domain	coding	exonic	missense_variant:ENST00000264094.3:c.155A>G:exon2:p.K52R	ENSP00000264094.3:p.Lys52Arg	ENST00000264094.3:c.155A>G	fathmm_mkl_coding:damaging, mutpred:0.405, fathmm:tolerated, deogen2:tolerated, sift:tolerated, provean:tolerated, mutationtaster:damaging, primateai:damaging, splice_site_ada:NA, splice_site_rf:NA, sift4g:tolerated, metalr:tolerated, mutationassessor:tolerated, metasvm:tolerated, m-cap:tolerated, gerp_rs:4.8, lrt:damaging	NA	NA	NA	NA	upstream_gene_variant:DOK1:Transcript:ENST00000233668:protein_coding, missense_variant:LOXL3:Transcript:ENST00000264094:protein_coding, upstream_gene_variant:DOK1:Transcript:ENST00000340004:protein_coding, missense_variant:LOXL3:Transcript:ENST00000393937:protein_coding, missense_variant:LOXL3:Transcript:ENST00000409249:protein_coding, intron_variant:DOK1:Transcript:ENST00000409429:protein_coding…	rs954633340	COSM3583415	NA	NA	NA	NA	FALSE	FALSE	NA	0.551612	NA	NA	1.64e-05	NA
16	84096986	C	G	16:g.84096986C>G	grch37	Hermes-3C-var4	SNV	MBTPS1	membrane-bound transcription factor peptidase, site 1	CCDS10941.1	YES	8720	MBTP1_HUMAN	ENST00000343411	ENSG00000140943	NM_003791	0.258459	FALSE	FALSE	C0376358&C2239176&C0033578	Malignant tumor of prostate&Hepatocellular carcinoma&Prostate neoplasm	missense_variant	p.Gln832His	NA	coding	exonic	missense_variant:ENST00000343411.3:c.2496G>C:exon19:p.Q832H	ENSP00000344223.3:p.Gln832His	ENST00000343411.3:c.2496G>C	fathmm_mkl_coding:damaging, mutpred:0.497, fathmm:tolerated, deogen2:damaging, sift:damaging, provean:damaging, mutationtaster:damaging, primateai:tolerated, splice_site_ada:NA, splice_site_rf:NA, sift4g:damaging, metalr:tolerated, mutationassessor:damaging, metasvm:tolerated, m-cap:damaging, gerp_rs:4.49, lrt:damaging	NA	NA	NA	NA	missense_variant:MBTPS1:Transcript:ENST00000343411:protein_coding	NA	NA	NA	NA	NA	NA	FALSE	FALSE	NA	0.547467	NA	NA	NA	NA
1	226924183	G	A	1:g.226924183G>A	grch37	Hermes-3C-var4	SNV	ITPKB	inositol-trisphosphate 3-kinase B	CCDS1555.1	YES	3707	IP3KB_HUMAN	ENST00000429204	ENSG00000143772	NM_002221	0.321235	FALSE	FALSE	NA	NA	missense_variant	p.Pro326Leu	NA	coding	exonic	missense_variant:ENST00000429204.1:c.977C>T:exon2:p.P326L	ENSP00000411152.1:p.Pro326Leu	ENST00000429204.1:c.977C>T	fathmm_mkl_coding:tolerated, mutpred:0.145, fathmm:tolerated, deogen2:tolerated, sift:tolerated, provean:tolerated, mutationtaster:tolerated, primateai:tolerated, splice_site_ada:NA, splice_site_rf:NA, sift4g:damaging, metalr:tolerated, mutationassessor:tolerated, metasvm:tolerated, m-cap:tolerated, gerp_rs:-8.33, lrt:tolerated	NA	NA	NA	NA	missense_variant:ITPKB:Transcript:ENST00000272117:protein_coding, missense_variant:ITPKB:Transcript:ENST00000366784:protein_coding, missense_variant:ITPKB:Transcript:ENST00000429204:protein_coding	NA	NA	NA	NA	NA	NA	FALSE	FALSE	NA	0.5036	NA	NA	NA	NA
10	48390462	G	A	10:g.48390462G>A	grch37	Hermes-3C-var4	SNV	RBP3	retinol binding protein 3, interstitial	CCDS7218.1	YES	5949	NA	ENST00000224600	ENSG00000107618	NM_002900	0.475152	FALSE	FALSE	NA	NA	missense_variant	p.Pro139Leu	Peptidase family S41	coding	exonic	missense_variant:ENST00000224600.4:c.416C>T:exon1:p.P139L	ENSP00000224600.4:p.Pro139Leu	ENST00000224600.4:c.416C>T	NA	NA	NA	NA	NA	missense_variant:RBP3:Transcript:ENST00000224600:protein_coding, downstream_gene_variant:AL731561.2:Transcript:ENST00000581861:miRNA	rs147118201	COSM6550843	NA	NA	NA	NA	FALSE	FALSE	NA	0.46315	NA	NA	4.47e-05	NA
11	102647057	C	T	11:g.102647057C>T	grch37	Hermes-3C-var4	SNV	MMP10	matrix metallopeptidase 10 (stromelysin 2)	CCDS8321.1	YES	4319	MMP10_HUMAN	ENST00000279441	ENSG00000166670	NM_002425	0.415565	FALSE	FALSE	C0027627&C0024121&C0242379&C0024623&C0038356&C1708349	Metastasis&Neoplasm of lung&Malignant Lung Neoplasm&Malignant Gastric Neoplasm&Neoplasm of stomach&Hereditary diffuse gastric cancer	missense_variant	p.Asp296Asn	Hemopexin	coding	exonic	missense_variant:ENST00000279441.4:c.886G>A:exon6:p.D296N	ENSP00000279441.4:p.Asp296Asn	ENST00000279441.4:c.886G>A	fathmm_mkl_coding:damaging, mutpred:NA, fathmm:tolerated, deogen2:tolerated, sift:damaging, provean:damaging, mutationtaster:damaging, primateai:tolerated, splice_site_ada:NA, splice_site_rf:NA, sift4g:damaging, metalr:tolerated, mutationassessor:damaging, metasvm:tolerated, m-cap:tolerated, gerp_rs:2.56, lrt:tolerated	NA	NA	NA	NA	missense_variant:MMP10:Transcript:ENST00000279441:protein_coding	rs139185475	COSM1350394	1	Colon Adenocarcinoma: 0.3% (1/399)	NA	NA	FALSE	FALSE	NA	0.425515	NA	NA	3.66e-05	0.0002
6	21000454	TAAGGAAATGG	T	6:g.21000454TAAGGAAATGG>T	grch37	Hermes-3C-var4	deletion	CDKAL1	CDK5 regulatory subunit associated protein 1-like 1	CCDS4546.1	YES	54901	CDKAL_HUMAN	ENST00000274695	ENSG00000145996	NM_017774	0.11821	FALSE	FALSE	NA	NA	splice_acceptor_variant, coding_sequence_variant, intron_variant	NA	NA	coding	exonic	splice_acceptor_variant&coding_sequence_variant&intron_variant:ENST00000274695.4:c.910-3_916del	NA	ENST00000274695.4:c.910-3_916del	NA	NA	NA	NA	NA	splice_acceptor_variant&coding_sequence_variant&intron_variant:CDKAL1:Transcript:ENST00000274695:protein_coding, splice_acceptor_variant&coding_sequence_variant&intron_variant:CDKAL1:Transcript:ENST00000378610:protein_coding, splice_acceptor_variant&coding_sequence_variant&intron_variant:CDKAL1:Transcript:ENST00000378624:protein_coding	NA	NA	NA	NA	NA	NA	FALSE	TRUE	NA	0.405422	NA	NA	NA	NA
1	12253048	C	T	1:g.12253048C>T	grch37	Hermes-3C-var4	SNV	TNFRSF1B	tumor necrosis factor receptor superfamily, member 1B	CCDS145.1	YES	7133	TNR1B_HUMAN	ENST00000376259	ENSG00000028137	NM_001066	0.849553	FALSE	FALSE	NA	NA	missense_variant	p.Thr227Met	NA	coding	exonic	missense_variant:ENST00000376259.3:c.680C>T:exon6:p.T227M	ENSP00000365435.3:p.Thr227Met	ENST00000376259.3:c.680C>T	fathmm_mkl_coding:tolerated, mutpred:0.185, fathmm:damaging, deogen2:tolerated, sift:tolerated, provean:tolerated, mutationtaster:tolerated, primateai:tolerated, splice_site_ada:NA, splice_site_rf:NA, sift4g:tolerated, metalr:tolerated, mutationassessor:tolerated, metasvm:tolerated, m-cap:damaging, gerp_rs:-7.96, lrt:tolerated	NA	NA	NA	NA	missense_variant:TNFRSF1B:Transcript:ENST00000376259:protein_coding, downstream_gene_variant:TNFRSF1B:Transcript:ENST00000536782:protein_coding, downstream_gene_variant:MIR4632:Transcript:ENST00000584158:miRNA	rs764190618	NA	1	Colon Adenocarcinoma: 0.3% (1/399)	NA	NA	FALSE	FALSE	NA	0	NA	NA	2.84e-05	NA
11	1018156	GG	AC	11:g.1018156GG>AC	grch37	Hermes-3C-var4	substitution	MUC6	mucin 6, oligomeric mucus/gel-forming	CCDS44513.1	YES	4588	MUC6_HUMAN	ENST00000421673	ENSG00000184956	NM_005961	0.775414	FALSE	FALSE	C0024623&C0038356&C1708349	Malignant Gastric Neoplasm&Neoplasm of stomach&Hereditary diffuse gastric cancer	missense_variant	p.Asn1548_Pro1549delinsLysSer	NA	coding	exonic	missense_variant:ENST00000421673.2:c.4644_4645delinsGT:exon31:p.N1548_P1549delinsKS	ENSP00000406861.2:p.Asn1548_Pro1549delinsLysSer	ENST00000421673.2:c.4644_4645delinsGT	NA	NA	NA	NA	NA	missense_variant:MUC6:Transcript:ENST00000421673:protein_coding	NA	NA	NA	NA	NA	NA	TRUE	FALSE	NA	0	NA	NA	NA	NA
11	1036646	G	A	11:g.1036646G>A	grch37	Hermes-3C-var4	SNV	MUC6	mucin 6, oligomeric mucus/gel-forming	CCDS44513.1	YES	4588	MUC6_HUMAN	ENST00000421673	ENSG00000184956	NM_005961	0.775414	FALSE	FALSE	C0024623&C0038356&C1708349	Malignant Gastric Neoplasm&Neoplasm of stomach&Hereditary diffuse gastric cancer	missense_variant	p.Arg4Trp	NA	coding	exonic	missense_variant:ENST00000421673.2:c.10C>T:exon1:p.R4W	ENSP00000406861.2:p.Arg4Trp	ENST00000421673.2:c.10C>T	fathmm_mkl_coding:tolerated, mutpred:0.452, fathmm:tolerated, deogen2:tolerated, sift:damaging, provean:tolerated, mutationtaster:tolerated, primateai:tolerated, splice_site_ada:NA, splice_site_rf:NA, sift4g:damaging, metalr:tolerated, mutationassessor:tolerated, metasvm:tolerated, m-cap:tolerated, gerp_rs:2.03, lrt:NA	NA	NA	NA	NA	missense_variant:MUC6:Transcript:ENST00000421673:protein_coding	NA	COSM6231053&COSM6231054	NA	NA	NA	NA	FALSE	FALSE	NA	0	NA	NA	NA	NA
12	51773547	G	A	12:g.51773547G>A	grch37	Hermes-3C-var4	SNV	GALNT6	UDP-N-acetyl-alpha-D-galactosamine:polypeptide N-acetylgalactosaminyltransferase 6 (GalNAc-T6)	CCDS8813.1	YES	11226	GALT6_HUMAN	ENST00000543196	ENSG00000139629	NA	0.771872	FALSE	FALSE	NA	NA	missense_variant	p.Arg7Cys	NA	coding	exonic	missense_variant:ENST00000543196.2:c.19C>T:exon2:p.R7C	ENSP00000444171.1:p.Arg7Cys	ENST00000543196.2:c.19C>T	fathmm_mkl_coding:damaging, mutpred:NA, fathmm:tolerated, deogen2:tolerated, sift:damaging, provean:tolerated, mutationtaster:damaging, primateai:damaging, splice_site_ada:NA, splice_site_rf:NA, sift4g:damaging, metalr:tolerated, mutationassessor:damaging, metasvm:tolerated, m-cap:tolerated, gerp_rs:4.52, lrt:damaging	NA	NA	NA	NA	missense_variant:GALNT6:Transcript:ENST00000356317:protein_coding, missense_variant:GALNT6:Transcript:ENST00000543196:protein_coding	rs144722779	NA	NA	NA	NA	NA	FALSE	FALSE	NA	0	NA	NA	0.0001306	0.0002
19	42260742	C	T	19:g.42260742C>T	grch37	Hermes-3C-var4	SNV	CEACAM6	carcinoembryonic antigen-related cell adhesion molecule 6 (non-specific cross reacting antigen)	CCDS12585.1	YES	4680	CEAM6_HUMAN	ENST00000199764	ENSG00000086548	NM_002483	0.732272	FALSE	FALSE	NA	NA	missense_variant	p.Thr100Ile	Immunoglobulin V-set domain	coding	exonic	missense_variant:ENST00000199764.6:c.299C>T:exon2:p.T100I	ENSP00000199764.6:p.Thr100Ile	ENST00000199764.6:c.299C>T	fathmm_mkl_coding:tolerated, mutpred:NA, fathmm:tolerated, deogen2:NA, sift:tolerated, provean:damaging, mutationtaster:tolerated, primateai:tolerated, splice_site_ada:NA, splice_site_rf:NA, sift4g:tolerated, metalr:tolerated, mutationassessor:NA, metasvm:tolerated, m-cap:tolerated, gerp_rs:-0.464, lrt:NA	NA	NA	NA	NA	missense_variant:CEACAM6:Transcript:ENST00000199764:protein_coding, intron_variant:CEA:Transcript:ENST00000598976:protein_coding, downstream_gene_variant:AC011513.4:Transcript:ENST00000601409:antisense	rs141329594	NA	NA	NA	NA	NA	FALSE	FALSE	NA	0	NA	NA	3.28e-05	NA
11	108788682	C	A	11:g.108788682C>A	grch37	Hermes-3C-var4	SNV	DDX10	DEAD (Asp-Glu-Ala-Asp) box polypeptide 10	CCDS8342.1	YES	1662	DDX10_HUMAN	ENST00000322536	ENSG00000178105	NM_004398	0.728065	FALSE	FALSE	NA	NA	missense_variant	p.Pro796Gln	NA	coding	exonic	missense_variant:ENST00000322536.3:c.2387C>A:exon17:p.P796Q	ENSP00000314348.3:p.Pro796Gln	ENST00000322536.3:c.2387C>A	fathmm_mkl_coding:damaging, mutpred:0.295, fathmm:tolerated, deogen2:tolerated, sift:damaging, provean:damaging, mutationtaster:damaging, primateai:tolerated, splice_site_ada:NA, splice_site_rf:NA, sift4g:damaging, metalr:tolerated, mutationassessor:damaging, metasvm:tolerated, m-cap:damaging, gerp_rs:5.66, lrt:damaging	NA	NA	NA	NA	missense_variant:DDX10:Transcript:ENST00000322536:protein_coding, missense_variant:DDX10:Transcript:ENST00000526794:protein_coding	NA	NA	NA	NA	NA	NA	FALSE	FALSE	NA	0	NA	NA	NA	NA
5	32089648	G	T	5:g.32089648G>T	grch37	Hermes-3C-var4	SNV	PDZD2	PDZ domain containing 2	CCDS34137.1	YES	23037	PDZD2_HUMAN	ENST00000438447	ENSG00000133401	NA	0.717708	FALSE	FALSE	NA	NA	missense_variant	p.Asp2032Tyr	NA	coding	exonic	missense_variant:ENST00000438447.1:c.6094G>T:exon20:p.D2032Y	ENSP00000402033.1:p.Asp2032Tyr	ENST00000438447.1:c.6094G>T	fathmm_mkl_coding:tolerated, mutpred:NA, fathmm:tolerated, deogen2:tolerated, sift:damaging, provean:tolerated, mutationtaster:tolerated, primateai:tolerated, splice_site_ada:NA, splice_site_rf:NA, sift4g:damaging, metalr:tolerated, mutationassessor:tolerated, metasvm:tolerated, m-cap:tolerated, gerp_rs:1.17, lrt:tolerated	NA	NA	NA	NA	missense_variant:PDZD2:Transcript:ENST00000282493:protein_coding, missense_variant:PDZD2:Transcript:ENST00000438447:protein_coding	rs377082030	COSM4607165	NA	NA	NA	NA	FALSE	FALSE	NA	0	NA	NA	1.65e-05	NA
7	6194281	G	T	7:g.6194281G>T	grch37	Hermes-3C-var4	SNV	USP42	ubiquitin specific peptidase 42	CCDS47535.1	YES	84132	UBP42_HUMAN	ENST00000306177	ENSG00000106346	NM_032172	0.712291	FALSE	FALSE	NA	NA	missense_variant	p.Trp1032Cys	NA	coding	exonic	missense_variant:ENST00000306177.5:c.3096G>T:exon15:p.W1032C	ENSP00000301962.5:p.Trp1032Cys	ENST00000306177.5:c.3096G>T	fathmm_mkl_coding:damaging, mutpred:0.584, fathmm:tolerated, deogen2:tolerated, sift:damaging, provean:damaging, mutationtaster:damaging, primateai:tolerated, splice_site_ada:NA, splice_site_rf:NA, sift4g:damaging, metalr:tolerated, mutationassessor:tolerated, metasvm:tolerated, m-cap:damaging, gerp_rs:5.66, lrt:damaging	NA	NA	NA	NA	missense_variant:USP42:Transcript:ENST00000306177:protein_coding	rs1204813992	NA	NA	NA	NA	NA	FALSE	FALSE	NA	0	NA	NA	4.5e-06	NA
3	25679797	ATTCACTGT	A	3:g.25679797ATTCACTGT>A	grch37	Hermes-3C-var4	deletion	TOP2B	topoisomerase (DNA) II beta 180kDa	CCDS46776.1	YES	7155	TOP2B_HUMAN	ENST00000435706	ENSG00000077097	NM_001068	0.618386	FALSE	FALSE	C0023470	Myeloid leukemia	splice_acceptor_variant, coding_sequence_variant, intron_variant	NA	NA	coding	exonic	splice_acceptor_variant&coding_sequence_variant&intron_variant:ENST00000435706.2:c.381-4_384del	NA	ENST00000435706.2:c.381-4_384del	NA	NA	NA	NA	NA	splice_acceptor_variant&coding_sequence_variant&intron_variant:TOP2B:Transcript:ENST00000264331:protein_coding, splice_acceptor_variant&coding_sequence_variant&intron_variant:TOP2B:Transcript:ENST00000435706:protein_coding	NA	NA	NA	NA	NA	CHEMBL68117&CHEMBL44657&CHEMBL452231&CHEMBL2103796&CHEMBL2107313&CHEMBL3545337	FALSE	TRUE	NA	0	NA	NA	NA	NA
14	105410515	G	C	14:g.105410515G>C	grch37	Hermes-3C-var4	SNV	AHNAK2	AHNAK nucleoprotein 2	CCDS45177.1	YES	113146	AHNK2_HUMAN	ENST00000333244	ENSG00000185567	NM_138420	0.606457	FALSE	FALSE	NA	NA	missense_variant	p.Thr3758Arg	NA	coding	exonic	missense_variant:ENST00000333244.5:c.11273C>G:exon7:p.T3758R	ENSP00000353114.4:p.Thr3758Arg	ENST00000333244.5:c.11273C>G	fathmm_mkl_coding:tolerated, mutpred:0.229, fathmm:tolerated, deogen2:tolerated, sift:tolerated, provean:tolerated, mutationtaster:tolerated, primateai:NA, splice_site_ada:NA, splice_site_rf:NA, sift4g:tolerated, metalr:tolerated, mutationassessor:tolerated, metasvm:tolerated, m-cap:tolerated, gerp_rs:-1.33, lrt:NA	NA	NA	NA	NA	missense_variant:AHNAK2:Transcript:ENST00000333244:protein_coding, intron_variant:AHNAK2:Transcript:ENST00000557457:protein_coding	rs1183612492	NA	NA	NA	NA	NA	TRUE	FALSE	NA	0	NA	NA	NA	NA
14	105410531	A	G	14:g.105410531A>G	grch37	Hermes-3C-var4	SNV	AHNAK2	AHNAK nucleoprotein 2	CCDS45177.1	YES	113146	AHNK2_HUMAN	ENST00000333244	ENSG00000185567	NM_138420	0.606457	FALSE	FALSE	NA	NA	missense_variant	p.Ser3753Pro	NA	coding	exonic	missense_variant:ENST00000333244.5:c.11257T>C:exon7:p.S3753P	ENSP00000353114.4:p.Ser3753Pro	ENST00000333244.5:c.11257T>C	fathmm_mkl_coding:tolerated, mutpred:0.215, fathmm:tolerated, deogen2:tolerated, sift:tolerated, provean:tolerated, mutationtaster:tolerated, primateai:NA, splice_site_ada:NA, splice_site_rf:NA, sift4g:tolerated, metalr:tolerated, mutationassessor:tolerated, metasvm:tolerated, m-cap:tolerated, gerp_rs:-5.91, lrt:tolerated	NA	NA	NA	NA	missense_variant:AHNAK2:Transcript:ENST00000333244:protein_coding, intron_variant:AHNAK2:Transcript:ENST00000557457:protein_coding	rs1197318890	NA	NA	NA	NA	NA	TRUE	FALSE	NA	0	NA	NA	2.04e-05	NA
12	99059326	TAAAGG	T	12:g.99059326TAAAGG>T	grch37	Hermes-3C-var4	deletion	APAF1	apoptotic peptidase activating factor 1	CCDS9069.1	YES	317	APAF_HUMAN	ENST00000551964	ENSG00000120868	NM_181861	0.606011	FALSE	FALSE	C0007134&C0279702&C1266042&C1266043&C1306837	Renal cell carcinoma, papillary, 1&Clear cell carcinoma of kidney&Chromophobe renal cell carcinoma&Sarcomatoid Renal Cell Carcinoma&Papillary renal cell carcinoma	splice_acceptor_variant, coding_sequence_variant, intron_variant	NA	NA	coding	exonic	splice_acceptor_variant&coding_sequence_variant&intron_variant:ENST00000551964.1:c.956-4_956del	NA	ENST00000551964.1:c.956-4_956del	NA	NA	NA	NA	NA	intron_variant:APAF1:Transcript:ENST00000333991:protein_coding, splice_acceptor_variant&coding_sequence_variant&intron_variant:APAF1:Transcript:ENST00000339433:protein_coding, splice_acceptor_variant&coding_sequence_variant&intron_variant:APAF1:Transcript:ENST00000357310:protein_coding, splice_acceptor_variant&coding_sequence_variant&intron_variant:APAF1:Transcript:ENST00000359972:protein_coding,…	NA	NA	NA	NA	NA	NA	FALSE	TRUE	NA	0	NA	NA	NA	NA
3	121158838	C	T	3:g.121158838C>T	grch37	Hermes-3C-var4	SNV	POLQ	polymerase (DNA directed), theta	CCDS33833.1	YES	10721	DPOLQ_HUMAN	ENST00000264233	ENSG00000051341	NM_199420	0.581176	FALSE	FALSE	NA	NA	splice_donor_variant	NA	NA	coding	exonic	splice_donor_variant:ENST00000264233.5:c.7389+1G>A	NA	ENST00000264233.5:c.7389+1G>A	fathmm_mkl_coding:damaging, mutpred:NA, fathmm:NA, deogen2:NA, sift:NA, provean:NA, mutationtaster:damaging, primateai:NA, splice_site_ada:affect_splicing, splice_site_rf:affect_splicing, sift4g:NA, metalr:NA, mutationassessor:NA, metasvm:NA, m-cap:NA, gerp_rs:5.05, lrt:NA	NA	NA	NA	NA	splice_donor_variant:POLQ:Transcript:ENST00000264233:protein_coding	rs1375969800	COSM6228799	1	Stomach Adenocarcinoma: 0.2% (1/437)	NA	NA	FALSE	FALSE	NA	0	NA	NA	4.1e-06	NA
14	61747543	A	C	14:g.61747543A>C	grch37	Hermes-3C-var4	SNV	TMEM30B	transmembrane protein 30B	CCDS32093.1	YES	161291	CC50B_HUMAN	ENST00000555868	ENSG00000182107	NM_001017970	0.571131	FALSE	FALSE	C0025202	Cutaneous melanoma	missense_variant	p.Val108Gly	LEM3 (ligand-effect modulator 3) family / CDC50 family	coding	exonic	missense_variant:ENST00000555868.1:c.323T>G:exon1:p.V108G	ENSP00000450842.1:p.Val108Gly	ENST00000555868.1:c.323T>G	fathmm_mkl_coding:damaging, mutpred:0.844, fathmm:NA, deogen2:damaging, sift:damaging, provean:damaging, mutationtaster:damaging, primateai:damaging, splice_site_ada:NA, splice_site_rf:NA, sift4g:damaging, metalr:tolerated, mutationassessor:damaging, metasvm:tolerated, m-cap:damaging, gerp_rs:4.59, lrt:damaging	NA	NA	NA	NA	missense_variant:TMEM30B:Transcript:ENST00000355702:protein_coding, missense_variant:TMEM30B:Transcript:ENST00000555868:protein_coding	rs1382420925	NA	NA	NA	NA	NA	FALSE	FALSE	NA	0	NA	NA	NA	NA
1	236341776	G	A	1:g.236341776G>A	grch37	Hermes-3C-var4	SNV	GPR137B	G protein-coupled receptor 137B	CCDS1609.1	YES	7107	G137B_HUMAN	ENST00000366592	ENSG00000077585	NM_003272	0.569563	FALSE	FALSE	NA	NA	missense_variant	p.Cys176Tyr	NA	coding	exonic	missense_variant:ENST00000366592.3:c.527G>A:exon3:p.C176Y	ENSP00000355551.3:p.Cys176Tyr	ENST00000366592.3:c.527G>A	fathmm_mkl_coding:damaging, mutpred:0.867, fathmm:tolerated, deogen2:tolerated, sift:damaging, provean:damaging, mutationtaster:damaging, primateai:damaging, splice_site_ada:NA, splice_site_rf:NA, sift4g:damaging, metalr:damaging, mutationassessor:damaging, metasvm:tolerated, m-cap:damaging, gerp_rs:5.59, lrt:damaging	NA	NA	NA	NA	intron_variant:GPR137B:Transcript:ENST00000366591:protein_coding, missense_variant:GPR137B:Transcript:ENST00000366592:protein_coding	rs927863075	NA	NA	NA	NA	NA	FALSE	FALSE	NA	0	NA	NA	NA	NA
10	99190370	C	T	10:g.99190370C>T	grch37	Hermes-3C-var4	SNV	PGAM1	phosphoglycerate mutase 1 (brain)	CCDS7458.1	YES	5223	PGAM1_HUMAN	ENST00000334828	ENSG00000171314	NM_002629	0.566716	FALSE	FALSE	C0001418&C0007097&C0007131&C0007137&C0024623&C0024667&C0024668&C0026640&C0038356&C0153381&C0205641&C0205642&C0205645&C0205696&C0205698&C1708349	Adenocarcinoma&Carcinoma&Non-small cell lung cancer&Squamous cell carcinoma&Malignant Gastric Neoplasm&Animal Mammary Neoplasm&Mammary Neoplasms, Experimental&Mouth neoplasm&Neoplasm of stomach&Malignant tumor of oral cavity&Basal cell adenocarcinoma&Oxyphilic Adenocarcinoma&Tubular Adenocarcinoma&Carcinoma, anaplastic&Undifferentiated Carcinoma&Hereditary diffuse gastric cancer	missense_variant	p.Pro125Leu	Histidine phosphatase superfamily (branch 1)	coding	exonic	missense_variant:ENST00000334828.5:c.374C>T:exon2:p.P125L	ENSP00000359991.4:p.Pro125Leu	ENST00000334828.5:c.374C>T	fathmm_mkl_coding:damaging, mutpred:0.383, fathmm:tolerated, deogen2:damaging, sift:damaging, provean:damaging, mutationtaster:damaging, primateai:tolerated, splice_site_ada:NA, splice_site_rf:NA, sift4g:tolerated, metalr:tolerated, mutationassessor:tolerated, metasvm:tolerated, m-cap:damaging, gerp_rs:4.69, lrt:damaging	NA	NA	NA	NA	missense_variant:PGAM1:Transcript:ENST00000334828:protein_coding, upstream_gene_variant:AL355490.1:Transcript:ENST00000439965:protein_coding	rs979317271	NA	1	Uterine Carcinosarcoma: 1.8% (1/57)	NA	NA	FALSE	FALSE	NA	0	NA	NA	4.2e-06	NA
4	69344565	AGG	TTT	4:g.69344565AGG>TTT	grch37	Hermes-3C-var4	substitution	TMPRSS11E	transmembrane protease, serine 11E	CCDS33993.1	YES	28983	TM11E_HUMAN	ENST00000305363	ENSG00000087128	NM_014058	0.564406	FALSE	FALSE	NA	NA	splice_acceptor_variant, coding_sequence_variant	NA	NA	coding	exonic	splice_acceptor_variant&coding_sequence_variant:ENST00000305363.4:c.968-2_968delinsTTT	NA	ENST00000305363.4:c.968-2_968delinsTTT	NA	NA	NA	NA	NA	splice_acceptor_variant&coding_sequence_variant:TMPRSS11E:Transcript:ENST00000305363:protein_coding	NA	NA	NA	NA	NA	NA	FALSE	TRUE	NA	0	NA	NA	NA	NA
6	155451108	G	A	6:g.155451108G>A	grch37	Hermes-3C-var4	SNV	TIAM2	T-cell lymphoma invasion and metastasis 2	CCDS34558.1	YES	26230	TIAM2_HUMAN	ENST00000461783	ENSG00000146426	NA	0.563583	FALSE	FALSE	NA	NA	missense_variant	p.Asp251Asn	NA	coding	exonic	missense_variant:ENST00000461783.3:c.751G>A:exon6:p.D251N	ENSP00000437188.2:p.Asp251Asn	ENST00000461783.3:c.751G>A	fathmm_mkl_coding:damaging, mutpred:NA, fathmm:tolerated, deogen2:tolerated, sift:damaging, provean:tolerated, mutationtaster:damaging, primateai:damaging, splice_site_ada:NA, splice_site_rf:NA, sift4g:damaging, metalr:tolerated, mutationassessor:damaging, metasvm:tolerated, m-cap:damaging, gerp_rs:4.95, lrt:damaging	NA	NA	NA	NA	missense_variant:TIAM2:Transcript:ENST00000318981:protein_coding, missense_variant:TIAM2:Transcript:ENST00000360366:protein_coding, 5_prime_UTR_variant:TIAM2:Transcript:ENST00000367174:protein_coding, missense_variant:TIAM2:Transcript:ENST00000456144:protein_coding, missense_variant:TIAM2:Transcript:ENST00000461783:protein_coding, missense_variant:TIAM2:Transcript:ENST00000529824:protein_coding	rs151266968	COSM3622214	1	Skin Cutaneous Melanoma: 0.2% (1/468)	SKCM-US|1|335|0.00299	NA	FALSE	FALSE	NA	0	NA	NA	1.22e-05	0.0002
6	155469355	C	A	6:g.155469355C>A	grch37	Hermes-3C-var4	SNV	TIAM2	T-cell lymphoma invasion and metastasis 2	CCDS34558.1	YES	26230	TIAM2_HUMAN	ENST00000461783	ENSG00000146426	NA	0.563583	FALSE	FALSE	NA	NA	missense_variant	p.Gln639Lys	NA	coding	exonic	missense_variant:ENST00000461783.3:c.1915C>A:exon9:p.Q639K	ENSP00000437188.2:p.Gln639Lys	ENST00000461783.3:c.1915C>A	fathmm_mkl_coding:damaging, mutpred:0.209, fathmm:tolerated, deogen2:tolerated, sift:damaging, provean:tolerated, mutationtaster:damaging, primateai:tolerated, splice_site_ada:NA, splice_site_rf:NA, sift4g:damaging, metalr:tolerated, mutationassessor:damaging, metasvm:tolerated, m-cap:damaging, gerp_rs:5.35, lrt:damaging	NA	NA	NA	NA	missense_variant:TIAM2:Transcript:ENST00000318981:protein_coding, missense_variant:TIAM2:Transcript:ENST00000360366:protein_coding, 5_prime_UTR_variant:TIAM2:Transcript:ENST00000367174:protein_coding, missense_variant:TIAM2:Transcript:ENST00000456144:protein_coding, upstream_gene_variant:TIAM2:Transcript:ENST00000456877:protein_coding, missense_variant:TIAM2:Transcript:ENST00000461783:protein_cod…	NA	NA	NA	NA	NA	NA	FALSE	FALSE	NA	0	NA	NA	NA	NA
8	95419672	G	A	8:g.95419672G>A	grch37	Hermes-3C-var4	SNV	RAD54B	RAD54 homolog B (S. cerevisiae)	CCDS6262.1	YES	25788	RA54B_HUMAN	ENST00000336148	ENSG00000197275	NM_012415	0.563313	FALSE	FALSE	NA	NA	missense_variant	p.Thr259Met	NA	coding	exonic	missense_variant:ENST00000336148.5:c.776C>T:exon5:p.T259M	ENSP00000336606.5:p.Thr259Met	ENST00000336148.5:c.776C>T	fathmm_mkl_coding:damaging, mutpred:NA, fathmm:damaging, deogen2:tolerated, sift:tolerated, provean:tolerated, mutationtaster:tolerated, primateai:tolerated, splice_site_ada:NA, splice_site_rf:NA, sift4g:damaging, metalr:damaging, mutationassessor:tolerated, metasvm:tolerated, m-cap:damaging, gerp_rs:3.01, lrt:damaging	NA	NA	NA	NA	missense_variant:RAD54B:Transcript:ENST00000336148:protein_coding	rs376919776	NA	NA	NA	NA	NA	FALSE	FALSE	NA	0	NA	NA	2.04e-05	NA
11	617686	C	A	11:g.617686C>A	grch37	Hermes-3C-var4	SNV	CDHR5	cadherin-related family member 5	CCDS7707.1	YES	53841	CDHR5_HUMAN	ENST00000358353	ENSG00000099834	NA	0.55807	FALSE	FALSE	NA	NA	missense_variant	p.Asp735Tyr	NA	coding	exonic	missense_variant:ENST00000358353.3:c.2203G>T:exon16:p.D735Y	ENSP00000351118.3:p.Asp735Tyr	ENST00000358353.3:c.2203G>T	fathmm_mkl_coding:tolerated, mutpred:0.137, fathmm:tolerated, deogen2:tolerated, sift:damaging, provean:tolerated, mutationtaster:tolerated, primateai:tolerated, splice_site_ada:NA, splice_site_rf:NA, sift4g:damaging, metalr:tolerated, mutationassessor:NA, metasvm:tolerated, m-cap:tolerated, gerp_rs:-1.89, lrt:NA	NA	NA	NA	NA	upstream_gene_variant:IRF7:Transcript:ENST00000330243:protein_coding, upstream_gene_variant:IRF7:Transcript:ENST00000348655:protein_coding, missense_variant:CDHR5:Transcript:ENST00000349570:protein_coding, missense_variant:CDHR5:Transcript:ENST00000358353:protein_coding, missense_variant:CDHR5:Transcript:ENST00000397542:protein_coding, upstream_gene_variant:IRF7:Transcript:ENST00000397562:protein…	NA	NA	NA	NA	NA	NA	FALSE	FALSE	NA	0	NA	NA	NA	NA
6	41318474	A	C	6:g.41318474A>C	grch37	Hermes-3C-var4	SNV	NCR2	natural cytotoxicity triggering receptor 2	CCDS4855.1	YES	9436	NCTR2_HUMAN	ENST00000373089	ENSG00000096264	NM_004828	0.557742	FALSE	FALSE	NA	NA	missense_variant	p.Thr235Pro	NA	coding	exonic	missense_variant:ENST00000373089.5:c.703A>C:exon5:p.T235P	ENSP00000362181.5:p.Thr235Pro	ENST00000373089.5:c.703A>C	fathmm_mkl_coding:tolerated, mutpred:0.28, fathmm:tolerated, deogen2:tolerated, sift:damaging, provean:tolerated, mutationtaster:tolerated, primateai:tolerated, splice_site_ada:NA, splice_site_rf:NA, sift4g:tolerated, metalr:tolerated, mutationassessor:tolerated, metasvm:tolerated, m-cap:tolerated, gerp_rs:0.794, lrt:NA	NA	NA	NA	NA	3_prime_UTR_variant:NCR2:Transcript:ENST00000373083:protein_coding, 3_prime_UTR_variant:NCR2:Transcript:ENST00000373086:protein_coding, missense_variant:NCR2:Transcript:ENST00000373089:protein_coding, upstream_gene_variant:AL136967.1:Transcript:ENST00000458852:miRNA	NA	NA	NA	NA	NA	NA	FALSE	FALSE	NA	0	NA	NA	NA	NA
6	79664958	TCGAGTAGAAG	T	6:g.79664958TCGAGTAGAAG>T	grch37	Hermes-3C-var4	deletion	PHIP	pleckstrin homology domain interacting protein	CCDS4987.1	YES	55023	PHIP_HUMAN	ENST00000275034	ENSG00000146247	NM_017934	0.554648	FALSE	FALSE	NA	NA	frameshift_variant	p.Thr1295LysfsTer32	NA	coding	exonic	frameshift_variant:ENST00000275034.4:c.3884_3893del:exon34:p.T1295fs	ENSP00000275034.3:p.Thr1295LysfsTer32	ENST00000275034.4:c.3884_3893del	NA	NA	NA	NA	NA	frameshift_variant:PHIP:Transcript:ENST00000275034:protein_coding	NA	NA	NA	NA	NA	NA	FALSE	FALSE	NA	0	NA	NA	NA	NA
1	155307887	TCCAGGGA	T	1:g.155307887TCCAGGGA>T	grch37	Hermes-3C-var4	deletion	ASH1L	ash1 (absent, small, or homeotic)-like (Drosophila)	CCDS1113.2	YES	55870	ASH1L_HUMAN	ENST00000392403	ENSG00000116539	NM_018489	0.554634	FALSE	FALSE	C0023903&C0033578&C0345904&C0376358	Neoplasm of the liver&Prostate neoplasm&Neoplasm of the liver&Malignant tumor of prostate	frameshift_variant	p.Ile2930LysfsTer7	NA	coding	exonic	frameshift_variant:ENST00000392403.3:c.8789_8795del:exon27:p.I2930fs	ENSP00000376204.3:p.Ile2930LysfsTer7	ENST00000392403.3:c.8789_8795del	NA	NA	NA	NA	NA	frameshift_variant:ASH1L:Transcript:ENST00000368346:protein_coding, frameshift_variant:ASH1L:Transcript:ENST00000392403:protein_coding	NA	NA	NA	NA	NA	NA	FALSE	FALSE	NA	0	NA	NA	NA	NA
X	71787879	ACCTTAGGGC	A	X:g.71787879ACCTTAGGGC>A	grch37	Hermes-3C-var4	deletion	HDAC8	histone deacetylase 8	CCDS14420.1	YES	55869	HDAC8_HUMAN	ENST00000373573	ENSG00000147099	NM_018486	0.55298	FALSE	FALSE	NA	NA	splice_acceptor_variant, coding_sequence_variant, intron_variant	NA	NA	coding	exonic	splice_acceptor_variant&coding_sequence_variant&intron_variant:ENST00000373573.3:c.296-8_296del	NA	ENST00000373573.3:c.296-8_296del	NA	NA	NA	NA	NA	splice_acceptor_variant&coding_sequence_variant&intron_variant:HDAC8:Transcript:ENST00000373554:protein_coding, splice_acceptor_variant&coding_sequence_variant&intron_variant:HDAC8:Transcript:ENST00000373556:protein_coding, intron_variant:HDAC8:Transcript:ENST00000373559:protein_coding, splice_acceptor_variant&coding_sequence_variant&intron_variant:HDAC8:Transcript:ENST00000373560:protein_coding,…	NA	NA	NA	NA	NA	CHEMBL1213490&CHEMBL598797&CHEMBL408513&CHEMBL272980&CHEMBL27759&CHEMBL235191&CHEMBL3545052	FALSE	FALSE	NA	0	NA	NA	NA	NA
19	47151992	C	A	19:g.47151992C>A	grch37	Hermes-3C-var4	SNV	DACT3	dishevelled-binding antagonist of beta-catenin 3	CCDS12688.2	YES	147906	DACT3_HUMAN	ENST00000391916	ENSG00000197380	NM_145056	0.539883	FALSE	FALSE	NA	NA	missense_variant	p.Gly546Val	Dapper	coding	exonic	missense_variant:ENST00000391916.2:c.1637G>T:exon4:p.G546V	ENSP00000375783.2:p.Gly546Val	ENST00000391916.2:c.1637G>T	fathmm_mkl_coding:tolerated, mutpred:0.411, fathmm:tolerated, deogen2:tolerated, sift:damaging, provean:damaging, mutationtaster:damaging, primateai:tolerated, splice_site_ada:NA, splice_site_rf:NA, sift4g:NA, metalr:tolerated, mutationassessor:damaging, metasvm:tolerated, m-cap:damaging, gerp_rs:3.16, lrt:NA	NA	NA	NA	NA	missense_variant:DACT3:Transcript:ENST00000300875:protein_coding, missense_variant:DACT3:Transcript:ENST00000391916:protein_coding, downstream_gene_variant:DACT3:Transcript:ENST00000410105:protein_coding	NA	NA	NA	NA	NA	NA	FALSE	TRUE	NA	0	NA	NA	NA	NA
13	102106303	G	T	13:g.102106303G>T	grch37	Hermes-3C-var4	SNV	ITGBL1	integrin, beta-like 1 (with EGF-like repeat domains)	CCDS9499.1	YES	9358	ITGBL_HUMAN	ENST00000376180	ENSG00000198542	NM_004791, NM_001271755	0.509415	FALSE	FALSE	NA	NA	missense_variant	p.Gln56His	NA	coding	exonic	missense_variant:ENST00000376180.3:c.168G>T:exon2:p.Q56H	ENSP00000365351.3:p.Gln56His	ENST00000376180.3:c.168G>T	fathmm_mkl_coding:damaging, mutpred:0.354, fathmm:damaging, deogen2:tolerated, sift:damaging, provean:tolerated, mutationtaster:damaging, primateai:tolerated, splice_site_ada:NA, splice_site_rf:NA, sift4g:NA, metalr:tolerated, mutationassessor:tolerated, metasvm:tolerated, m-cap:damaging, gerp_rs:5.8, lrt:damaging	NA	NA	NA	NA	missense_variant:ITGBL1:Transcript:ENST00000376180:protein_coding, intron_variant:ITGBL1:Transcript:ENST00000545560:protein_coding	NA	NA	NA	NA	NA	NA	FALSE	FALSE	NA	0	NA	NA	NA	NA
17	36634097	G	T	17:g.36634097G>T	grch37	Hermes-3C-var4	SNV	ARHGAP23	Rho GTPase activating protein 23	CCDS56027.1	YES	57636	NA	ENST00000431231	ENSG00000225485	NM_001199417	0.503103	FALSE	FALSE	NA	NA	missense_variant	p.Trp799Leu	Pleckstrin homology domain	coding	exonic	missense_variant:ENST00000431231.2:c.2396G>T:exon12:p.W799L	ENSP00000393539.2:p.Trp799Leu	ENST00000431231.2:c.2396G>T	NA	NA	NA	NA	NA	missense_variant:ARHGAP23:Transcript:ENST00000431231:protein_coding, missense_variant:ARHGAP23:Transcript:ENST00000437668:protein_coding, missense_variant:ARHGAP23:Transcript:ENST00000443378:protein_coding	NA	NA	NA	NA	NA	NA	FALSE	FALSE	NA	0	NA	NA	NA	NA
3	156261002	C	A	3:g.156261002C>A	grch37	Hermes-3C-var4	SNV	SSR3	signal sequence receptor, gamma (translocon-associated protein gamma)	CCDS3176.1	YES	6747	SSRG_HUMAN	ENST00000265044	ENSG00000114850	NM_007107	0.499739	FALSE	FALSE	NA	NA	missense_variant	p.Gly183Val	Translocon-associated protein, gamma subunit (TRAP-gamma)	coding	exonic	missense_variant:ENST00000265044.2:c.548G>T:exon5:p.G183V	ENSP00000265044.2:p.Gly183Val	ENST00000265044.2:c.548G>T	fathmm_mkl_coding:damaging, mutpred:0.45, fathmm:NA, deogen2:tolerated, sift:damaging, provean:damaging, mutationtaster:damaging, primateai:damaging, splice_site_ada:NA, splice_site_rf:NA, sift4g:damaging, metalr:damaging, mutationassessor:damaging, metasvm:damaging, m-cap:tolerated, gerp_rs:5.36, lrt:damaging	NA	NA	NA	NA	missense_variant:SSR3:Transcript:ENST00000265044:protein_coding, downstream_gene_variant:KCNAB1:Transcript:ENST00000302490:protein_coding, missense_variant:SSR3:Transcript:ENST00000463503:protein_coding, missense_variant:SSR3:Transcript:ENST00000467789:protein_coding, downstream_gene_variant:KCNAB1:Transcript:ENST00000471742:protein_coding, 3_prime_UTR_variant:SSR3:Transcript:ENST00000476217:prot…	NA	NA	NA	NA	NA	NA	FALSE	FALSE	NA	0	NA	NA	NA	NA
8	8560176	G	T	8:g.8560176G>T	grch37	Hermes-3C-var4	SNV	CLDN23	claudin 23	CCDS55195.1	YES	137075	CLD23_HUMAN	ENST00000519106	ENSG00000253958	NM_194284	0.490803	FALSE	FALSE	NA	NA	missense_variant	p.Ala90Ser	PMP-22/EMP/MP20/Claudin family	coding	exonic	missense_variant:ENST00000519106.1:c.268G>T:exon1:p.A90S	ENSP00000428780.1:p.Ala90Ser	ENST00000519106.1:c.268G>T	fathmm_mkl_coding:tolerated, mutpred:0.558, fathmm:damaging, deogen2:tolerated, sift:damaging, provean:tolerated, mutationtaster:tolerated, primateai:tolerated, splice_site_ada:NA, splice_site_rf:NA, sift4g:damaging, metalr:tolerated, mutationassessor:tolerated, metasvm:tolerated, m-cap:damaging, gerp_rs:-6.92, lrt:NA	NA	NA	NA	NA	intron_variant&non_coding_transcript_variant:AC087269.1:Transcript:ENST00000389800:pseudogene, missense_variant:CLDN23:Transcript:ENST00000519106:protein_coding	rs201513699	NA	NA	NA	NA	NA	FALSE	FALSE	NA	0	NA	NA	1.34e-05	NA
4	30724012	C	A	4:g.30724012C>A	grch37	Hermes-3C-var4	SNV	PCDH7	protocadherin 7	CCDS54753.1	YES	5099	PCDH7_HUMAN	ENST00000543491	ENSG00000169851	NA	0.4908	FALSE	FALSE	NA	NA	missense_variant	p.Pro323Gln	Cadherin domain	coding	exonic	missense_variant:ENST00000543491.1:c.968C>A:exon1:p.P323Q	ENSP00000441802.1:p.Pro323Gln	ENST00000543491.1:c.968C>A	fathmm_mkl_coding:damaging, mutpred:0.448, fathmm:tolerated, deogen2:tolerated, sift:damaging, provean:tolerated, mutationtaster:damaging, primateai:tolerated, splice_site_ada:NA, splice_site_rf:NA, sift4g:tolerated, metalr:tolerated, mutationassessor:tolerated, metasvm:tolerated, m-cap:damaging, gerp_rs:5.29, lrt:NA	NA	NA	NA	NA	missense_variant:PCDH7:Transcript:ENST00000361762:protein_coding, missense_variant:PCDH7:Transcript:ENST00000543491:protein_coding	NA	COSM4124331&COSM4124332&COSM6739241	NA	NA	NA	NA	FALSE	FALSE	NA	0	NA	NA	NA	NA
14	55203737	TCCAG	T	14:g.55203737TCCAG>T	grch37	Hermes-3C-var4	deletion	SAMD4A	sterile alpha motif domain containing 4A	CCDS32084.2	YES	23034	SMAG1_HUMAN	ENST00000392067	ENSG00000020577	NM_015589	0.486323	FALSE	FALSE	NA	NA	splice_acceptor_variant, intron_variant	NA	NA	coding	exonic	splice_acceptor_variant&intron_variant:ENST00000392067.3:c.716-4_716-1del	NA	ENST00000392067.3:c.716-4_716-1del	NA	NA	NA	NA	NA	intron_variant:SAMD4A:Transcript:ENST00000251091:protein_coding, splice_acceptor_variant&intron_variant:SAMD4A:Transcript:ENST00000357634:protein_coding, splice_acceptor_variant&intron_variant:SAMD4A:Transcript:ENST00000392067:protein_coding, splice_acceptor_variant&intron_variant:SAMD4A:Transcript:ENST00000554335:protein_coding	NA	NA	NA	NA	NA	NA	FALSE	TRUE	NA	0	NA	NA	NA	NA
9	96069099	C	A	9:g.96069099C>A	grch37	Hermes-3C-var4	SNV	WNK2	WNK lysine deficient protein kinase 2	NA	YES	65268	WNK2_HUMAN	ENST00000297954	ENSG00000165238	NM_001282394	0.482738	FALSE	FALSE	NA	NA	missense_variant	p.Ser2122Arg	NA	coding	exonic	missense_variant:ENST00000297954.4:c.6366C>A:exon27:p.S2122R	ENSP00000297954.4:p.Ser2122Arg	ENST00000297954.4:c.6366C>A	fathmm_mkl_coding:damaging, mutpred:0.128, fathmm:tolerated, deogen2:tolerated, sift:damaging, provean:NA, mutationtaster:damaging, primateai:tolerated, splice_site_ada:NA, splice_site_rf:NA, sift4g:tolerated, metalr:tolerated, mutationassessor:tolerated, metasvm:tolerated, m-cap:damaging, gerp_rs:3.09, lrt:tolerated	NA	NA	NA	NA	missense_variant:WNK2:Transcript:ENST00000297954:protein_coding, missense_variant:WNK2:Transcript:ENST00000349097:protein_coding, 3_prime_UTR_variant:WNK2:Transcript:ENST00000356055:protein_coding, 3_prime_UTR_variant:WNK2:Transcript:ENST00000395475:protein_coding, missense_variant:WNK2:Transcript:ENST00000395477:protein_coding, missense_variant:WNK2:Transcript:ENST00000427277:protein_coding	NA	NA	NA	NA	NA	NA	FALSE	FALSE	NA	0	NA	NA	NA	NA
21	47666722	T	A	21:g.47666722T>A	grch37	Hermes-3C-var4	SNV	MCM3AP	minichromosome maintenance complex component 3 associated protein	CCDS13734.1	YES	8888	GANP_HUMAN	ENST00000397708	ENSG00000160294	NA	0.481779	FALSE	FALSE	C1527249	Colorectal cancer	missense_variant	p.Met1457Leu	NA	coding	exonic	missense_variant:ENST00000397708.1:c.4369A>T:exon22:p.M1457L	ENSP00000380820.1:p.Met1457Leu	ENST00000397708.1:c.4369A>T	fathmm_mkl_coding:tolerated, mutpred:0.396, fathmm:tolerated, deogen2:tolerated, sift:tolerated, provean:tolerated, mutationtaster:tolerated, primateai:tolerated, splice_site_ada:NA, splice_site_rf:NA, sift4g:tolerated, metalr:tolerated, mutationassessor:tolerated, metasvm:tolerated, m-cap:tolerated, gerp_rs:-1.46, lrt:tolerated	NA	NA	NA	NA	missense_variant:MCM3AP:Transcript:ENST00000291688:protein_coding, missense_variant:MCM3AP:Transcript:ENST00000397708:protein_coding, intron_variant&non_coding_transcript_variant:MCM3AP-AS1:Transcript:ENST00000414659:antisense, downstream_gene_variant:MCM3AP-AS1:Transcript:ENST00000421927:antisense, downstream_gene_variant:MCM3AP-AS1:Transcript:ENST00000432735:antisense, upstream_gene_variant:AP0…	NA	NA	NA	NA	NA	NA	FALSE	FALSE	NA	0	NA	NA	NA	NA
3	186394974	GA	TC	3:g.186394974GA>TC	grch37	Hermes-3C-var4	substitution	HRG	histidine-rich glycoprotein	CCDS3280.1	YES	3273	HRG_HUMAN	ENST00000232003	ENSG00000113905	NM_000412	0.475855	FALSE	FALSE	C0006142&C0678222&C1458155&C1257931	Familial cancer of breast&Breast carcinoma&Neoplasm of the breast&Mammary Neoplasms, Human	missense_variant	p.Glu294Ser	NA	coding	exonic	missense_variant:ENST00000232003.4:c.880_881inv:exon7:p.E294S	ENSP00000232003.4:p.Glu294Ser	ENST00000232003.4:c.880_881inv	NA	NA	NA	NA	NA	missense_variant:HRG:Transcript:ENST00000232003:protein_coding	NA	NA	NA	NA	NA	NA	FALSE	FALSE	NA	0	NA	NA	NA	NA
22	40661342	ACTGATGGACC	A	22:g.40661342ACTGATGGACC>A	grch37	Hermes-3C-var4	deletion	TNRC6B	trinucleotide repeat containing 6B	CCDS54533.1	YES	23112	TNR6B_HUMAN	ENST00000454349	ENSG00000100354	NM_001162501	0.470591	FALSE	FALSE	NA	NA	frameshift_variant	p.Thr370LysfsTer9	NA	coding	exonic	frameshift_variant:ENST00000454349.2:c.1109_1118del:exon5:p.T370fs	ENSP00000401946.2:p.Thr370LysfsTer9	ENST00000454349.2:c.1109_1118del	NA	NA	NA	NA	NA	intron_variant:TNRC6B:Transcript:ENST00000301923:protein_coding, frameshift_variant:TNRC6B:Transcript:ENST00000335727:protein_coding, intron_variant:TNRC6B:Transcript:ENST00000402203:protein_coding, frameshift_variant:TNRC6B:Transcript:ENST00000454349:protein_coding	NA	NA	NA	NA	NA	NA	FALSE	TRUE	NA	0	NA	NA	NA	NA
12	19489446	TAGGA	T	12:g.19489446TAGGA>T	grch37	Hermes-3C-var4	deletion	PLEKHA5	pleckstrin homology domain containing, family A member 5	CCDS58213.1	YES	54477	PKHA5_HUMAN	ENST00000429027	ENSG00000052126	NM_001256470	0.465419	FALSE	FALSE	NA	NA	splice_acceptor_variant, coding_sequence_variant	NA	NA	coding	exonic	splice_acceptor_variant&coding_sequence_variant:ENST00000429027.2:c.2449-1_2451del	NA	ENST00000429027.2:c.2449-1_2451del	NA	NA	NA	NA	NA	splice_acceptor_variant&coding_sequence_variant:PLEKHA5:Transcript:ENST00000299275:protein_coding, splice_acceptor_variant&coding_sequence_variant:PLEKHA5:Transcript:ENST00000317589:protein_coding, splice_acceptor_variant&coding_sequence_variant:PLEKHA5:Transcript:ENST00000355397:protein_coding, splice_acceptor_variant&coding_sequence_variant:PLEKHA5:Transcript:ENST00000359180:protein_coding, spl…	NA	NA	NA	NA	NA	NA	FALSE	FALSE	NA	0	NA	NA	NA	NA
12	101016095	C	T	12:g.101016095C>T	grch37	Hermes-3C-var4	SNV	GAS2L3	growth arrest-specific 2 like 3	CCDS9079.1	YES	283431	GA2L3_HUMAN	ENST00000539410	ENSG00000139354	NA	0.463253	FALSE	FALSE	NA	NA	stop_gained	p.Arg231Ter	Growth-Arrest-Specific Protein 2 Domain	coding	exonic	stop_gained:ENST00000539410.1:c.691C>T:exon8:p.R231X	ENSP00000439672.1:p.Arg231Ter	ENST00000539410.1:c.691C>T	fathmm_mkl_coding:damaging, mutpred:NA, fathmm:NA, deogen2:NA, sift:NA, provean:NA, mutationtaster:damaging, primateai:tolerated, splice_site_ada:NA, splice_site_rf:NA, sift4g:NA, metalr:NA, mutationassessor:NA, metasvm:NA, m-cap:NA, gerp_rs:4.99, lrt:damaging	NA	NA	NA	NA	stop_gained:GAS2L3:Transcript:ENST00000266754:protein_coding, stop_gained:GAS2L3:Transcript:ENST00000537247:protein_coding, stop_gained:GAS2L3:Transcript:ENST00000539410:protein_coding, stop_gained:GAS2L3:Transcript:ENST00000547754:protein_coding	NA	COSM4037923	NA	NA	NA	NA	FALSE	FALSE	NA	0	NA	NA	NA	NA
3	150128419	G	T	3:g.150128419G>T	grch37	Hermes-3C-var4	SNV	TSC22D2	TSC22 domain family, member 2	CCDS3149.1	YES	9819	T22D2_HUMAN	ENST00000361875	ENSG00000196428	NM_014779	0.460253	FALSE	FALSE	NA	NA	missense_variant	p.Gly428Cys	NA	coding	exonic	missense_variant:ENST00000361875.3:c.1282G>T:exon1:p.G428C	ENSP00000354543.2:p.Gly428Cys	ENST00000361875.3:c.1282G>T	fathmm_mkl_coding:damaging, mutpred:0.348, fathmm:tolerated, deogen2:tolerated, sift:damaging, provean:damaging, mutationtaster:tolerated, primateai:tolerated, splice_site_ada:NA, splice_site_rf:NA, sift4g:damaging, metalr:tolerated, mutationassessor:tolerated, metasvm:tolerated, m-cap:tolerated, gerp_rs:2.0, lrt:tolerated	NA	NA	NA	NA	missense_variant:TSC22D2:Transcript:ENST00000361136:protein_coding, missense_variant:TSC22D2:Transcript:ENST00000361875:protein_coding	NA	NA	NA	NA	NA	NA	FALSE	FALSE	NA	0	NA	NA	NA	NA
16	77334237	C	A	16:g.77334237C>A	grch37	Hermes-3C-var4	SNV	ADAMTS18	ADAM metallopeptidase with thrombospondin type 1 motif, 18	CCDS10926.1	YES	170692	ATS18_HUMAN	ENST00000282849	ENSG00000140873	NM_199355	0.441697	FALSE	FALSE	C1527249	Colorectal cancer	missense_variant	p.Gly866Val	NA	coding	exonic	missense_variant:ENST00000282849.5:c.2597G>T:exon17:p.G866V	ENSP00000282849.5:p.Gly866Val	ENST00000282849.5:c.2597G>T	fathmm_mkl_coding:damaging, mutpred:0.471, fathmm:tolerated, deogen2:tolerated, sift:tolerated, provean:tolerated, mutationtaster:tolerated, primateai:tolerated, splice_site_ada:NA, splice_site_rf:NA, sift4g:tolerated, metalr:tolerated, mutationassessor:tolerated, metasvm:tolerated, m-cap:tolerated, gerp_rs:2.76, lrt:tolerated	NA	NA	NA	NA	missense_variant:ADAMTS18:Transcript:ENST00000282849:protein_coding	rs768098437	COSM5544423	NA	NA	NA	NA	FALSE	FALSE	NA	0	NA	NA	1.22e-05	NA
16	28618314	C	T	16:g.28618314C>T	grch37	Hermes-3C-var4	SNV	SULT1A1	sulfotransferase family, cytosolic, 1A, phenol-preferring, member 1	CCDS32420.1	YES	6817	ST1A1_HUMAN	ENST00000395609	ENSG00000196502	NA	0.438373	FALSE	FALSE	C0376358&C0033578&C0009375&C0042076&C0751571	Malignant tumor of prostate&Prostate neoplasm&Neoplasm of the colon&Urinary tract neoplasm&Malignant Urinary System Neoplasm	missense_variant	p.Gly153Arg	Sulfotransferase domain	coding	exonic	missense_variant:ENST00000395609.1:c.457G>A:exon7:p.G153R	ENSP00000378972.1:p.Gly153Arg	ENST00000395609.1:c.457G>A	fathmm_mkl_coding:damaging, mutpred:NA, fathmm:damaging, deogen2:damaging, sift:damaging, provean:damaging, mutationtaster:damaging, primateai:tolerated, splice_site_ada:NA, splice_site_rf:NA, sift4g:damaging, metalr:damaging, mutationassessor:damaging, metasvm:damaging, m-cap:damaging, gerp_rs:2.42, lrt:damaging	NA	NA	NA	NA	missense_variant:SULT1A1:Transcript:ENST00000314752:protein_coding, missense_variant:SULT1A1:Transcript:ENST00000350842:protein_coding, missense_variant:SULT1A1:Transcript:ENST00000395607:protein_coding, missense_variant:SULT1A1:Transcript:ENST00000395609:protein_coding, missense_variant:SULT1A1:Transcript:ENST00000569554:protein_coding	rs539253610	NA	NA	NA	NA	NA	FALSE	FALSE	NA	0	NA	NA	2.03e-05	0.0002
20	11898961	CCTT	C	20:g.11898961CCTT>C	grch37	Hermes-3C-var4	deletion	BTBD3	BTB (POZ) domain containing 3	CCDS13113.1	YES	22903	BTBD3_HUMAN	ENST00000405977	ENSG00000132640	NM_001282554, NM_001282550	0.428348	FALSE	FALSE	NA	NA	inframe_deletion	p.Phe15del	NA	coding	exonic	inframe_deletion:ENST00000405977.1:c.45_47del:exon2:p.F15del	ENSP00000384545.1:p.Phe15del	ENST00000405977.1:c.45_47del	NA	NA	NA	NA	NA	intron_variant:BTBD3:Transcript:ENST00000254977:protein_coding, inframe_deletion:BTBD3:Transcript:ENST00000378226:protein_coding, intron_variant:BTBD3:Transcript:ENST00000399006:protein_coding, inframe_deletion:BTBD3:Transcript:ENST00000405977:protein_coding, splice_region_variant&non_coding_transcript_exon_variant:RP4-742J24.2:Transcript:ENST00000439529:antisense	rs1187265784	COSM5516914	2	Stomach Adenocarcinoma: 0.5% (2/437)	BTCA-JP|1|239|0.00418, STAD-US|1|289|0.00346, COAD-US|1|254|0.00394	NA	FALSE	FALSE	NA	0	NA	NA	3.34e-05	NA
17	45734218	TGGTGCAGG	T	17:g.45734218TGGTGCAGG>T	grch37	Hermes-3C-var4	deletion	KPNB1	karyopherin (importin) beta 1	CCDS11513.1	YES	3837	IMB1_HUMAN	ENST00000290158	ENSG00000108424	NM_002265	0.421625	FALSE	FALSE	NA	NA	splice_acceptor_variant, coding_sequence_variant, intron_variant	NA	NA	coding	exonic	splice_acceptor_variant&coding_sequence_variant&intron_variant:ENST00000290158.4:c.283-7_283del	NA	ENST00000290158.4:c.283-7_283del	NA	NA	NA	NA	NA	splice_acceptor_variant&coding_sequence_variant&intron_variant:KPNB1:Transcript:ENST00000290158:protein_coding, splice_acceptor_variant&5_prime_UTR_variant&intron_variant:KPNB1:Transcript:ENST00000535458:protein_coding, upstream_gene_variant:KPNB1:Transcript:ENST00000537679:protein_coding, splice_acceptor_variant&5_prime_UTR_variant&intron_variant:KPNB1:Transcript:ENST00000540627:protein_coding	NA	NA	NA	NA	NA	NA	FALSE	TRUE	NA	0	NA	NA	NA	NA
10	17201228	G	T	10:g.17201228G>T	grch37	Hermes-3C-var4	SNV	TRDMT1	tRNA aspartic acid methyltransferase 1	CCDS7114.1	YES	1787	TRDMT_HUMAN	ENST00000377799	ENSG00000107614	NM_004412	0.421541	FALSE	FALSE	NA	NA	missense_variant, splice_region_variant	p.Leu154Ile	C-5 cytosine-specific DNA methylase	coding	exonic	missense_variant&splice_region_variant:ENST00000377799.3:c.460C>A:exon7:p.L154I	ENSP00000367030.3:p.Leu154Ile	ENST00000377799.3:c.460C>A	fathmm_mkl_coding:damaging, mutpred:NA, fathmm:tolerated, deogen2:tolerated, sift:tolerated, provean:tolerated, mutationtaster:damaging, primateai:tolerated, splice_site_ada:splicing_neutral, splice_site_rf:splicing_neutral, sift4g:tolerated, metalr:tolerated, mutationassessor:tolerated, metasvm:tolerated, m-cap:tolerated, gerp_rs:3.8, lrt:damaging	NA	NA	NA	NA	missense_variant&splice_region_variant:TRDMT1:Transcript:ENST00000351358:protein_coding, splice_region_variant&3_prime_UTR_variant:TRDMT1:Transcript:ENST00000358282:protein_coding, missense_variant&splice_region_variant:TRDMT1:Transcript:ENST00000377766:protein_coding, missense_variant&splice_region_variant:TRDMT1:Transcript:ENST00000377799:protein_coding, missense_variant&splice_region_variant:T…	rs370715356	NA	NA	NA	NA	NA	FALSE	FALSE	NA	0	NA	NA	2.93e-05	NA
1	145536872	G	A	1:g.145536872G>A	grch37	Hermes-3C-var4	SNV	ITGA10	integrin, alpha 10	CCDS918.1	YES	8515	ITA10_HUMAN	ENST00000369304	ENSG00000143127	NM_003637	0.419855	FALSE	FALSE	NA	NA	missense_variant	p.Arg751Gln	Integrin alpha	coding	exonic	missense_variant:ENST00000369304.3:c.2252G>A:exon18:p.R751Q	ENSP00000358310.3:p.Arg751Gln	ENST00000369304.3:c.2252G>A	NA	NA	NA	NA	NA	missense_variant:ITGA10:Transcript:ENST00000369304:protein_coding, downstream_gene_variant:RP11-315I20.3:Transcript:ENST00000415065:antisense, missense_variant:ITGA10:Transcript:ENST00000538811:protein_coding, missense_variant:ITGA10:Transcript:ENST00000539363:protein_coding	NA	COSM1747702	NA	NA	NA	NA	FALSE	FALSE	NA	0	NA	NA	NA	NA
1	171504653	G	T	1:g.171504653G>T	grch37	Hermes-3C-var4	SNV	PRRC2C	proline-rich coiled-coil 2C	CCDS1296.2	YES	23215	PRC2C_HUMAN	ENST00000338920	ENSG00000117523	NM_015172	0.414228	FALSE	FALSE	NA	NA	missense_variant	p.Gly652Trp	NA	coding	exonic	missense_variant:ENST00000338920.4:c.1954G>T:exon13:p.G652W	ENSP00000343629.4:p.Gly652Trp	ENST00000338920.4:c.1954G>T	fathmm_mkl_coding:damaging, mutpred:0.18, fathmm:tolerated, deogen2:tolerated, sift:damaging, provean:damaging, mutationtaster:damaging, primateai:damaging, splice_site_ada:NA, splice_site_rf:NA, sift4g:damaging, metalr:tolerated, mutationassessor:damaging, metasvm:tolerated, m-cap:damaging, gerp_rs:5.37, lrt:damaging	NA	NA	NA	NA	missense_variant:PRRC2C:Transcript:ENST00000338920:protein_coding, missense_variant:PRRC2C:Transcript:ENST00000367742:protein_coding, missense_variant:PRRC2C:Transcript:ENST00000392078:protein_coding, missense_variant:PRRC2C:Transcript:ENST00000426496:protein_coding	NA	NA	NA	NA	NA	NA	FALSE	FALSE	NA	0	NA	NA	NA	NA
2	138376009	G	A	2:g.138376009G>A	grch37	Hermes-3C-var4	SNV	THSD7B	thrombospondin, type I, domain containing 7B	NA	YES	80731	THS7B_HUMAN	ENST00000272643	ENSG00000144229	NA	0.414228	FALSE	FALSE	NA	NA	missense_variant	p.Val1208Ile	NA	coding	exonic	missense_variant:ENST00000272643.3:c.3622G>A:exon19:p.V1208I	ENSP00000272643.3:p.Val1208Ile	ENST00000272643.3:c.3622G>A	NA	NA	NA	NA	NA	missense_variant:THSD7B:Transcript:ENST00000272643:protein_coding, missense_variant:THSD7B:Transcript:ENST00000409968:protein_coding, missense_variant:THSD7B:Transcript:ENST00000413152:protein_coding, intron_variant:THSD7B:Transcript:ENST00000543459:protein_coding	rs377484305	NA	1	Bladder Urothelial Carcinoma: 0.2% (1/412)	NA	NA	FALSE	FALSE	NA	0	NA	NA	2.44e-05	0.0002
1	92446700	C	T	1:g.92446700C>T	grch37	Hermes-3C-var4	SNV	BRDT	bromodomain, testis-specific	CCDS735.1	YES	676	BRDT_HUMAN	ENST00000362005	ENSG00000137948	NM_001242805	0.409361	FALSE	FALSE	C0278701	Adenocarcinoma of stomach	missense_variant	p.Ser572Leu	NA	coding	exonic	missense_variant:ENST00000362005.3:c.1715C>T:exon11:p.S572L	ENSP00000354568.3:p.Ser572Leu	ENST00000362005.3:c.1715C>T	fathmm_mkl_coding:tolerated, mutpred:NA, fathmm:tolerated, deogen2:tolerated, sift:tolerated, provean:tolerated, mutationtaster:tolerated, primateai:tolerated, splice_site_ada:NA, splice_site_rf:NA, sift4g:tolerated, metalr:tolerated, mutationassessor:tolerated, metasvm:tolerated, m-cap:tolerated, gerp_rs:0.67, lrt:tolerated	NA	NA	NA	NA	missense_variant:BRDT:Transcript:ENST00000362005:protein_coding, missense_variant:BRDT:Transcript:ENST00000370389:protein_coding, missense_variant:BRDT:Transcript:ENST00000394530:protein_coding, missense_variant:BRDT:Transcript:ENST00000399546:protein_coding, missense_variant:BRDT:Transcript:ENST00000402388:protein_coding	rs376776587	COSM913241	3	Uterine Corpus Endometrial Carcinoma: 0.6% (3/530)	NA	NA	FALSE	TRUE	NA	0	NA	NA	4.5e-05	NA
7	99817850	G	T	7:g.99817850G>T	grch37	Hermes-3C-var4	SNV	PVRIG	poliovirus receptor related immunoglobulin domain containing	CCDS5690.1	YES	79037	PVRIG_HUMAN	ENST00000317271	ENSG00000213413	NM_024070	0.407678	FALSE	FALSE	NA	NA	missense_variant	p.Gly78Trp	NA	coding	exonic	missense_variant:ENST00000317271.2:c.232G>T:exon3:p.G78W	ENSP00000316675.2:p.Gly78Trp	ENST00000317271.2:c.232G>T	fathmm_mkl_coding:tolerated, mutpred:0.367, fathmm:tolerated, deogen2:tolerated, sift:tolerated, provean:damaging, mutationtaster:tolerated, primateai:tolerated, splice_site_ada:NA, splice_site_rf:NA, sift4g:damaging, metalr:tolerated, mutationassessor:tolerated, metasvm:tolerated, m-cap:tolerated, gerp_rs:1.7, lrt:NA	NA	NA	NA	NA	missense_variant:PVRIG:Transcript:ENST00000317271:protein_coding, upstream_gene_variant:AC005071.1:Transcript:ENST00000410550:miRNA, intron_variant:GATS:Transcript:ENST00000436886:protein_coding, intron_variant&non_coding_transcript_variant:GATS:Transcript:ENST00000543273:processed_transcript	NA	NA	NA	NA	NA	NA	FALSE	TRUE	NA	0	NA	NA	NA	NA
8	17819583	A	G	8:g.17819583A>G	grch37	Hermes-3C-var4	SNV	PCM1	pericentriolar material 1	CCDS47812.1	YES	5108	PCM1_HUMAN	ENST00000325083	ENSG00000078674	NM_006197	0.406625	FALSE	FALSE	NA	NA	missense_variant	p.Tyr788Cys	NA	coding	exonic	missense_variant:ENST00000325083.8:c.2363A>G:exon16:p.Y788C	ENSP00000327077.8:p.Tyr788Cys	ENST00000325083.8:c.2363A>G	fathmm_mkl_coding:damaging, mutpred:NA, fathmm:tolerated, deogen2:NA, sift:tolerated, provean:tolerated, mutationtaster:tolerated, primateai:tolerated, splice_site_ada:NA, splice_site_rf:NA, sift4g:tolerated, metalr:tolerated, mutationassessor:NA, metasvm:tolerated, m-cap:tolerated, gerp_rs:4.35, lrt:tolerated	NA	NA	NA	NA	missense_variant:PCM1:Transcript:ENST00000325083:protein_coding, missense_variant:PCM1:Transcript:ENST00000519253:protein_coding, missense_variant:PCM1:Transcript:ENST00000524226:protein_coding	rs373682729	NA	1	Uterine Corpus Endometrial Carcinoma: 0.2% (1/530)	STAD-US|1|289|0.00346	NA	FALSE	FALSE	NA	0	NA	NA	3.29e-05	NA
22	43985979	C	A	22:g.43985979C>A	grch37	Hermes-3C-var4	SNV	EFCAB6	EF-hand calcium binding domain 6	CCDS14049.1	YES	64800	EFCB6_HUMAN	ENST00000262726	ENSG00000186976	NM_022785	0.406365	FALSE	FALSE	NA	NA	missense_variant	p.Gly1003Trp	NA	coding	exonic	missense_variant:ENST00000262726.7:c.3007G>T:exon24:p.G1003W	ENSP00000262726.7:p.Gly1003Trp	ENST00000262726.7:c.3007G>T	fathmm_mkl_coding:damaging, mutpred:0.472, fathmm:damaging, deogen2:tolerated, sift:damaging, provean:tolerated, mutationtaster:tolerated, primateai:tolerated, splice_site_ada:NA, splice_site_rf:NA, sift4g:damaging, metalr:tolerated, mutationassessor:tolerated, metasvm:tolerated, m-cap:damaging, gerp_rs:4.73, lrt:tolerated	NA	NA	NA	NA	missense_variant:EFCAB6:Transcript:ENST00000262726:protein_coding, missense_variant:EFCAB6:Transcript:ENST00000396231:protein_coding	NA	NA	NA	NA	NA	NA	FALSE	FALSE	NA	0	NA	NA	NA	NA
4	86916303	G	A	4:g.86916303G>A	grch37	Hermes-3C-var4	SNV	ARHGAP24	Rho GTPase activating protein 24	CCDS34025.1	YES	83478	RHG24_HUMAN	ENST00000395184	ENSG00000138639	NM_001025616, NM_001287805	0.404694	FALSE	FALSE	NA	NA	missense_variant	p.Arg499Gln	NA	coding	exonic	missense_variant:ENST00000395184.1:c.1496G>A:exon9:p.R499Q	ENSP00000378611.1:p.Arg499Gln	ENST00000395184.1:c.1496G>A	fathmm_mkl_coding:damaging, mutpred:NA, fathmm:tolerated, deogen2:tolerated, sift:damaging, provean:tolerated, mutationtaster:damaging, primateai:tolerated, splice_site_ada:NA, splice_site_rf:NA, sift4g:tolerated, metalr:tolerated, mutationassessor:damaging, metasvm:tolerated, m-cap:damaging, gerp_rs:5.02, lrt:damaging	NA	NA	NA	NA	missense_variant:ARHGAP24:Transcript:ENST00000264343:protein_coding, missense_variant:ARHGAP24:Transcript:ENST00000395183:protein_coding, missense_variant:ARHGAP24:Transcript:ENST00000395184:protein_coding	rs115120658	COSM1173071&COSM1173072	1	Bladder Urothelial Carcinoma: 0.2% (1/412)	NA	NA	FALSE	FALSE	NA	0	NA	NA	0.0001097	0.0002
7	111409673	C	T	7:g.111409673C>T	grch37	Hermes-3C-var4	SNV	DOCK4	dedicator of cytokinesis 4	CCDS47688.1	YES	9732	DOCK4_HUMAN	ENST00000437633	ENSG00000128512	NM_014705	0.400249	FALSE	FALSE	NA	NA	missense_variant	p.Arg1238Lys	NA	coding	exonic	missense_variant:ENST00000437633.1:c.3713G>A:exon36:p.R1238K	ENSP00000404179.1:p.Arg1238Lys	ENST00000437633.1:c.3713G>A	fathmm_mkl_coding:damaging, mutpred:0.464, fathmm:tolerated, deogen2:tolerated, sift:tolerated, provean:tolerated, mutationtaster:damaging, primateai:damaging, splice_site_ada:NA, splice_site_rf:NA, sift4g:tolerated, metalr:tolerated, mutationassessor:damaging, metasvm:tolerated, m-cap:tolerated, gerp_rs:5.41, lrt:damaging	NA	NA	NA	NA	missense_variant:DOCK4:Transcript:ENST00000428084:protein_coding, missense_variant:DOCK4:Transcript:ENST00000437633:protein_coding, missense_variant:DOCK4:Transcript:ENST00000494651:protein_coding	NA	NA	1	Lung Squamous Cell Carcinoma: 0.2% (1/492)	NA	NA	FALSE	FALSE	NA	0	NA	NA	NA	NA
15	63047833	T	C	15:g.63047833T>C	grch37	Hermes-3C-var4	SNV	TLN2	talin 2	CCDS32261.1	YES	83660	TLN2_HUMAN	ENST00000561311	ENSG00000171914	NA	0.38962	FALSE	FALSE	NA	NA	missense_variant	p.Phe1527Leu	NA	coding	exonic	missense_variant:ENST00000561311.1:c.4579T>C:exon36:p.F1527L	ENSP00000453508.1:p.Phe1527Leu	ENST00000561311.1:c.4579T>C	fathmm_mkl_coding:damaging, mutpred:0.443, fathmm:tolerated, deogen2:NA, sift:tolerated, provean:damaging, mutationtaster:damaging, primateai:damaging, splice_site_ada:NA, splice_site_rf:NA, sift4g:damaging, metalr:tolerated, mutationassessor:tolerated, metasvm:tolerated, m-cap:tolerated, gerp_rs:6.11, lrt:damaging	NA	NA	NA	NA	missense_variant:TLN2:Transcript:ENST00000306829:protein_coding, upstream_gene_variant:TLN2:Transcript:ENST00000472902:protein_coding, missense_variant:TLN2:Transcript:ENST00000561311:protein_coding	NA	NA	NA	NA	NA	NA	FALSE	FALSE	NA	0	NA	NA	NA	NA
11	45274066	C	T	11:g.45274066C>T	grch37	Hermes-3C-var4	SNV	SYT13	synaptotagmin XIII	CCDS31470.1	YES	57586	SYT13_HUMAN	ENST00000020926	ENSG00000019505	NM_020826, NM_001247987	0.386044	FALSE	FALSE	NA	NA	missense_variant	p.Arg251His	C2 domain	coding	exonic	missense_variant:ENST00000020926.3:c.752G>A:exon4:p.R251H	ENSP00000020926.3:p.Arg251His	ENST00000020926.3:c.752G>A	fathmm_mkl_coding:damaging, mutpred:NA, fathmm:tolerated, deogen2:tolerated, sift:tolerated, provean:damaging, mutationtaster:damaging, primateai:tolerated, splice_site_ada:NA, splice_site_rf:NA, sift4g:tolerated, metalr:tolerated, mutationassessor:damaging, metasvm:tolerated, m-cap:tolerated, gerp_rs:5.85, lrt:damaging	NA	NA	NA	NA	missense_variant:SYT13:Transcript:ENST00000020926:protein_coding, upstream_gene_variant:CTD-2560E9.5:Transcript:ENST00000531663:antisense, upstream_gene_variant:CTD-2560E9.5:Transcript:ENST00000534342:antisense	rs141892837	NA	1	Cervical Squamous Cell Carcinoma and Endocervical Adenocarcinoma: 0.3% (1/289)	NA	NA	FALSE	FALSE	NA	0	NA	NA	9.44e-05	0.0002
11	45307620	C	A	11:g.45307620C>A	grch37	Hermes-3C-var4	SNV	SYT13	synaptotagmin XIII	CCDS31470.1	YES	57586	SYT13_HUMAN	ENST00000020926	ENSG00000019505	NM_020826, NM_001247987	0.386044	FALSE	FALSE	NA	NA	missense_variant	p.Asp47Tyr	NA	coding	exonic	missense_variant:ENST00000020926.3:c.139G>T:exon1:p.D47Y	ENSP00000020926.3:p.Asp47Tyr	ENST00000020926.3:c.139G>T	fathmm_mkl_coding:tolerated, mutpred:0.363, fathmm:tolerated, deogen2:tolerated, sift:damaging, provean:tolerated, mutationtaster:tolerated, primateai:tolerated, splice_site_ada:NA, splice_site_rf:NA, sift4g:tolerated, metalr:tolerated, mutationassessor:tolerated, metasvm:tolerated, m-cap:damaging, gerp_rs:2.87, lrt:tolerated	NA	NA	NA	NA	missense_variant:SYT13:Transcript:ENST00000020926:protein_coding	rs1328122156	NA	NA	NA	NA	NA	FALSE	FALSE	NA	0	NA	NA	8.6e-06	NA
20	34220800	G	A	20:g.34220800G>A	grch37	Hermes-3C-var4	SNV	CPNE1	copine I	CCDS46595.1	YES	8904	B0QZ18_HUMAN	ENST00000317677	ENSG00000214078	NM_003915	0.383541	FALSE	FALSE	NA	NA	missense_variant	p.His21Tyr	C2 domain	coding	exonic	missense_variant:ENST00000317677.5:c.61C>T:exon2:p.H21Y	ENSP00000317257.5:p.His21Tyr	ENST00000317677.5:c.61C>T	fathmm_mkl_coding:damaging, mutpred:0.563, fathmm:tolerated, deogen2:tolerated, sift:damaging, provean:damaging, mutationtaster:tolerated, primateai:tolerated, splice_site_ada:NA, splice_site_rf:NA, sift4g:damaging, metalr:tolerated, mutationassessor:tolerated, metasvm:tolerated, m-cap:tolerated, gerp_rs:5.15, lrt:NA	NA	NA	NA	NA	missense_variant:CPNE1:Transcript:ENST00000317619:protein_coding, missense_variant:CPNE1:Transcript:ENST00000317677:protein_coding, missense_variant:CPNE1:Transcript:ENST00000352393:protein_coding, missense_variant:CPNE1:Transcript:ENST00000397442:protein_coding, missense_variant:CPNE1:Transcript:ENST00000397443:protein_coding, missense_variant:CPNE1:Transcript:ENST00000397445:protein_coding, mis…	NA	NA	NA	NA	NA	NA	FALSE	FALSE	NA	0	NA	NA	NA	NA
14	100996199	G	T	14:g.100996199G>T	grch37	Hermes-3C-var4	SNV	WDR25	WD repeat domain 25	CCDS32157.1	YES	79446	WDR25_HUMAN	ENST00000335290	ENSG00000176473	NM_024515	0.377327	FALSE	FALSE	NA	NA	missense_variant	p.Asp486Tyr	WD domain, G-beta repeat	coding	exonic	missense_variant:ENST00000335290.6:c.1456G>T:exon7:p.D486Y	ENSP00000334148.6:p.Asp486Tyr	ENST00000335290.6:c.1456G>T	fathmm_mkl_coding:tolerated, mutpred:0.474, fathmm:tolerated, deogen2:tolerated, sift:damaging, provean:tolerated, mutationtaster:tolerated, primateai:tolerated, splice_site_ada:NA, splice_site_rf:NA, sift4g:damaging, metalr:tolerated, mutationassessor:tolerated, metasvm:tolerated, m-cap:damaging, gerp_rs:3.92, lrt:tolerated	NA	NA	NA	NA	missense_variant:WDR25:Transcript:ENST00000335290:protein_coding, missense_variant:WDR25:Transcript:ENST00000402312:protein_coding, missense_variant:WDR25:Transcript:ENST00000542471:protein_coding, missense_variant:WDR25:Transcript:ENST00000554998:protein_coding	NA	NA	NA	NA	NA	NA	FALSE	FALSE	NA	0	NA	NA	NA	NA
1	228602406	T	C	1:g.228602406T>C	grch37	Hermes-3C-var4	SNV	TRIM17	tripartite motif containing 17	CCDS1571.1	YES	51127	TRI17_HUMAN	ENST00000366697	ENSG00000162931	NA	0.373204	FALSE	FALSE	NA	NA	missense_variant	p.Glu123Gly	B-box zinc finger	coding	exonic	missense_variant:ENST00000366697.2:c.368A>G:exon1:p.E123G	ENSP00000355658.2:p.Glu123Gly	ENST00000366697.2:c.368A>G	fathmm_mkl_coding:tolerated, mutpred:0.592, fathmm:tolerated, deogen2:tolerated, sift:NA, provean:damaging, mutationtaster:tolerated, primateai:tolerated, splice_site_ada:NA, splice_site_rf:NA, sift4g:tolerated, metalr:tolerated, mutationassessor:damaging, metasvm:tolerated, m-cap:tolerated, gerp_rs:4.82, lrt:damaging	NA	NA	NA	NA	missense_variant:TRIM17:Transcript:ENST00000295033:protein_coding, missense_variant:TRIM17:Transcript:ENST00000366697:protein_coding, missense_variant:TRIM17:Transcript:ENST00000366698:protein_coding, missense_variant:TRIM17:Transcript:ENST00000456946:protein_coding	NA	NA	NA	NA	NA	NA	FALSE	FALSE	NA	0	NA	NA	NA	NA
14	91806234	G	T	14:g.91806234G>T	grch37	Hermes-3C-var4	SNV	CCDC88C	coiled-coil domain containing 88C	CCDS45151.1	YES	440193	DAPLE_HUMAN	ENST00000389857	ENSG00000015133	NM_001080414	0.373204	FALSE	FALSE	NA	NA	stop_gained	p.Cys206Ter	HOOK protein	coding	exonic	stop_gained:ENST00000389857.6:c.618C>A:exon7:p.C206X	ENSP00000374507.6:p.Cys206Ter	ENST00000389857.6:c.618C>A	fathmm_mkl_coding:damaging, mutpred:NA, fathmm:NA, deogen2:NA, sift:NA, provean:NA, mutationtaster:damaging, primateai:tolerated, splice_site_ada:NA, splice_site_rf:NA, sift4g:NA, metalr:NA, mutationassessor:NA, metasvm:NA, m-cap:NA, gerp_rs:4.53, lrt:NA	NA	NA	NA	NA	stop_gained:CCDC88C:Transcript:ENST00000389857:protein_coding	NA	NA	NA	NA	NA	NA	FALSE	FALSE	NA	0	NA	NA	NA	NA
X	51487251	C	A	X:g.51487251C>A	grch37	Hermes-3C-var4	SNV	GSPT2	G1 to S phase transition 2	CCDS14336.1	YES	23708	ERF3B_HUMAN	ENST00000340438	ENSG00000189369	NM_018094	0.373204	FALSE	FALSE	NA	NA	missense_variant	p.Gln177Lys	NA	coding	exonic	missense_variant:ENST00000340438.4:c.529C>A:exon1:p.Q177K	ENSP00000341247.4:p.Gln177Lys	ENST00000340438.4:c.529C>A	fathmm_mkl_coding:damaging, mutpred:0.11, fathmm:tolerated, deogen2:tolerated, sift:tolerated, provean:tolerated, mutationtaster:tolerated, primateai:NA, splice_site_ada:NA, splice_site_rf:NA, sift4g:tolerated, metalr:tolerated, mutationassessor:tolerated, metasvm:tolerated, m-cap:damaging, gerp_rs:2.52, lrt:tolerated	NA	NA	NA	NA	missense_variant:GSPT2:Transcript:ENST00000340438:protein_coding	NA	NA	NA	NA	NA	NA	FALSE	FALSE	NA	0	NA	NA	NA	NA
1	155721568	G	T	1:g.155721568G>T	grch37	Hermes-3C-var4	SNV	GON4L	gon-4-like (C. elegans)	CCDS44242.1	YES	54856	GON4L_HUMAN	ENST00000437809	ENSG00000116580	NA	0.372046	FALSE	FALSE	NA	NA	missense_variant	p.Thr2188Asn	NA	coding	exonic	missense_variant:ENST00000437809.1:c.6563C>A:exon31:p.T2188N	ENSP00000396117.1:p.Thr2188Asn	ENST00000437809.1:c.6563C>A	fathmm_mkl_coding:damaging, mutpred:NA, fathmm:tolerated, deogen2:damaging, sift:damaging, provean:tolerated, mutationtaster:damaging, primateai:tolerated, splice_site_ada:NA, splice_site_rf:NA, sift4g:damaging, metalr:tolerated, mutationassessor:tolerated, metasvm:tolerated, m-cap:tolerated, gerp_rs:4.05, lrt:damaging	NA	NA	NA	NA	missense_variant:GON4L:Transcript:ENST00000271883:protein_coding, downstream_gene_variant:MSTO2P:Transcript:ENST00000314835:unprocessed_pseudogene, missense_variant:GON4L:Transcript:ENST00000368331:protein_coding, missense_variant:GON4L:Transcript:ENST00000437809:protein_coding, downstream_gene_variant:MSTO1:Transcript:ENST00000452804:protein_coding, downstream_gene_variant:MSTO1:Transcript:ENST0…	rs751445165	NA	NA	NA	NA	NA	FALSE	FALSE	NA	0	NA	NA	1.63e-05	NA
3	47454398	CG	TA	3:g.47454398CG>TA	grch37	Hermes-3C-var4	substitution	PTPN23	protein tyrosine phosphatase, non-receptor type 23	CCDS2754.1	YES	25930	PTN23_HUMAN	ENST00000265562	ENSG00000076201	NM_015466	0.361852	FALSE	FALSE	NA	NA	missense_variant	p.Pro1545Leu	NA	coding	exonic	missense_variant:ENST00000265562.4:c.4634_4635delinsTA:exon25:p.P1545L	ENSP00000265562.4:p.Pro1545Leu	ENST00000265562.4:c.4634_4635delinsTA	NA	NA	NA	NA	NA	missense_variant:PTPN23:Transcript:ENST00000265562:protein_coding, downstream_gene_variant:SCAP:Transcript:ENST00000265565:protein_coding, missense_variant:PTPN23:Transcript:ENST00000431726:protein_coding, downstream_gene_variant:SCAP:Transcript:ENST00000441517:protein_coding, downstream_gene_variant:SCAP:Transcript:ENST00000545718:protein_coding	NA	NA	NA	NA	NA	NA	FALSE	FALSE	NA	0	NA	NA	NA	NA
1	207741285	G	T	1:g.207741285G>T	grch37	Hermes-3C-var4	SNV	CR1	complement component (3b/4b) receptor 1 (Knops blood group)	CCDS44308.1	YES	1378	E9PDY4_HUMAN	ENST00000367049	ENSG00000203710	NM_000651	0.3563	FALSE	FALSE	NA	NA	missense_variant	p.Gly1357Trp	Sushi repeat (SCR repeat)	coding	exonic	missense_variant:ENST00000367049.4:c.4069G>T:exon25:p.G1357W	ENSP00000356016.4:p.Gly1357Trp	ENST00000367049.4:c.4069G>T	fathmm_mkl_coding:tolerated, mutpred:0.536, fathmm:tolerated, deogen2:NA, sift:damaging, provean:tolerated, mutationtaster:tolerated, primateai:tolerated, splice_site_ada:NA, splice_site_rf:NA, sift4g:damaging, metalr:tolerated, mutationassessor:NA, metasvm:tolerated, m-cap:tolerated, gerp_rs:2.73, lrt:NA	NA	NA	NA	NA	missense_variant:CR1:Transcript:ENST00000367049:protein_coding, missense_variant:CR1:Transcript:ENST00000367051:protein_coding, intron_variant:CR1:Transcript:ENST00000367052:protein_coding, missense_variant:CR1:Transcript:ENST00000367053:protein_coding, missense_variant:CR1:Transcript:ENST00000400960:protein_coding, downstream_gene_variant:RP11-78B10.2:Transcript:ENST00000596003:antisense, intron…	NA	NA	NA	NA	NA	NA	FALSE	FALSE	NA	0	NA	NA	NA	NA
12	48141906	G	A	12:g.48141906G>A	grch37	Hermes-3C-var4	SNV	RAPGEF3	Rap guanine nucleotide exchange factor (GEF) 3	CCDS41775.1	YES	10411	RPGF3_HUMAN	ENST00000449771	ENSG00000079337	NA	0.35577	FALSE	FALSE	NA	NA	missense_variant	p.His425Tyr	RasGEF N-terminal motif	coding	exonic	missense_variant:ENST00000449771.2:c.1273C>T:exon13:p.H425Y	ENSP00000395708.2:p.His425Tyr	ENST00000449771.2:c.1273C>T	fathmm_mkl_coding:damaging, mutpred:0.623, fathmm:tolerated, deogen2:tolerated, sift:tolerated, provean:damaging, mutationtaster:damaging, primateai:tolerated, splice_site_ada:NA, splice_site_rf:NA, sift4g:tolerated, metalr:tolerated, mutationassessor:tolerated, metasvm:tolerated, m-cap:tolerated, gerp_rs:4.42, lrt:tolerated	NA	NA	NA	NA	missense_variant:RAPGEF3:Transcript:ENST00000171000:protein_coding, missense_variant:RAPGEF3:Transcript:ENST00000389212:protein_coding, missense_variant:RAPGEF3:Transcript:ENST00000395358:protein_coding, missense_variant:RAPGEF3:Transcript:ENST00000405493:protein_coding, missense_variant:RAPGEF3:Transcript:ENST00000449771:protein_coding, missense_variant:RAPGEF3:Transcript:ENST00000548919:protein…	NA	NA	NA	NA	NA	NA	FALSE	FALSE	NA	0	NA	NA	NA	NA
8	144940355	C	T	8:g.144940355C>T	grch37	Hermes-3C-var4	SNV	EPPK1	epiplakin 1	NA	YES	83481	NA	ENST00000525985	ENSG00000227184	NM_031308	0.349064	FALSE	FALSE	NA	NA	missense_variant	p.Arg2356His	Plectin repeat	coding	exonic	missense_variant:ENST00000525985.1:c.7067G>A:exon2:p.R2356H	ENSP00000436337.1:p.Arg2356His	ENST00000525985.1:c.7067G>A	NA	NA	NA	NA	NA	missense_variant:EPPK1:Transcript:ENST00000525985:protein_coding	rs6982874	COSM2868957	NA	NA	NA	NA	FALSE	FALSE	NA	0	NA	NA	4.1e-06	NA
19	36046179	CCTT	C	19:g.36046179CCTT>C	grch37	Hermes-3C-var4	deletion	ATP4A	ATPase, H+/K+ exchanging, alpha polypeptide	CCDS12467.1	YES	495	ATP4A_HUMAN	ENST00000262623	ENSG00000105675	NM_000704	0.34006	FALSE	FALSE	NA	NA	inframe_deletion	p.Lys738del	haloacid dehalogenase-like hydrolase	coding	exonic	inframe_deletion:ENST00000262623.3:c.2212_2214del:exon15:p.K738del	ENSP00000262623.2:p.Lys738del	ENST00000262623.3:c.2212_2214del	NA	NA	NA	NA	NA	inframe_deletion:ATP4A:Transcript:ENST00000262623:protein_coding	rs1232390381	NA	NA	NA	NA	NA	FALSE	FALSE	NA	0	NA	NA	NA	NA
12	53096843	C	G	12:g.53096843C>G	grch37	Hermes-3C-var4	SNV	KRT77	keratin 77	CCDS8837.1	YES	374454	K2C1B_HUMAN	ENST00000341809	ENSG00000189182	NM_175078	0.338644	FALSE	FALSE	NA	NA	missense_variant	p.Gly126Arg	NA	coding	exonic	missense_variant:ENST00000341809.3:c.376G>C:exon1:p.G126R	ENSP00000342710.3:p.Gly126Arg	ENST00000341809.3:c.376G>C	fathmm_mkl_coding:damaging, mutpred:0.527, fathmm:damaging, deogen2:tolerated, sift:tolerated, provean:damaging, mutationtaster:damaging, primateai:tolerated, splice_site_ada:NA, splice_site_rf:NA, sift4g:damaging, metalr:damaging, mutationassessor:damaging, metasvm:damaging, m-cap:damaging, gerp_rs:3.37, lrt:NA	NA	NA	NA	NA	missense_variant:KRT77:Transcript:ENST00000341809:protein_coding, 5_prime_UTR_variant:KRT77:Transcript:ENST00000537195:protein_coding	NA	COSM7164867	NA	NA	NA	NA	FALSE	FALSE	NA	0	NA	NA	NA	NA
15	64506170	TGG	T	15:g.64506170TGG>T	grch37	Hermes-3C-var4	deletion	CSNK1G1	casein kinase 1, gamma 1	CCDS10192.2	YES	53944	KC1G1_HUMAN	ENST00000303052	ENSG00000169118	NM_022048	0.338644	FALSE	FALSE	NA	NA	frameshift_variant	p.Thr199LysfsTer7	Protein kinase domain	coding	exonic	frameshift_variant:ENST00000303052.7:c.596_597del:exon6:p.T199fs	ENSP00000305777.7:p.Thr199LysfsTer7	ENST00000303052.7:c.596_597del	NA	NA	NA	NA	NA	frameshift_variant:CSNK1G1:Transcript:ENST00000303032:protein_coding, frameshift_variant:CSNK1G1:Transcript:ENST00000303052:protein_coding, frameshift_variant:CTD-2116N17.1:Transcript:ENST00000606793:protein_coding, frameshift_variant:CSNK1G1:Transcript:ENST00000607537:protein_coding	NA	NA	NA	NA	NA	NA	FALSE	FALSE	NA	0	NA	NA	NA	NA
15	64506175	TCGGGG	T	15:g.64506175TCGGGG>T	grch37	Hermes-3C-var4	deletion	CSNK1G1	casein kinase 1, gamma 1	CCDS10192.2	YES	53944	KC1G1_HUMAN	ENST00000303052	ENSG00000169118	NM_022048	0.338644	FALSE	FALSE	NA	NA	frameshift_variant	p.Asp196GlufsTer9	Protein kinase domain	coding	exonic	frameshift_variant:ENST00000303052.7:c.588_592del:exon6:p.D196fs	ENSP00000305777.7:p.Asp196GlufsTer9	ENST00000303052.7:c.588_592del	NA	NA	NA	NA	NA	frameshift_variant:CSNK1G1:Transcript:ENST00000303032:protein_coding, frameshift_variant:CSNK1G1:Transcript:ENST00000303052:protein_coding, frameshift_variant:CTD-2116N17.1:Transcript:ENST00000606793:protein_coding, frameshift_variant:CSNK1G1:Transcript:ENST00000607537:protein_coding	NA	NA	NA	NA	NA	NA	FALSE	FALSE	NA	0	NA	NA	NA	NA
10	7860740	G	T	10:g.7860740G>T	grch37	Hermes-3C-var4	SNV	TAF3	TAF3 RNA polymerase II, TATA box binding protein (TBP)-associated factor, 140kDa	CCDS41487.1	YES	83860	TAF3_HUMAN	ENST00000344293	ENSG00000165632	NM_031923	0.331382	FALSE	FALSE	NA	NA	missense_variant	p.Trp23Leu	Bromodomain associated	coding	exonic	missense_variant:ENST00000344293.5:c.68G>T:exon1:p.W23L	ENSP00000340271.5:p.Trp23Leu	ENST00000344293.5:c.68G>T	fathmm_mkl_coding:tolerated, mutpred:0.758, fathmm:tolerated, deogen2:tolerated, sift:damaging, provean:damaging, mutationtaster:damaging, primateai:damaging, splice_site_ada:NA, splice_site_rf:NA, sift4g:damaging, metalr:tolerated, mutationassessor:damaging, metasvm:tolerated, m-cap:tolerated, gerp_rs:4.71, lrt:tolerated	NA	NA	NA	NA	missense_variant:TAF3:Transcript:ENST00000344293:protein_coding	NA	COSM6066919	1	Lung Adenocarcinoma: 0.2% (1/567)	NA	NA	FALSE	FALSE	NA	0	NA	NA	NA	NA
16	18856873	C	A	16:g.18856873C>A	grch37	Hermes-3C-var4	SNV	SMG1	SMG1 phosphatidylinositol 3-kinase-related kinase	CCDS45430.1	YES	23049	SMG1_HUMAN	ENST00000446231	ENSG00000157106	NA	0.330638	FALSE	FALSE	NA	NA	stop_gained	p.Glu2033Ter	NA	coding	exonic	stop_gained:ENST00000446231.2:c.6097G>T:exon39:p.E2033X	ENSP00000402515.2:p.Glu2033Ter	ENST00000446231.2:c.6097G>T	fathmm_mkl_coding:damaging, mutpred:NA, fathmm:NA, deogen2:NA, sift:NA, provean:NA, mutationtaster:damaging, primateai:tolerated, splice_site_ada:NA, splice_site_rf:NA, sift4g:NA, metalr:NA, mutationassessor:NA, metasvm:NA, m-cap:NA, gerp_rs:5.98, lrt:damaging	NA	NA	NA	NA	stop_gained:SMG1:Transcript:ENST00000389467:protein_coding, stop_gained:SMG1:Transcript:ENST00000446231:protein_coding	NA	NA	NA	NA	NA	NA	FALSE	FALSE	NA	0	NA	NA	NA	NA
15	78778094	T	A	15:g.78778094T>A	grch37	Hermes-3C-var4	SNV	IREB2	iron-responsive element binding protein 2	CCDS10302.1	YES	3658	IREB2_HUMAN	ENST00000258886	ENSG00000136381	NM_004136	0.326858	FALSE	FALSE	C0027626	Neoplasm Invasiveness	missense_variant	p.Tyr541Asn	Aconitase family (aconitate hydratase)	coding	exonic	missense_variant:ENST00000258886.8:c.1621T>A:exon13:p.Y541N	ENSP00000258886.8:p.Tyr541Asn	ENST00000258886.8:c.1621T>A	fathmm_mkl_coding:damaging, mutpred:0.526, fathmm:tolerated, deogen2:damaging, sift:damaging, provean:damaging, mutationtaster:damaging, primateai:damaging, splice_site_ada:NA, splice_site_rf:NA, sift4g:damaging, metalr:tolerated, mutationassessor:tolerated, metasvm:tolerated, m-cap:damaging, gerp_rs:5.99, lrt:damaging	NA	NA	NA	NA	missense_variant:IREB2:Transcript:ENST00000258886:protein_coding, upstream_gene_variant:RP11-650L12.1:Transcript:ENST00000560094:antisense	NA	NA	NA	NA	NA	NA	FALSE	FALSE	NA	0	NA	NA	NA	NA
7	99771559	C	T	7:g.99771559C>T	grch37	Hermes-3C-var4	SNV	GPC2	glypican 2	CCDS5689.1	YES	221914	GPC2_HUMAN	ENST00000292377	ENSG00000213420	NM_152742	0.323883	FALSE	FALSE	NA	NA	missense_variant	p.Arg264Gln	Glypican	coding	exonic	missense_variant:ENST00000292377.2:c.791G>A:exon5:p.R264Q	ENSP00000292377.2:p.Arg264Gln	ENST00000292377.2:c.791G>A	fathmm_mkl_coding:damaging, mutpred:NA, fathmm:tolerated, deogen2:tolerated, sift:tolerated, provean:tolerated, mutationtaster:damaging, primateai:tolerated, splice_site_ada:NA, splice_site_rf:NA, sift4g:tolerated, metalr:tolerated, mutationassessor:tolerated, metasvm:tolerated, m-cap:damaging, gerp_rs:1.03, lrt:tolerated	NA	NA	NA	NA	missense_variant:GPC2:Transcript:ENST00000292377:protein_coding, upstream_gene_variant:STAG3:Transcript:ENST00000317296:protein_coding, upstream_gene_variant:STAG3:Transcript:ENST00000394018:protein_coding, upstream_gene_variant:STAG3:Transcript:ENST00000426455:protein_coding	rs781076566	COSM226180	1	Lung Adenocarcinoma: 0.2% (1/567)	NA	NA	FALSE	FALSE	NA	0	NA	NA	4.27e-05	NA
7	157985092	T	C	7:g.157985092T>C	grch37	Hermes-3C-var4	SNV	PTPRN2	protein tyrosine phosphatase, receptor type, N polypeptide 2	CCDS5947.1	YES	5799	PTPR2_HUMAN	ENST00000389418	ENSG00000155093	NM_002847	0.315167	FALSE	FALSE	C1527249	Colorectal cancer	missense_variant	p.Glu159Gly	NA	coding	exonic	missense_variant:ENST00000389418.4:c.476A>G:exon5:p.E159G	ENSP00000374069.4:p.Glu159Gly	ENST00000389418.4:c.476A>G	fathmm_mkl_coding:tolerated, mutpred:0.212, fathmm:tolerated, deogen2:tolerated, sift:tolerated, provean:tolerated, mutationtaster:tolerated, primateai:tolerated, splice_site_ada:NA, splice_site_rf:NA, sift4g:tolerated, metalr:tolerated, mutationassessor:tolerated, metasvm:tolerated, m-cap:tolerated, gerp_rs:0.328, lrt:tolerated	NA	NA	NA	NA	missense_variant:PTPRN2:Transcript:ENST00000389413:protein_coding, missense_variant:PTPRN2:Transcript:ENST00000389416:protein_coding, missense_variant:PTPRN2:Transcript:ENST00000389418:protein_coding, missense_variant:PTPRN2:Transcript:ENST00000404321:protein_coding, missense_variant:PTPRN2:Transcript:ENST00000409483:protein_coding	NA	NA	NA	NA	NA	NA	FALSE	FALSE	NA	0	NA	NA	NA	NA
4	108608278	ACTTC	A	4:g.108608278ACTTC>A	grch37	Hermes-3C-var4	deletion	PAPSS1	3'-phosphoadenosine 5'-phosphosulfate synthase 1	CCDS3676.1	YES	9061	PAPS1_HUMAN	ENST00000265174	ENSG00000138801	NM_005443	0.312028	FALSE	FALSE	NA	NA	frameshift_variant	p.Glu155TyrfsTer47	Adenylylsulphate kinase	coding	exonic	frameshift_variant:ENST00000265174.4:c.463_466del:exon4:p.E155fs	ENSP00000265174.4:p.Glu155TyrfsTer47	ENST00000265174.4:c.463_466del	NA	NA	NA	NA	NA	frameshift_variant:PAPSS1:Transcript:ENST00000265174:protein_coding	rs1357261415	NA	NA	NA	NA	NA	FALSE	FALSE	NA	0	NA	NA	NA	NA
4	152024109	C	A	4:g.152024109C>A	grch37	Hermes-3C-var4	SNV	RPS3A	ribosomal protein S3A	CCDS3775.1	YES	6189	RS3A_HUMAN	ENST00000274065	ENSG00000145425	NM_001006	0.310791	FALSE	FALSE	NA	NA	missense_variant	p.Asn147Lys	Ribosomal S3Ae family	coding	exonic	missense_variant:ENST00000274065.4:c.441C>A:exon4:p.N147K	ENSP00000346050.3:p.Asn147Lys	ENST00000274065.4:c.441C>A	fathmm_mkl_coding:damaging, mutpred:0.414, fathmm:NA, deogen2:tolerated, sift:tolerated, provean:tolerated, mutationtaster:damaging, primateai:damaging, splice_site_ada:NA, splice_site_rf:NA, sift4g:tolerated, metalr:tolerated, mutationassessor:tolerated, metasvm:tolerated, m-cap:tolerated, gerp_rs:3.99, lrt:NA	NA	NA	NA	NA	missense_variant:RPS3A:Transcript:ENST00000274065:protein_coding, missense_variant:RPS3A:Transcript:ENST00000322686:protein_coding, downstream_gene_variant:SNORD73:Transcript:ENST00000364394:snoRNA, upstream_gene_variant:SNORD73A:Transcript:ENST00000386062:snoRNA, missense_variant:RPS3A:Transcript:ENST00000506126:protein_coding, missense_variant:RPS3A:Transcript:ENST00000509736:protein_coding, mi…	NA	COSM6376026	NA	NA	NA	NA	FALSE	FALSE	NA	0	NA	NA	NA	NA
10	112771361	TAAACAGG	T	10:g.112771361TAAACAGG>T	grch37	Hermes-3C-var4	deletion	SHOC2	soc-2 suppressor of clear homolog (C. elegans)	CCDS7568.1	YES	8036	SHOC2_HUMAN	ENST00000369452	ENSG00000108061	NM_007373	0.308708	FALSE	FALSE	NA	NA	splice_acceptor_variant, coding_sequence_variant, intron_variant	NA	NA	coding	exonic	splice_acceptor_variant&coding_sequence_variant&intron_variant:ENST00000369452.4:c.1541-6_1541del	NA	ENST00000369452.4:c.1541-6_1541del	NA	NA	NA	NA	NA	splice_acceptor_variant&coding_sequence_variant&intron_variant:SHOC2:Transcript:ENST00000265277:protein_coding, splice_acceptor_variant&coding_sequence_variant&intron_variant:SHOC2:Transcript:ENST00000369452:protein_coding	NA	NA	NA	NA	NA	NA	FALSE	TRUE	NA	0	NA	NA	NA	NA
22	24480527	TCAAGGTGGA	T	22:g.24480527TCAAGGTGGA>T	grch37	Hermes-3C-var4	deletion	CABIN1	calcineurin binding protein 1	CCDS13823.1	YES	23523	CABIN_HUMAN	ENST00000398319	ENSG00000099991	NM_001199281	0.302285	FALSE	FALSE	NA	NA	splice_acceptor_variant, coding_sequence_variant, intron_variant	NA	NA	coding	exonic	splice_acceptor_variant&coding_sequence_variant&intron_variant:ENST00000398319.2:c.2911-4_2915del	NA	ENST00000398319.2:c.2911-4_2915del	NA	NA	NA	NA	NA	splice_acceptor_variant&coding_sequence_variant&intron_variant:CABIN1:Transcript:ENST00000263119:protein_coding, splice_acceptor_variant&coding_sequence_variant&intron_variant:CABIN1:Transcript:ENST00000398319:protein_coding, splice_acceptor_variant&coding_sequence_variant&intron_variant:CABIN1:Transcript:ENST00000405822:protein_coding	rs1391998317	COSM7314901	NA	NA	NA	NA	FALSE	TRUE	NA	0	NA	NA	0	NA
1	92772779	A	C	1:g.92772779A>C	grch37	Hermes-3C-var4	SNV	RPAP2	RNA polymerase II associated protein 2	CCDS740.1	YES	79871	RPAP2_HUMAN	ENST00000610020	ENSG00000122484	NM_024813	0.297159	FALSE	FALSE	NA	NA	missense_variant	p.Lys145Thr	Rtr1/RPAP2 family	coding	exonic	missense_variant:ENST00000610020.1:c.434A>C:exon6:p.K145T	ENSP00000476948.1:p.Lys145Thr	ENST00000610020.1:c.434A>C	fathmm_mkl_coding:damaging, mutpred:0.494, fathmm:NA, deogen2:tolerated, sift:NA, provean:NA, mutationtaster:NA, primateai:damaging, splice_site_ada:NA, splice_site_rf:NA, sift4g:damaging, metalr:tolerated, mutationassessor:damaging, metasvm:tolerated, m-cap:tolerated, gerp_rs:4.86, lrt:damaging	NA	NA	NA	NA	missense_variant:RPAP2:Transcript:ENST00000610020:protein_coding	NA	NA	NA	NA	NA	NA	FALSE	FALSE	NA	0	NA	NA	NA	NA
10	32197435	C	T	10:g.32197435C>T	grch37	Hermes-3C-var4	SNV	ARHGAP12	Rho GTPase activating protein 12	CCDS7170.1	YES	94134	RHG12_HUMAN	ENST00000344936	ENSG00000165322	NM_001270697, NM_018287	0.294482	FALSE	FALSE	NA	NA	missense_variant	p.Gly117Arg	NA	coding	exonic	missense_variant:ENST00000344936.2:c.349G>A:exon3:p.G117R	ENSP00000345808.2:p.Gly117Arg	ENST00000344936.2:c.349G>A	fathmm_mkl_coding:damaging, mutpred:NA, fathmm:tolerated, deogen2:tolerated, sift:damaging, provean:damaging, mutationtaster:damaging, primateai:tolerated, splice_site_ada:NA, splice_site_rf:NA, sift4g:tolerated, metalr:tolerated, mutationassessor:damaging, metasvm:tolerated, m-cap:tolerated, gerp_rs:5.83, lrt:damaging	NA	NA	NA	NA	missense_variant:ARHGAP12:Transcript:ENST00000311380:protein_coding, missense_variant:ARHGAP12:Transcript:ENST00000344936:protein_coding, missense_variant:ARHGAP12:Transcript:ENST00000375245:protein_coding, missense_variant:ARHGAP12:Transcript:ENST00000375250:protein_coding, missense_variant:ARHGAP12:Transcript:ENST00000396144:protein_coding, upstream_gene_variant:HMGB1P7:Transcript:ENST000004509…	rs780601971	NA	NA	NA	NA	NA	FALSE	FALSE	NA	0	NA	NA	4.1e-06	NA
8	101300222	TGGGTGCC	T	8:g.101300222TGGGTGCC>T	grch37	Hermes-3C-var4	deletion	RNF19A	ring finger protein 19A, RBR E3 ubiquitin protein ligase	CCDS6286.1	YES	25897	RN19A_HUMAN	ENST00000519449	ENSG00000034677	NM_015435, NM_001280539	0.287896	FALSE	FALSE	NA	NA	frameshift_variant	p.Ala59LysfsTer7	NA	coding	exonic	frameshift_variant:ENST00000519449.1:c.174_180del:exon3:p.A59fs	ENSP00000428968.1:p.Ala59LysfsTer7	ENST00000519449.1:c.174_180del	NA	NA	NA	NA	NA	frameshift_variant:RNF19A:Transcript:ENST00000341084:protein_coding, frameshift_variant:RNF19A:Transcript:ENST00000519449:protein_coding	NA	NA	NA	NA	NA	NA	FALSE	TRUE	NA	0	NA	NA	NA	NA
3	9974910	G	T	3:g.9974910G>T	grch37	Hermes-3C-var4	SNV	IL17RC	interleukin 17 receptor C	CCDS2590.1	YES	84818	I17RC_HUMAN	ENST00000295981	ENSG00000163702	NM_153461	0.281657	FALSE	FALSE	C0376358&C0033578	Malignant tumor of prostate&Prostate neoplasm	missense_variant	p.Gly670Val	SEFIR domain	coding	exonic	missense_variant:ENST00000295981.3:c.2009G>T:exon19:p.G670V	ENSP00000295981.3:p.Gly670Val	ENST00000295981.3:c.2009G>T	fathmm_mkl_coding:tolerated, mutpred:0.612, fathmm:tolerated, deogen2:tolerated, sift:tolerated, provean:tolerated, mutationtaster:tolerated, primateai:tolerated, splice_site_ada:NA, splice_site_rf:NA, sift4g:tolerated, metalr:tolerated, mutationassessor:tolerated, metasvm:tolerated, m-cap:tolerated, gerp_rs:-1.95, lrt:tolerated	NA	NA	NA	NA	missense_variant:IL17RC:Transcript:ENST00000295981:protein_coding, upstream_gene_variant:CRELD1:Transcript:ENST00000326434:protein_coding, upstream_gene_variant:CRELD1:Transcript:ENST00000383811:protein_coding, missense_variant:IL17RC:Transcript:ENST00000383812:protein_coding, upstream_gene_variant:CRELD1:Transcript:ENST00000397170:protein_coding, missense_variant:IL17RC:Transcript:ENST0000040360…	NA	NA	NA	NA	NA	NA	FALSE	FALSE	NA	0	NA	NA	NA	NA
19	16631023	G	T	19:g.16631023G>T	grch37	Hermes-3C-var4	SNV	CHERP	calcium homeostasis endoplasmic reticulum protein	CCDS42518.1	YES	10523	CHERP_HUMAN	ENST00000546361	ENSG00000085872	NM_006387	0.280206	FALSE	FALSE	NA	NA	missense_variant	p.Ser800Tyr	NA	coding	exonic	missense_variant:ENST00000546361.2:c.2399C>A:exon15:p.S800Y	ENSP00000439856.2:p.Ser800Tyr	ENST00000546361.2:c.2399C>A	fathmm_mkl_coding:damaging, mutpred:0.313, fathmm:tolerated, deogen2:tolerated, sift:damaging, provean:damaging, mutationtaster:damaging, primateai:damaging, splice_site_ada:NA, splice_site_rf:NA, sift4g:tolerated, metalr:tolerated, mutationassessor:tolerated, metasvm:tolerated, m-cap:damaging, gerp_rs:4.84, lrt:NA	NA	NA	NA	NA	missense_variant:CHERP:Transcript:ENST00000198939:protein_coding, 3_prime_UTR_variant:C19orf44:Transcript:ENST00000221671:protein_coding, intron_variant&NMD_transcript_variant:CTD-3222D19.2:Transcript:ENST00000409035:nonsense_mediated_decay, missense_variant:CHERP:Transcript:ENST00000546361:protein_coding, downstream_gene_variant:C19orf44:Transcript:ENST00000594035:protein_coding	NA	NA	1	Colon Adenocarcinoma: 0.3% (1/399)	NA	NA	FALSE	FALSE	NA	0	NA	NA	NA	NA
2	86732975	TTCC	T	2:g.86732975TTCC>T	grch37	Hermes-3C-var4	deletion	CHMP3	charged multivesicular body protein 3	CCDS56128.1	YES	51652	NA	ENST00000439940	ENSG00000115561	NM_001198954	0.27792	FALSE	FALSE	NA	NA	inframe_deletion	p.Glu237del	NA	coding	exonic	inframe_deletion:ENST00000439940.2:c.705_707del:exon8:p.E237del	ENSP00000405575.2:p.Glu237del	ENST00000439940.2:c.705_707del	NA	NA	NA	NA	NA	inframe_deletion:CHMP3:Transcript:ENST00000263856:protein_coding, inframe_deletion:CHMP3:Transcript:ENST00000409225:protein_coding, inframe_deletion:CHMP3:Transcript:ENST00000409727:protein_coding, inframe_deletion:CHMP3:Transcript:ENST00000439940:protein_coding, inframe_deletion:RNF103-CHMP3:Transcript:ENST00000604011:protein_coding	rs751377387	COSM5862948	NA	NA	NA	NA	FALSE	TRUE	NA	0	NA	NA	0.0002065	NA
20	3679878	G	T	20:g.3679878G>T	grch37	Hermes-3C-var4	SNV	SIGLEC1	sialic acid binding Ig-like lectin 1, sialoadhesin	CCDS13060.1	YES	6614	SN_HUMAN	ENST00000344754	ENSG00000088827	NM_023068	0.277748	FALSE	FALSE	NA	NA	missense_variant	p.Pro586His	Immunoglobulin domain	coding	exonic	missense_variant:ENST00000344754.4:c.1757C>A:exon7:p.P586H	ENSP00000341141.4:p.Pro586His	ENST00000344754.4:c.1757C>A	fathmm_mkl_coding:damaging, mutpred:0.255, fathmm:tolerated, deogen2:tolerated, sift:damaging, provean:tolerated, mutationtaster:tolerated, primateai:tolerated, splice_site_ada:NA, splice_site_rf:NA, sift4g:damaging, metalr:tolerated, mutationassessor:tolerated, metasvm:tolerated, m-cap:tolerated, gerp_rs:3.49, lrt:tolerated	NA	NA	NA	NA	missense_variant:SIGLEC1:Transcript:ENST00000202578:protein_coding, missense_variant:SIGLEC1:Transcript:ENST00000344754:protein_coding	NA	NA	NA	NA	NA	NA	FALSE	FALSE	NA	0	NA	NA	NA	NA
12	7843097	G	A	12:g.7843097G>A	grch37	Hermes-3C-var4	SNV	GDF3	growth differentiation factor 3	CCDS8581.1	YES	9573	GDF3_HUMAN	ENST00000329913	ENSG00000184344	NM_020634	0.273205	FALSE	FALSE	C0027654&C0027658&C0205852&C0740345&C0751364&C0751365	Embryonal neoplasm&Neoplasms, Germ Cell and Embryonal&Neoplasms, Embryonal and Mixed&Germ cell tumor&Cancer, Embryonal&Cancer, Embryonal and Mixed	stop_gained	p.Gln158Ter	TGF-beta propeptide	coding	exonic	stop_gained:ENST00000329913.3:c.472C>T:exon2:p.Q158X	ENSP00000331745.3:p.Gln158Ter	ENST00000329913.3:c.472C>T	fathmm_mkl_coding:tolerated, mutpred:NA, fathmm:NA, deogen2:NA, sift:NA, provean:NA, mutationtaster:damaging, primateai:tolerated, splice_site_ada:NA, splice_site_rf:NA, sift4g:NA, metalr:NA, mutationassessor:NA, metasvm:NA, m-cap:NA, gerp_rs:0.674, lrt:NA	NA	NA	NA	NA	stop_gained:GDF3:Transcript:ENST00000329913:protein_coding	NA	COSM1285140	NA	NA	PRAD-CA|1|236|0.00424	NA	FALSE	FALSE	NA	0	NA	NA	NA	NA
2	62728522	TCCAAGGGCAGA	T	2:g.62728522TCCAAGGGCAGA>T	grch37	Hermes-3C-var4	deletion	TMEM17	transmembrane protein 17	CCDS1871.1	YES	200728	TMM17_HUMAN	ENST00000335390	ENSG00000186889	NM_198276	0.271785	FALSE	FALSE	C3179349	Malignant Gastrointestinal Stromal Tumor	frameshift_variant	p.Asn136LysfsTer28	Predicted membrane protein	coding	exonic	frameshift_variant:ENST00000335390.5:c.408_418del:exon4:p.N136fs	ENSP00000335094.5:p.Asn136LysfsTer28	ENST00000335390.5:c.408_418del	NA	NA	NA	NA	NA	frameshift_variant:TMEM17:Transcript:ENST00000335390:protein_coding	NA	NA	NA	NA	NA	NA	FALSE	FALSE	NA	0	NA	NA	NA	NA
2	231256811	CA	TG	2:g.231256811CA>TG	grch37	Hermes-3C-var4	substitution	SP140L	SP140 nuclear body protein-like	CCDS46538.1	YES	93349	SP14L_HUMAN	ENST00000415673	ENSG00000185404	NM_138402	0.271785	FALSE	FALSE	NA	NA	missense_variant	p.Ala325Val	SAND domain	coding	exonic	missense_variant:ENST00000415673.2:c.974_975inv:exon12:p.A325V	ENSP00000397911.2:p.Ala325Val	ENST00000415673.2:c.974_975inv	NA	NA	NA	NA	NA	missense_variant:SP140L:Transcript:ENST00000243810:protein_coding, missense_variant:SP140L:Transcript:ENST00000396563:protein_coding, missense_variant:SP140L:Transcript:ENST00000415673:protein_coding, missense_variant:SP140L:Transcript:ENST00000444636:protein_coding	rs386656123	NA	NA	NA	NA	NA	FALSE	FALSE	NA	0	NA	NA	NA	NA
9	103204453	AGGCTCGGACC	A	9:g.103204453AGGCTCGGACC>A	grch37	Hermes-3C-var4	deletion	MSANTD3	Myb/SANT-like DNA-binding domain containing 3	CCDS6749.1	YES	91283	MSD3_HUMAN	ENST00000395067	ENSG00000066697	NM_080655, NM_001198806, NM_001198805	0.271785	FALSE	FALSE	NA	NA	frameshift_variant	p.Ala79LysfsTer12	Myb/SANT-like DNA-binding domain	coding	exonic	frameshift_variant:ENST00000395067.2:c.234_243del:exon2:p.A79fs	ENSP00000378506.2:p.Ala79LysfsTer12	ENST00000395067.2:c.234_243del	NA	NA	NA	NA	NA	upstream_gene_variant:TMEFF1:Transcript:ENST00000334943:protein_coding, frameshift_variant:MSANTD3:Transcript:ENST00000374885:protein_coding, frameshift_variant:MSANTD3:Transcript:ENST00000395067:protein_coding, upstream_gene_variant:MSANTD3-TMEFF1:Transcript:ENST00000502978:protein_coding	NA	NA	NA	NA	NA	NA	FALSE	FALSE	NA	0	NA	NA	NA	NA
11	1270892	CA	AG	11:g.1270892CA>AG	grch37	Hermes-3C-var4	substitution	MUC5B	mucin 5B, oligomeric mucus/gel-forming	CCDS44515.2	YES	727897	MUC5B_HUMAN	ENST00000529681	ENSG00000117983	NM_002458	0.264172	FALSE	FALSE	NA	NA	missense_variant	p.Ala4261Glu	NA	coding	exonic	missense_variant:ENST00000529681.1:c.12782_12783delinsAG:exon31:p.A4261E	ENSP00000436812.1:p.Ala4261Glu	ENST00000529681.1:c.12782_12783delinsAG	NA	NA	NA	NA	NA	missense_variant:MUC5B:Transcript:ENST00000447027:protein_coding, missense_variant:MUC5B:Transcript:ENST00000529681:protein_coding, non_coding_transcript_exon_variant:RP11-532E4.2:Transcript:ENST00000532061:antisense	NA	NA	NA	NA	NA	NA	TRUE	FALSE	NA	0	NA	NA	NA	NA
12	122657141	C	G	12:g.122657141C>G	grch37	Hermes-3C-var4	SNV	IL31	interleukin 31	CCDS31919.1	YES	386653	IL31_HUMAN	ENST00000377035	ENSG00000204671	NM_001014336	0.261444	FALSE	FALSE	NA	NA	missense_variant	p.Asp105His	Interleukin 31	coding	exonic	missense_variant:ENST00000377035.1:c.313G>C:exon3:p.D105H	ENSP00000366234.1:p.Asp105His	ENST00000377035.1:c.313G>C	fathmm_mkl_coding:tolerated, mutpred:0.225, fathmm:NA, deogen2:tolerated, sift:damaging, provean:damaging, mutationtaster:tolerated, primateai:tolerated, splice_site_ada:NA, splice_site_rf:NA, sift4g:damaging, metalr:tolerated, mutationassessor:tolerated, metasvm:tolerated, m-cap:tolerated, gerp_rs:-6.3, lrt:tolerated	NA	NA	NA	NA	missense_variant:IL31:Transcript:ENST00000377035:protein_coding	rs1351112145	NA	NA	NA	NA	NA	FALSE	FALSE	NA	0	NA	NA	NA	NA
10	70182512	ATCTCCGTG	A	10:g.70182512ATCTCCGTG>A	grch37	Hermes-3C-var4	deletion	DNA2	DNA replication helicase/nuclease 2	NA	YES	1763	DNA2_HUMAN	ENST00000399180	ENSG00000138346	NA	0.2568	FALSE	FALSE	NA	NA	frameshift_variant	p.Ser865PhefsTer18	AAA domain	coding	exonic	frameshift_variant:ENST00000399180.2:c.2594_2601del:exon15:p.S865fs	ENSP00000382133.2:p.Ser865PhefsTer18	ENST00000399180.2:c.2594_2601del	NA	NA	NA	NA	NA	frameshift_variant:DNA2:Transcript:ENST00000358410:protein_coding, intron_variant:DNA2:Transcript:ENST00000399179:protein_coding, frameshift_variant:DNA2:Transcript:ENST00000399180:protein_coding, upstream_gene_variant:RP11-9E13.4:Transcript:ENST00000415623:processed_pseudogene	rs1291823932	NA	NA	NA	NA	NA	FALSE	TRUE	NA	0	NA	NA	4.1e-06	NA
2	70486629	G	T	2:g.70486629G>T	grch37	Hermes-3C-var4	SNV	PCYOX1	prenylcysteine oxidase 1	CCDS1902.1	YES	51449	PCYOX_HUMAN	ENST00000433351	ENSG00000116005	NM_016297	0.252048	FALSE	FALSE	NA	NA	stop_gained	p.Glu84Ter	NAD(P)-binding Rossmann-like domain	coding	exonic	stop_gained:ENST00000433351.2:c.250G>T:exon2:p.E84X	ENSP00000387654.2:p.Glu84Ter	ENST00000433351.2:c.250G>T	fathmm_mkl_coding:damaging, mutpred:NA, fathmm:NA, deogen2:NA, sift:NA, provean:NA, mutationtaster:damaging, primateai:tolerated, splice_site_ada:NA, splice_site_rf:NA, sift4g:NA, metalr:NA, mutationassessor:NA, metasvm:NA, m-cap:NA, gerp_rs:5.25, lrt:tolerated	NA	NA	NA	NA	stop_gained:PCYOX1:Transcript:ENST00000264441:protein_coding, stop_gained:PCYOX1:Transcript:ENST00000433351:protein_coding, stop_gained:PCYOX1:Transcript:ENST00000505044:protein_coding, stop_gained:PCYOX1:Transcript:ENST00000545138:protein_coding	NA	COSM4425875	NA	NA	NA	NA	FALSE	FALSE	NA	0	NA	NA	NA	NA
11	68321610	TAGCGA	T	11:g.68321610TAGCGA>T	grch37	Hermes-3C-var4	deletion	PPP6R3	protein phosphatase 6, regulatory subunit 3	CCDS53671.1	YES	55291	PP6R3_HUMAN	ENST00000393801	ENSG00000110075	NM_001164160	0.251552	FALSE	FALSE	NA	NA	splice_acceptor_variant, coding_sequence_variant	NA	NA	coding	exonic	splice_acceptor_variant&coding_sequence_variant:ENST00000393801.3:c.619-2_621del	NA	ENST00000393801.3:c.619-2_621del	NA	NA	NA	NA	NA	splice_acceptor_variant&coding_sequence_variant:PPP6R3:Transcript:ENST00000265636:protein_coding, splice_acceptor_variant&coding_sequence_variant:PPP6R3:Transcript:ENST00000265637:protein_coding, splice_acceptor_variant&coding_sequence_variant:PPP6R3:Transcript:ENST00000393799:protein_coding, splice_acceptor_variant&coding_sequence_variant:PPP6R3:Transcript:ENST00000393800:protein_coding, splice_…	NA	NA	NA	NA	NA	NA	FALSE	FALSE	NA	0	NA	NA	NA	NA
19	17441314	C	A	19:g.17441314C>A	grch37	Hermes-3C-var4	SNV	ANO8	anoctamin 8	CCDS32949.1	YES	57719	ANO8_HUMAN	ENST00000159087	ENSG00000074855	NM_020959	0.251552	FALSE	FALSE	NA	NA	splice_acceptor_variant	NA	NA	coding	exonic	splice_acceptor_variant:ENST00000159087.4:c.994-1G>T	NA	ENST00000159087.4:c.994-1G>T	fathmm_mkl_coding:damaging, mutpred:NA, fathmm:NA, deogen2:NA, sift:NA, provean:NA, mutationtaster:damaging, primateai:NA, splice_site_ada:affect_splicing, splice_site_rf:affect_splicing, sift4g:NA, metalr:NA, mutationassessor:NA, metasvm:NA, m-cap:NA, gerp_rs:4.99, lrt:NA	NA	NA	NA	NA	splice_acceptor_variant:ANO8:Transcript:ENST00000159087:protein_coding, upstream_gene_variant:GTPBP3:Transcript:ENST00000361619:protein_coding	NA	NA	NA	NA	NA	NA	FALSE	FALSE	NA	0	NA	NA	NA	NA
1	19204074	G	T	1:g.19204074G>T	grch37	Hermes-3C-var4	SNV	ALDH4A1	aldehyde dehydrogenase 4 family, member A1	CCDS188.1	YES	8659	AL4A1_HUMAN	ENST00000375341	ENSG00000159423	NM_003748	0.251453	FALSE	FALSE	C0032927	Precancerous Condition	missense_variant	p.Arg325Ser	Aldehyde dehydrogenase family	coding	exonic	missense_variant:ENST00000375341.3:c.973C>A:exon10:p.R325S	ENSP00000364490.3:p.Arg325Ser	ENST00000375341.3:c.973C>A	fathmm_mkl_coding:tolerated, mutpred:0.531, fathmm:tolerated, deogen2:tolerated, sift:tolerated, provean:tolerated, mutationtaster:tolerated, primateai:tolerated, splice_site_ada:NA, splice_site_rf:NA, sift4g:tolerated, metalr:tolerated, mutationassessor:tolerated, metasvm:tolerated, m-cap:tolerated, gerp_rs:-0.445, lrt:tolerated	NA	NA	NA	NA	missense_variant:ALDH4A1:Transcript:ENST00000290597:protein_coding, missense_variant:ALDH4A1:Transcript:ENST00000375341:protein_coding, 3_prime_UTR_variant&NMD_transcript_variant:RP13-279N23.2:Transcript:ENST00000494072:nonsense_mediated_decay, missense_variant:ALDH4A1:Transcript:ENST00000538309:protein_coding, missense_variant:ALDH4A1:Transcript:ENST00000538839:protein_coding	NA	NA	NA	NA	NA	NA	FALSE	FALSE	NA	0	NA	NA	NA	NA
9	139341747	G	C	9:g.139341747G>C	grch37	Hermes-3C-var4	SNV	SEC16A	SEC16 homolog A (S. cerevisiae)	CCDS55351.1	YES	9919	SC16A_HUMAN	ENST00000313050	ENSG00000148396	NM_014866	0.241235	FALSE	FALSE	NA	NA	missense_variant	p.Ala2210Gly	NA	coding	exonic	missense_variant:ENST00000313050.7:c.6629C>G:exon25:p.A2210G	ENSP00000325827.7:p.Ala2210Gly	ENST00000313050.7:c.6629C>G	fathmm_mkl_coding:damaging, mutpred:0.236, fathmm:tolerated, deogen2:tolerated, sift:damaging, provean:tolerated, mutationtaster:tolerated, primateai:tolerated, splice_site_ada:NA, splice_site_rf:NA, sift4g:tolerated, metalr:tolerated, mutationassessor:NA, metasvm:tolerated, m-cap:damaging, gerp_rs:5.26, lrt:tolerated	NA	NA	NA	NA	missense_variant:SEC16A:Transcript:ENST00000290037:protein_coding, missense_variant:SEC16A:Transcript:ENST00000313050:protein_coding, missense_variant:SEC16A:Transcript:ENST00000313084:protein_coding, missense_variant:SEC16A:Transcript:ENST00000371706:protein_coding, 3_prime_UTR_variant:SEC16A:Transcript:ENST00000398335:protein_coding, missense_variant:SEC16A:Transcript:ENST00000431893:protein_co…	NA	NA	NA	NA	NA	NA	FALSE	FALSE	NA	0	NA	NA	NA	NA
12	113401158	G	A	12:g.113401158G>A	grch37	Hermes-3C-var4	SNV	OAS3	2'-5'-oligoadenylate synthetase 3, 100kDa	CCDS44981.1	YES	4940	OAS3_HUMAN	ENST00000228928	ENSG00000111331	NM_006187	0.23564	FALSE	FALSE	NA	NA	missense_variant	p.Gly709Ser	2'-5'-oligoadenylate synthetase 1, domain 2, C-terminus	coding	exonic	missense_variant:ENST00000228928.7:c.2125G>A:exon10:p.G709S	ENSP00000228928.7:p.Gly709Ser	ENST00000228928.7:c.2125G>A	fathmm_mkl_coding:damaging, mutpred:0.701, fathmm:tolerated, deogen2:tolerated, sift:tolerated, provean:tolerated, mutationtaster:tolerated, primateai:tolerated, splice_site_ada:NA, splice_site_rf:NA, sift4g:tolerated, metalr:tolerated, mutationassessor:tolerated, metasvm:tolerated, m-cap:tolerated, gerp_rs:4.39, lrt:NA	NA	NA	NA	NA	missense_variant:OAS3:Transcript:ENST00000228928:protein_coding, intron_variant&non_coding_transcript_variant:RP1-71H24.1:Transcript:ENST00000552784:antisense	NA	NA	NA	NA	NA	NA	FALSE	FALSE	NA	0	NA	NA	NA	NA
12	122717422	C	T	12:g.122717422C>T	grch37	Hermes-3C-var4	SNV	VPS33A	vacuolar protein sorting 33 homolog A (S. cerevisiae)	CCDS9231.1	YES	65082	VP33A_HUMAN	ENST00000267199	ENSG00000139719	NM_022916	0.234532	FALSE	FALSE	NA	NA	missense_variant	p.Glu512Lys	Sec1 family	coding	exonic	missense_variant:ENST00000267199.4:c.1534G>A:exon12:p.E512K	ENSP00000267199.3:p.Glu512Lys	ENST00000267199.4:c.1534G>A	fathmm_mkl_coding:damaging, mutpred:0.531, fathmm:tolerated, deogen2:tolerated, sift:tolerated, provean:tolerated, mutationtaster:damaging, primateai:damaging, splice_site_ada:NA, splice_site_rf:NA, sift4g:tolerated, metalr:tolerated, mutationassessor:tolerated, metasvm:tolerated, m-cap:damaging, gerp_rs:5.54, lrt:damaging	NA	NA	NA	NA	missense_variant:VPS33A:Transcript:ENST00000267199:protein_coding, missense_variant&NMD_transcript_variant:RP11-512M8.5:Transcript:ENST00000535844:nonsense_mediated_decay	rs746650888	NA	NA	NA	NA	NA	FALSE	FALSE	NA	0	NA	NA	8.2e-06	NA
17	18219530	G	T	17:g.18219530G>T	grch37	Hermes-3C-var4	SNV	SMCR8	Smith-Magenis syndrome chromosome region, candidate 8	CCDS11195.2	YES	140775	SMCR8_HUMAN	ENST00000406438	ENSG00000176994	NM_144775	0.233253	FALSE	FALSE	NA	NA	missense_variant	p.Asp143Tyr	Vesicle coat protein involved in Golgi to plasma membrane transport	coding	exonic	missense_variant:ENST00000406438.3:c.427G>T:exon1:p.D143Y	ENSP00000385025.3:p.Asp143Tyr	ENST00000406438.3:c.427G>T	fathmm_mkl_coding:damaging, mutpred:0.849, fathmm:damaging, deogen2:damaging, sift:damaging, provean:damaging, mutationtaster:damaging, primateai:damaging, splice_site_ada:NA, splice_site_rf:NA, sift4g:damaging, metalr:damaging, mutationassessor:damaging, metasvm:damaging, m-cap:damaging, gerp_rs:5.81, lrt:damaging	NA	NA	NA	NA	upstream_gene_variant:TOP3A:Transcript:ENST00000321105:protein_coding, missense_variant:SMCR8:Transcript:ENST00000406438:protein_coding, downstream_gene_variant:RPL7AP65:Transcript:ENST00000418183:processed_pseudogene, downstream_gene_variant:RPL21P121:Transcript:ENST00000439258:processed_pseudogene, upstream_gene_variant:TOP3A:Transcript:ENST00000542570:protein_coding	NA	COSM7080666	NA	NA	NA	NA	FALSE	FALSE	NA	0	NA	NA	NA	NA
11	47640423	C	A	11:g.47640423C>A	grch37	Hermes-3C-var4	SNV	MTCH2	mitochondrial carrier 2	CCDS7943.1	YES	23788	MTCH2_HUMAN	ENST00000302503	ENSG00000109919	NM_014342	0.230324	FALSE	FALSE	NA	NA	missense_variant	p.Gly292Trp	NA	coding	exonic	missense_variant:ENST00000302503.3:c.874G>T:exon13:p.G292W	ENSP00000303222.3:p.Gly292Trp	ENST00000302503.3:c.874G>T	fathmm_mkl_coding:damaging, mutpred:0.833, fathmm:tolerated, deogen2:tolerated, sift:damaging, provean:tolerated, mutationtaster:damaging, primateai:tolerated, splice_site_ada:NA, splice_site_rf:NA, sift4g:damaging, metalr:damaging, mutationassessor:damaging, metasvm:damaging, m-cap:damaging, gerp_rs:5.13, lrt:damaging	NA	NA	NA	NA	missense_variant:MTCH2:Transcript:ENST00000302503:protein_coding, upstream_gene_variant:Y_RNA:Transcript:ENST00000411255:misc_RNA, missense_variant:MTCH2:Transcript:ENST00000542981:protein_coding	NA	NA	NA	NA	NA	NA	FALSE	FALSE	NA	0	NA	NA	NA	NA
5	156353287	G	T	5:g.156353287G>T	grch37	Hermes-3C-var4	SNV	TIMD4	T-cell immunoglobulin and mucin domain containing 4	CCDS4332.1	YES	91937	TIMD4_HUMAN	ENST00000274532	ENSG00000145850	NM_138379	0.227597	FALSE	FALSE	NA	NA	missense_variant	p.Thr294Lys	NA	coding	exonic	missense_variant:ENST00000274532.2:c.881C>A:exon6:p.T294K	ENSP00000274532.2:p.Thr294Lys	ENST00000274532.2:c.881C>A	fathmm_mkl_coding:tolerated, mutpred:0.315, fathmm:tolerated, deogen2:tolerated, sift:NA, provean:tolerated, mutationtaster:tolerated, primateai:tolerated, splice_site_ada:NA, splice_site_rf:NA, sift4g:tolerated, metalr:tolerated, mutationassessor:tolerated, metasvm:tolerated, m-cap:tolerated, gerp_rs:-1.92, lrt:NA	NA	NA	NA	NA	missense_variant:TIMD4:Transcript:ENST00000274532:protein_coding, 5_prime_UTR_variant:TIMD4:Transcript:ENST00000406964:protein_coding, missense_variant:TIMD4:Transcript:ENST00000407087:protein_coding, downstream_gene_variant:APOOP1:Transcript:ENST00000604695:processed_pseudogene	NA	NA	NA	NA	NA	NA	FALSE	TRUE	NA	0	NA	NA	NA	NA
5	156353290	G	T	5:g.156353290G>T	grch37	Hermes-3C-var4	SNV	TIMD4	T-cell immunoglobulin and mucin domain containing 4	CCDS4332.1	YES	91937	TIMD4_HUMAN	ENST00000274532	ENSG00000145850	NM_138379	0.227597	FALSE	FALSE	NA	NA	missense_variant	p.Thr293Lys	NA	coding	exonic	missense_variant:ENST00000274532.2:c.878C>A:exon6:p.T293K	ENSP00000274532.2:p.Thr293Lys	ENST00000274532.2:c.878C>A	fathmm_mkl_coding:tolerated, mutpred:0.328, fathmm:tolerated, deogen2:tolerated, sift:NA, provean:tolerated, mutationtaster:tolerated, primateai:tolerated, splice_site_ada:NA, splice_site_rf:NA, sift4g:NA, metalr:tolerated, mutationassessor:tolerated, metasvm:tolerated, m-cap:tolerated, gerp_rs:-8.13, lrt:NA	NA	NA	NA	NA	missense_variant:TIMD4:Transcript:ENST00000274532:protein_coding, 5_prime_UTR_variant:TIMD4:Transcript:ENST00000406964:protein_coding, missense_variant:TIMD4:Transcript:ENST00000407087:protein_coding, downstream_gene_variant:APOOP1:Transcript:ENST00000604695:processed_pseudogene	NA	NA	NA	NA	NA	NA	FALSE	TRUE	NA	0	NA	NA	NA	NA
22	50898996	G	A	22:g.50898996G>A	grch37	Hermes-3C-var4	SNV	SBF1	SET binding factor 1	CCDS14091.2	YES	6305	MTMR5_HUMAN	ENST00000380817	ENSG00000100241	NM_002972	0.225569	FALSE	FALSE	NA	NA	missense_variant	p.Pro1038Leu	NA	coding	exonic	missense_variant:ENST00000380817.3:c.3113C>T:exon24:p.P1038L	ENSP00000370196.2:p.Pro1038Leu	ENST00000380817.3:c.3113C>T	fathmm_mkl_coding:damaging, mutpred:0.224, fathmm:tolerated, deogen2:NA, sift:tolerated, provean:tolerated, mutationtaster:damaging, primateai:tolerated, splice_site_ada:NA, splice_site_rf:NA, sift4g:tolerated, metalr:tolerated, mutationassessor:tolerated, metasvm:tolerated, m-cap:tolerated, gerp_rs:3.95, lrt:tolerated	NA	NA	NA	NA	missense_variant:SBF1:Transcript:ENST00000348911:protein_coding, missense_variant:SBF1:Transcript:ENST00000380817:protein_coding, missense_variant:SBF1:Transcript:ENST00000390679:protein_coding	rs562437814	NA	NA	NA	NA	NA	FALSE	FALSE	NA	0	NA	NA	4.1e-06	0.0002
2	233322797	C	T	2:g.233322797C>T	grch37	Hermes-3C-var4	SNV	ALPI	alkaline phosphatase, intestinal	CCDS2492.1	YES	248	PPBI_HUMAN	ENST00000295463	ENSG00000163295	NM_001631	0.221048	FALSE	FALSE	NA	NA	missense_variant	p.Arg316Cys	Alkaline phosphatase	coding	exonic	missense_variant:ENST00000295463.3:c.946C>T:exon8:p.R316C	ENSP00000295463.3:p.Arg316Cys	ENST00000295463.3:c.946C>T	fathmm_mkl_coding:tolerated, mutpred:NA, fathmm:damaging, deogen2:damaging, sift:damaging, provean:damaging, mutationtaster:tolerated, primateai:tolerated, splice_site_ada:NA, splice_site_rf:NA, sift4g:damaging, metalr:damaging, mutationassessor:damaging, metasvm:damaging, m-cap:damaging, gerp_rs:-1.27, lrt:tolerated	NA	NA	NA	NA	missense_variant:ALPI:Transcript:ENST00000295463:protein_coding	rs148557980	NA	1	Uterine Corpus Endometrial Carcinoma: 0.2% (1/530)	NA	NA	FALSE	FALSE	NA	0	NA	NA	3.66e-05	NA
1	186099789	G	T	1:g.186099789G>T	grch37	Hermes-3C-var4	SNV	HMCN1	hemicentin 1	CCDS30956.1	YES	83872	HMCN1_HUMAN	ENST00000271588	ENSG00000143341	NM_031935	0.219129	FALSE	FALSE	NA	NA	missense_variant	p.Arg4397Leu	Immunoglobulin I-set domain	coding	exonic	missense_variant:ENST00000271588.4:c.13190G>T:exon85:p.R4397L	ENSP00000271588.4:p.Arg4397Leu	ENST00000271588.4:c.13190G>T	fathmm_mkl_coding:damaging, mutpred:0.689, fathmm:tolerated, deogen2:NA, sift:damaging, provean:damaging, mutationtaster:damaging, primateai:tolerated, splice_site_ada:NA, splice_site_rf:NA, sift4g:damaging, metalr:tolerated, mutationassessor:tolerated, metasvm:tolerated, m-cap:damaging, gerp_rs:0.45, lrt:tolerated	NA	NA	NA	NA	missense_variant:HMCN1:Transcript:ENST00000271588:protein_coding, missense_variant:HMCN1:Transcript:ENST00000367492:protein_coding	NA	NA	NA	NA	NA	NA	FALSE	FALSE	NA	0	NA	NA	NA	NA
2	234354364	G	C	2:g.234354364G>C	grch37	Hermes-3C-var4	SNV	DGKD	diacylglycerol kinase, delta 130kDa	CCDS2504.1	YES	8527	DGKD_HUMAN	ENST00000264057	ENSG00000077044	NM_152879	0.212256	FALSE	FALSE	NA	NA	missense_variant	p.Gln430His	Diacylglycerol kinase catalytic domain	coding	exonic	missense_variant:ENST00000264057.2:c.1290G>C:exon11:p.Q430H	ENSP00000264057.2:p.Gln430His	ENST00000264057.2:c.1290G>C	fathmm_mkl_coding:damaging, mutpred:0.4, fathmm:tolerated, deogen2:tolerated, sift:damaging, provean:damaging, mutationtaster:damaging, primateai:tolerated, splice_site_ada:NA, splice_site_rf:NA, sift4g:damaging, metalr:tolerated, mutationassessor:tolerated, metasvm:tolerated, m-cap:tolerated, gerp_rs:4.51, lrt:damaging	NA	NA	NA	NA	missense_variant:DGKD:Transcript:ENST00000264057:protein_coding, missense_variant:DGKD:Transcript:ENST00000409813:protein_coding	NA	NA	NA	NA	NA	NA	FALSE	FALSE	NA	0	NA	NA	NA	NA
1	226074587	C	T	1:g.226074587C>T	grch37	Hermes-3C-var4	SNV	LEFTY1	left-right determination factor 1	CCDS1548.1	YES	10637	LFTY1_HUMAN	ENST00000272134	ENSG00000243709	NM_020997	0.208288	FALSE	FALSE	NA	NA	missense_variant	p.Arg314Gln	NA	coding	exonic	missense_variant:ENST00000272134.5:c.941G>A:exon4:p.R314Q	ENSP00000272134.5:p.Arg314Gln	ENST00000272134.5:c.941G>A	fathmm_mkl_coding:damaging, mutpred:0.858, fathmm:tolerated, deogen2:damaging, sift:damaging, provean:damaging, mutationtaster:tolerated, primateai:tolerated, splice_site_ada:NA, splice_site_rf:NA, sift4g:damaging, metalr:tolerated, mutationassessor:damaging, metasvm:tolerated, m-cap:damaging, gerp_rs:3.22, lrt:damaging	NA	NA	NA	NA	missense_variant:LEFTY1:Transcript:ENST00000272134:protein_coding, upstream_gene_variant:TMEM63A:Transcript:ENST00000366835:protein_coding, 3_prime_UTR_variant:RP4-559A3.7:Transcript:ENST00000432920:protein_coding	rs751385730	COSM2154158&COSM6228566	1	Uterine Corpus Endometrial Carcinoma: 0.2% (1/530)	NA	NA	FALSE	FALSE	NA	0	NA	NA	8.1e-06	NA
8	2000283	T	C	8:g.2000283T>C	grch37	Hermes-3C-var4	SNV	MYOM2	myomesin 2	CCDS5957.1	YES	9172	MYOM2_HUMAN	ENST00000262113	ENSG00000036448	NM_003970	0.207114	FALSE	FALSE	NA	NA	missense_variant	p.Ser39Pro	NA	coding	exonic	missense_variant:ENST00000262113.4:c.115T>C:exon3:p.S39P	ENSP00000262113.4:p.Ser39Pro	ENST00000262113.4:c.115T>C	fathmm_mkl_coding:tolerated, mutpred:NA, fathmm:tolerated, deogen2:NA, sift:damaging, provean:tolerated, mutationtaster:tolerated, primateai:tolerated, splice_site_ada:NA, splice_site_rf:NA, sift4g:damaging, metalr:tolerated, mutationassessor:NA, metasvm:tolerated, m-cap:damaging, gerp_rs:-6.77, lrt:tolerated	NA	NA	NA	NA	missense_variant:MYOM2:Transcript:ENST00000262113:protein_coding, intron_variant:MYOM2:Transcript:ENST00000523438:protein_coding	rs376892891	NA	NA	NA	NA	NA	FALSE	FALSE	NA	0	NA	NA	NA	NA
17	17723661	C	T	17:g.17723661C>T	grch37	Hermes-3C-var4	SNV	SREBF1	sterol regulatory element binding transcription factor 1	CCDS32583.1	YES	6720	SRBP1_HUMAN	ENST00000355815	ENSG00000072310	NM_001005291	0.205917	FALSE	FALSE	C2239176	Hepatocellular carcinoma	missense_variant	p.Gly119Glu	NA	coding	exonic	missense_variant:ENST00000355815.4:c.356G>A:exon3:p.G119E	ENSP00000348069.4:p.Gly119Glu	ENST00000355815.4:c.356G>A	fathmm_mkl_coding:tolerated, mutpred:0.267, fathmm:tolerated, deogen2:tolerated, sift:tolerated, provean:tolerated, mutationtaster:tolerated, primateai:tolerated, splice_site_ada:NA, splice_site_rf:NA, sift4g:tolerated, metalr:tolerated, mutationassessor:damaging, metasvm:tolerated, m-cap:damaging, gerp_rs:-1.49, lrt:tolerated	NA	NA	NA	NA	missense_variant:SREBF1:Transcript:ENST00000261646:protein_coding, missense_variant:SREBF1:Transcript:ENST00000338854:protein_coding, missense_variant:SREBF1:Transcript:ENST00000355815:protein_coding, upstream_gene_variant:SREBF1:Transcript:ENST00000395757:protein_coding, missense_variant:SREBF1:Transcript:ENST00000435530:protein_coding	NA	NA	NA	NA	NA	NA	FALSE	FALSE	NA	0	NA	NA	NA	NA
X	77296229	C	A	X:g.77296229C>A	grch37	Hermes-3C-var4	SNV	ATP7A	ATPase, Cu++ transporting, alpha polypeptide	CCDS35339.1	YES	538	ATP7A_HUMAN	ENST00000341514	ENSG00000165240	NM_000052	0.205692	FALSE	FALSE	C0009375&C0023904	Neoplasm of the colon&Liver Neoplasms, Experimental	missense_variant, splice_region_variant	p.Gln1267Lys	haloacid dehalogenase-like hydrolase	coding	exonic	missense_variant&splice_region_variant:ENST00000341514.6:c.3799C>A:exon19:p.Q1267K	ENSP00000345728.6:p.Gln1267Lys	ENST00000341514.6:c.3799C>A	fathmm_mkl_coding:damaging, mutpred:0.592, fathmm:damaging, deogen2:damaging, sift:damaging, provean:damaging, mutationtaster:damaging, primateai:NA, splice_site_ada:affect_splicing, splice_site_rf:splicing_neutral, sift4g:damaging, metalr:damaging, mutationassessor:tolerated, metasvm:damaging, m-cap:damaging, gerp_rs:4.63, lrt:damaging	NA	NA	NA	NA	missense_variant&splice_region_variant:ATP7A:Transcript:ENST00000341514:protein_coding, missense_variant&splice_region_variant:ATP7A:Transcript:ENST00000343533:protein_coding, missense_variant&splice_region_variant:ATP7A:Transcript:ENST00000350425:protein_coding	NA	NA	NA	NA	NA	NA	FALSE	FALSE	NA	0	NA	NA	NA	NA
8	145726344	G	A	8:g.145726344G>A	grch37	Hermes-3C-var4	SNV	PPP1R16A	protein phosphatase 1, regulatory subunit 16A	CCDS6429.1	YES	84988	PP16A_HUMAN	ENST00000292539	ENSG00000160972	NA	0.203182	FALSE	FALSE	NA	NA	missense_variant	p.Gly343Ser	NA	coding	exonic	missense_variant:ENST00000292539.4:c.1027G>A:exon9:p.G343S	ENSP00000292539.4:p.Gly343Ser	ENST00000292539.4:c.1027G>A	fathmm_mkl_coding:damaging, mutpred:0.355, fathmm:tolerated, deogen2:tolerated, sift:damaging, provean:damaging, mutationtaster:damaging, primateai:tolerated, splice_site_ada:NA, splice_site_rf:NA, sift4g:tolerated, metalr:tolerated, mutationassessor:damaging, metasvm:tolerated, m-cap:damaging, gerp_rs:4.07, lrt:damaging	NA	NA	NA	NA	missense_variant:PPP1R16A:Transcript:ENST00000292539:protein_coding, upstream_gene_variant:GPT:Transcript:ENST00000394955:protein_coding, missense_variant:PPP1R16A:Transcript:ENST00000435887:protein_coding, upstream_gene_variant:GPT:Transcript:ENST00000528431:protein_coding, upstream_gene_variant:CTD-2517M22.14:Transcript:ENST00000532766:antisense, upstream_gene_variant:CTD-2517M14.5:Transcript:E…	NA	NA	NA	NA	NA	NA	FALSE	FALSE	NA	0	NA	NA	NA	NA
12	51019816	G	T	12:g.51019816G>T	grch37	Hermes-3C-var4	SNV	DIP2B	DIP2 disco-interacting protein 2 homolog B (Drosophila)	CCDS31799.1	YES	57609	DIP2B_HUMAN	ENST00000301180	ENSG00000066084	NM_173602	0.203182	FALSE	FALSE	NA	NA	missense_variant	p.Ser53Ile	DMAP1-binding Domain	coding	exonic	missense_variant:ENST00000301180.5:c.158G>T:exon2:p.S53I	ENSP00000301180.5:p.Ser53Ile	ENST00000301180.5:c.158G>T	fathmm_mkl_coding:tolerated, mutpred:0.379, fathmm:tolerated, deogen2:tolerated, sift:tolerated, provean:tolerated, mutationtaster:tolerated, primateai:tolerated, splice_site_ada:NA, splice_site_rf:NA, sift4g:tolerated, metalr:tolerated, mutationassessor:tolerated, metasvm:tolerated, m-cap:tolerated, gerp_rs:3.73, lrt:tolerated	NA	NA	NA	NA	missense_variant:DIP2B:Transcript:ENST00000301180:protein_coding	NA	NA	NA	NA	NA	NA	FALSE	FALSE	NA	0	NA	NA	NA	NA
1	151664945	A	G	1:g.151664945A>G	grch37	Hermes-3C-var4	SNV	SNX27	sorting nexin family member 27	CCDS1001.1	YES	81609	SNX27_HUMAN	ENST00000368843	ENSG00000143376	NM_030918	0.201977	FALSE	FALSE	NA	NA	missense_variant	p.Asn425Ser	NA	coding	exonic	missense_variant:ENST00000368843.3:c.1274A>G:exon9:p.N425S	ENSP00000357836.3:p.Asn425Ser	ENST00000368843.3:c.1274A>G	fathmm_mkl_coding:damaging, mutpred:NA, fathmm:damaging, deogen2:tolerated, sift:tolerated, provean:tolerated, mutationtaster:damaging, primateai:damaging, splice_site_ada:NA, splice_site_rf:NA, sift4g:tolerated, metalr:damaging, mutationassessor:damaging, metasvm:damaging, m-cap:damaging, gerp_rs:5.39, lrt:damaging	NA	NA	NA	NA	missense_variant:SNX27:Transcript:ENST00000368838:protein_coding, missense_variant:SNX27:Transcript:ENST00000368843:protein_coding, missense_variant:SNX27:Transcript:ENST00000458013:protein_coding	rs768030688	NA	NA	NA	NA	NA	FALSE	FALSE	NA	0	NA	NA	2.04e-05	NA
17	60064489	T	A	17:g.60064489T>A	grch37	Hermes-3C-var4	SNV	MED13	mediator complex subunit 13	CCDS42366.1	YES	9969	MED13_HUMAN	ENST00000397786	ENSG00000108510	NM_005121	0.199673	FALSE	FALSE	NA	NA	missense_variant, splice_region_variant	p.Asp755Val	NA	coding	exonic	missense_variant&splice_region_variant:ENST00000397786.2:c.2264A>T:exon12:p.D755V	ENSP00000380888.2:p.Asp755Val	ENST00000397786.2:c.2264A>T	fathmm_mkl_coding:damaging, mutpred:0.261, fathmm:tolerated, deogen2:tolerated, sift:damaging, provean:damaging, mutationtaster:damaging, primateai:damaging, splice_site_ada:splicing_neutral, splice_site_rf:splicing_neutral, sift4g:damaging, metalr:damaging, mutationassessor:tolerated, metasvm:damaging, m-cap:damaging, gerp_rs:5.12, lrt:damaging	NA	NA	NA	NA	missense_variant&splice_region_variant:MED13:Transcript:ENST00000397786:protein_coding	NA	NA	NA	NA	NA	NA	FALSE	FALSE	NA	0	NA	NA	NA	NA
Y	15021309	G	A	Y:g.15021309G>A	grch37	Hermes-3C-var4	SNV	DDX3Y	DEAD (Asp-Glu-Ala-Asp) box helicase 3, Y-linked	CCDS14782.1	YES	8653	DDX3Y_HUMAN	ENST00000336079	ENSG00000067048	NM_001122665, NM_004660	0.199167	FALSE	FALSE	NA	NA	missense_variant	p.Ala48Thr	NA	coding	exonic	missense_variant:ENST00000336079.3:c.142G>A:exon3:p.A48T	ENSP00000336725.3:p.Ala48Thr	ENST00000336079.3:c.142G>A	fathmm_mkl_coding:damaging, mutpred:NA, fathmm:tolerated, deogen2:tolerated, sift:tolerated, provean:tolerated, mutationtaster:NA, primateai:NA, splice_site_ada:NA, splice_site_rf:NA, sift4g:tolerated, metalr:NA, mutationassessor:tolerated, metasvm:NA, m-cap:damaging, gerp_rs:1.84, lrt:NA	NA	NA	NA	NA	missense_variant:DDX3Y:Transcript:ENST00000336079:protein_coding, missense_variant:DDX3Y:Transcript:ENST00000360160:protein_coding	NA	COSM7224155&COSM7224156	NA	NA	NA	NA	FALSE	FALSE	NA	0	NA	NA	NA	NA
11	59562899	G	T	11:g.59562899G>T	grch37	Hermes-3C-var4	SNV	STX3	syntaxin 3	CCDS7975.1	YES	6809	STX3_HUMAN	ENST00000337979	ENSG00000166900	NM_001178040, NM_004177	0.189234	FALSE	FALSE	NA	NA	stop_gained	p.Glu244Ter	SNARE domain	coding	exonic	stop_gained:ENST00000337979.4:c.730G>T:exon9:p.E244X	ENSP00000338562.4:p.Glu244Ter	ENST00000337979.4:c.730G>T	fathmm_mkl_coding:damaging, mutpred:NA, fathmm:NA, deogen2:NA, sift:NA, provean:NA, mutationtaster:damaging, primateai:tolerated, splice_site_ada:NA, splice_site_rf:NA, sift4g:NA, metalr:NA, mutationassessor:NA, metasvm:NA, m-cap:NA, gerp_rs:4.81, lrt:tolerated	NA	NA	NA	NA	stop_gained:STX3:Transcript:ENST00000300150:protein_coding, stop_gained:STX3:Transcript:ENST00000337979:protein_coding, intron_variant:STX3:Transcript:ENST00000437946:protein_coding, stop_gained:STX3:Transcript:ENST00000529177:protein_coding, intron_variant:STX3:Transcript:ENST00000535361:protein_coding	NA	NA	NA	NA	NA	NA	FALSE	FALSE	NA	0	NA	NA	NA	NA
1	171697709	C	A	1:g.171697709C>A	grch37	Hermes-3C-var4	SNV	VAMP4	vesicle-associated membrane protein 4	CCDS1298.1	YES	8674	VAMP4_HUMAN	ENST00000236192	ENSG00000117533	NM_003762, NM_001185127	0.187848	FALSE	FALSE	NA	NA	missense_variant, splice_region_variant	p.Arg23Ile	NA	coding	exonic	missense_variant&splice_region_variant:ENST00000236192.7:c.68G>T:exon3:p.R23I	ENSP00000236192.7:p.Arg23Ile	ENST00000236192.7:c.68G>T	fathmm_mkl_coding:damaging, mutpred:0.213, fathmm:NA, deogen2:tolerated, sift:NA, provean:tolerated, mutationtaster:damaging, primateai:tolerated, splice_site_ada:affect_splicing, splice_site_rf:affect_splicing, sift4g:tolerated, metalr:tolerated, mutationassessor:tolerated, metasvm:tolerated, m-cap:tolerated, gerp_rs:5.87, lrt:damaging	NA	NA	NA	NA	missense_variant&splice_region_variant:VAMP4:Transcript:ENST00000236192:protein_coding, missense_variant&splice_region_variant:VAMP4:Transcript:ENST00000367740:protein_coding, missense_variant&splice_region_variant:VAMP4:Transcript:ENST00000415773:protein_coding	rs1242626137	COSM278067&COSM6534038	3	Uterine Corpus Endometrial Carcinoma: 0.4% (2/530), Colon Adenocarcinoma: 0.3% (1/399)	UCEC-US|1|250|0.00400, COAD-US|1|254|0.00394	NA	FALSE	TRUE	NA	0	NA	NA	1.72e-05	NA
14	36096551	C	A	14:g.36096551C>A	grch37	Hermes-3C-var4	SNV	RALGAPA1	Ral GTPase activating protein, alpha subunit 1 (catalytic)	CCDS32064.1	YES	253959	RGPA1_HUMAN	ENST00000307138	ENSG00000174373	NM_194301	0.184101	FALSE	FALSE	NA	NA	missense_variant	p.Cys1695Phe	NA	coding	exonic	missense_variant:ENST00000307138.6:c.5084G>T:exon33:p.C1695F	ENSP00000302647.6:p.Cys1695Phe	ENST00000307138.6:c.5084G>T	fathmm_mkl_coding:damaging, mutpred:0.723, fathmm:damaging, deogen2:tolerated, sift:damaging, provean:damaging, mutationtaster:damaging, primateai:damaging, splice_site_ada:NA, splice_site_rf:NA, sift4g:damaging, metalr:damaging, mutationassessor:damaging, metasvm:damaging, m-cap:damaging, gerp_rs:5.4, lrt:damaging	NA	NA	NA	NA	missense_variant:RALGAPA1:Transcript:ENST00000258840:protein_coding, missense_variant:RALGAPA1:Transcript:ENST00000307138:protein_coding, missense_variant:RALGAPA1:Transcript:ENST00000382366:protein_coding, missense_variant:RALGAPA1:Transcript:ENST00000389698:protein_coding	NA	NA	NA	NA	NA	NA	FALSE	FALSE	NA	0	NA	NA	NA	NA
Y	16734376	T	A	Y:g.16734376T>A	grch37	Hermes-3C-var4	SNV	NLGN4Y	neuroligin 4, Y-linked	CCDS55553.1	NA	22829	NA	ENST00000297967	ENSG00000165246	NM_001164238	0.184101	FALSE	FALSE	NA	NA	missense_variant	p.Ile126Asn	Carboxylesterase family	coding	exonic	missense_variant:ENST00000297967.5:c.377T>A:exon1:p.I126N	ENSP00000297967.5:p.Ile126Asn	ENST00000297967.5:c.377T>A	fathmm_mkl_coding:damaging, mutpred:NA, fathmm:tolerated, deogen2:tolerated, sift:damaging, provean:damaging, mutationtaster:NA, primateai:NA, splice_site_ada:NA, splice_site_rf:NA, sift4g:tolerated, metalr:NA, mutationassessor:tolerated, metasvm:NA, m-cap:damaging, gerp_rs:0.194, lrt:NA	NA	NA	NA	NA	missense_variant:NLGN4Y:Transcript:ENST00000297967:protein_coding	NA	NA	NA	NA	NA	NA	FALSE	FALSE	NA	0	NA	NA	NA	NA
12	7045891	ACAGCAGCAGCAG	A	12:g.7045891ACAGCAGCAGCAG>A	grch37	Hermes-3C-var4	deletion	ATN1	atrophin 1	CCDS31734.1	YES	1822	ATN1_HUMAN	ENST00000356654	ENSG00000111676	NM_001007026	0.17003	FALSE	FALSE	NA	NA	inframe_deletion	p.Gln499_Gln502del	Atrophin-1 family	coding	exonic	inframe_deletion:ENST00000356654.4:c.1497_1508del:exon5:p.Q499_Q502del	ENSP00000349076.3:p.Gln499_Gln502del	ENST00000356654.4:c.1497_1508del	NA	NA	NA	NA	NA	inframe_deletion:ATN1:Transcript:ENST00000356654:protein_coding, inframe_deletion:ATN1:Transcript:ENST00000396684:protein_coding	NA	NA	NA	NA	NA	NA	TRUE	TRUE	NA	0	NA	NA	NA	NA
19	55085770	CA	AT	19:g.55085770CA>AT	grch37	Hermes-3C-var4	substitution	LILRA2	leukocyte immunoglobulin-like receptor, subfamily A (with TM domain), member 2	CCDS46179.1	YES	11027	LIRA2_HUMAN	ENST00000251377	ENSG00000239998	NA	0.168864	FALSE	FALSE	NA	NA	missense_variant, splice_region_variant	p.His25Ile	NA	coding	exonic	missense_variant&splice_region_variant:ENST00000251377.3:c.73_74delinsAT:exon4:p.H25I	ENSP00000251377.3:p.His25Ile	ENST00000251377.3:c.73_74delinsAT	NA	NA	NA	NA	NA	missense_variant&splice_region_variant:LILRA2:Transcript:ENST00000251376:protein_coding, missense_variant&splice_region_variant:LILRA2:Transcript:ENST00000251377:protein_coding, missense_variant&splice_region_variant:LILRA2:Transcript:ENST00000391737:protein_coding, missense_variant&splice_region_variant:LILRA2:Transcript:ENST00000391738:protein_coding, intron_variant:LILRB1:Transcript:ENST000003…	NA	NA	NA	NA	NA	NA	FALSE	FALSE	NA	0	NA	NA	NA	NA
4	155156973	A	C	4:g.155156973A>C	grch37	Hermes-3C-var4	SNV	DCHS2	dachsous cadherin-related 2	CCDS3785.1	YES	54798	A0A096LNH0_HUMAN	ENST00000357232	ENSG00000197410	NM_017639	0.168032	FALSE	FALSE	NA	NA	missense_variant	p.Ile2489Arg	NA	coding	exonic	missense_variant:ENST00000357232.4:c.7466T>G:exon25:p.I2489R	ENSP00000349768.3:p.Ile2489Arg	ENST00000357232.4:c.7466T>G	NA	NA	NA	NA	NA	missense_variant:DCHS2:Transcript:ENST00000357232:protein_coding	rs186377292	COSM6469351	NA	NA	NA	NA	FALSE	FALSE	NA	0	NA	NA	2.85e-05	NA
22	38477354	C	A	22:g.38477354C>A	grch37	Hermes-3C-var4	SNV	SLC16A8	solute carrier family 16 (monocarboxylate transporter), member 8	CCDS13966.1	YES	23539	MOT3_HUMAN	ENST00000320521	ENSG00000100156	NM_013356	0.168032	FALSE	FALSE	NA	NA	stop_gained	p.Glu231Ter	Major Facilitator Superfamily	coding	exonic	stop_gained:ENST00000320521.5:c.691G>T:exon4:p.E231X	ENSP00000321735.5:p.Glu231Ter	ENST00000320521.5:c.691G>T	fathmm_mkl_coding:tolerated, mutpred:NA, fathmm:NA, deogen2:NA, sift:NA, provean:NA, mutationtaster:damaging, primateai:tolerated, splice_site_ada:NA, splice_site_rf:NA, sift4g:NA, metalr:NA, mutationassessor:NA, metasvm:NA, m-cap:NA, gerp_rs:0.895, lrt:NA	NA	NA	NA	NA	stop_gained:SLC16A8:Transcript:ENST00000320521:protein_coding, downstream_gene_variant:BAIAP2L2:Transcript:ENST00000381669:protein_coding	rs1484062011	NA	NA	NA	NA	NA	FALSE	FALSE	NA	0	NA	NA	1.59e-05	NA
3	37337597	G	T	3:g.37337597G>T	grch37	Hermes-3C-var4	SNV	GOLGA4	golgin A4	CCDS54564.1	YES	2803	GOGA4_HUMAN	ENST00000356847	ENSG00000144674	NM_001172713	0.166752	FALSE	FALSE	C0033578&C0376358	Prostate neoplasm&Malignant tumor of prostate	missense_variant	p.Arg256Leu	NA	coding	exonic	missense_variant:ENST00000356847.4:c.767G>T:exon8:p.R256L	ENSP00000349305.4:p.Arg256Leu	ENST00000356847.4:c.767G>T	fathmm_mkl_coding:damaging, mutpred:0.409, fathmm:tolerated, deogen2:tolerated, sift:damaging, provean:damaging, mutationtaster:damaging, primateai:tolerated, splice_site_ada:NA, splice_site_rf:NA, sift4g:damaging, metalr:tolerated, mutationassessor:damaging, metasvm:tolerated, m-cap:damaging, gerp_rs:4.73, lrt:tolerated	NA	NA	NA	NA	missense_variant:GOLGA4:Transcript:ENST00000356847:protein_coding, missense_variant:GOLGA4:Transcript:ENST00000361924:protein_coding, intron_variant:GOLGA4:Transcript:ENST00000444882:protein_coding	NA	COSM1043996&COSM7141416	NA	NA	NA	NA	FALSE	FALSE	NA	0	NA	NA	NA	NA
16	88808797	C	A	16:g.88808797C>A	grch37	Hermes-3C-var4	SNV	PIEZO1	piezo-type mechanosensitive ion channel component 1	CCDS54058.1	YES	9780	PIEZ1_HUMAN	ENST00000301015	ENSG00000103335	NM_001142864	0.162856	FALSE	FALSE	NA	NA	missense_variant	p.Gly65Val	NA	coding	exonic	missense_variant:ENST00000301015.9:c.194G>T:exon3:p.G65V	ENSP00000301015.9:p.Gly65Val	ENST00000301015.9:c.194G>T	fathmm_mkl_coding:tolerated, mutpred:0.409, fathmm:tolerated, deogen2:tolerated, sift:tolerated, provean:damaging, mutationtaster:tolerated, primateai:tolerated, splice_site_ada:NA, splice_site_rf:NA, sift4g:tolerated, metalr:tolerated, mutationassessor:tolerated, metasvm:tolerated, m-cap:damaging, gerp_rs:0.5, lrt:NA	NA	NA	NA	NA	missense_variant:PIEZO1:Transcript:ENST00000301015:protein_coding, upstream_gene_variant:RP5-1142A6.8:Transcript:ENST00000333666:antisense, downstream_gene_variant:RP5-1142A6.2:Transcript:ENST00000440406:antisense, downstream_gene_variant:RP5-1142A6.7:Transcript:ENST00000566114:antisense, upstream_gene_variant:RP5-1142A6.8:Transcript:ENST00000567588:antisense, downstream_gene_variant:RP5-1142A6.2…	NA	NA	NA	NA	NA	NA	FALSE	FALSE	NA	0	NA	NA	NA	NA
9	139948392	C	T	9:g.139948392C>T	grch37	Hermes-3C-var4	SNV	ENTPD2	ectonucleoside triphosphate diphosphohydrolase 2	CCDS7026.1	YES	954	ENTP2_HUMAN	ENST00000355097	ENSG00000054179	NM_001246, NM_203468	0.162499	FALSE	FALSE	NA	NA	missense_variant	p.Ala20Thr	NA	coding	exonic	missense_variant:ENST00000355097.2:c.58G>A:exon1:p.A20T	ENSP00000347213.2:p.Ala20Thr	ENST00000355097.2:c.58G>A	fathmm_mkl_coding:tolerated, mutpred:0.324, fathmm:tolerated, deogen2:tolerated, sift:tolerated, provean:tolerated, mutationtaster:tolerated, primateai:tolerated, splice_site_ada:NA, splice_site_rf:NA, sift4g:tolerated, metalr:tolerated, mutationassessor:tolerated, metasvm:tolerated, m-cap:damaging, gerp_rs:0.638, lrt:tolerated	NA	NA	NA	NA	missense_variant:ENTPD2:Transcript:ENST00000312665:protein_coding, missense_variant:ENTPD2:Transcript:ENST00000355097:protein_coding, upstream_gene_variant:RP11-229P13.22:Transcript:ENST00000435463:antisense, downstream_gene_variant:RP11-229P13.15:Transcript:ENST00000439076:antisense	rs891621748	NA	NA	NA	NA	NA	FALSE	FALSE	NA	0	NA	NA	NA	NA
3	97506959	A	C	3:g.97506959A>C	grch37	Hermes-3C-var4	SNV	ARL6	ADP-ribosylation factor-like 6	CCDS2928.1	YES	84100	ARL6_HUMAN	ENST00000463745	ENSG00000113966	NM_001278293	0.160566	FALSE	FALSE	NA	NA	missense_variant	p.Ile159Leu	ADP-ribosylation factor family	coding	exonic	missense_variant:ENST00000463745.1:c.475A>C:exon6:p.I159L	ENSP00000419619.1:p.Ile159Leu	ENST00000463745.1:c.475A>C	fathmm_mkl_coding:damaging, mutpred:0.586, fathmm:tolerated, deogen2:tolerated, sift:damaging, provean:tolerated, mutationtaster:damaging, primateai:damaging, splice_site_ada:NA, splice_site_rf:NA, sift4g:damaging, metalr:tolerated, mutationassessor:damaging, metasvm:tolerated, m-cap:damaging, gerp_rs:5.49, lrt:damaging	NA	NA	NA	NA	missense_variant:ARL6:Transcript:ENST00000335979:protein_coding, missense_variant:ARL6:Transcript:ENST00000394206:protein_coding, missense_variant:ARL6:Transcript:ENST00000463745:protein_coding	NA	COSM1049061	1	Uterine Corpus Endometrial Carcinoma: 0.2% (1/530)	NA	NA	FALSE	FALSE	NA	0	NA	NA	NA	NA
1	20975516	C	A	1:g.20975516C>A	grch37	Hermes-3C-var4	SNV	PINK1	PTEN induced putative kinase 1	CCDS211.1	YES	65018	PINK1_HUMAN	ENST00000321556	ENSG00000158828	NM_032409	0.157841	FALSE	FALSE	C0027819	Neuroblastoma	missense_variant	p.Ala427Glu	Protein kinase domain	coding	exonic	missense_variant:ENST00000321556.4:c.1280C>A:exon7:p.A427E	ENSP00000364204.3:p.Ala427Glu	ENST00000321556.4:c.1280C>A	fathmm_mkl_coding:damaging, mutpred:0.51, fathmm:tolerated, deogen2:tolerated, sift:damaging, provean:tolerated, mutationtaster:damaging, primateai:tolerated, splice_site_ada:NA, splice_site_rf:NA, sift4g:tolerated, metalr:tolerated, mutationassessor:tolerated, metasvm:tolerated, m-cap:damaging, gerp_rs:3.99, lrt:tolerated	NA	NA	NA	NA	missense_variant:PINK1:Transcript:ENST00000321556:protein_coding, downstream_gene_variant:DDOST:Transcript:ENST00000375048:protein_coding, downstream_gene_variant:DDOST:Transcript:ENST00000415136:protein_coding, non_coding_transcript_exon_variant:PINK1-AS:Transcript:ENST00000451424:retained_intron, downstream_gene_variant:AL391357.1:Transcript:ENST00000535128:pseudogene, downstream_gene_variant:D…	NA	NA	NA	NA	NA	NA	FALSE	FALSE	NA	0	NA	NA	NA	NA
20	35155279	C	A	20:g.35155279C>A	grch37	Hermes-3C-var4	SNV	DLGAP4	discs, large (Drosophila) homolog-associated protein 4	CCDS13274.1	YES	22839	DLGP4_HUMAN	ENST00000373913	ENSG00000080845	NA	0.154418	FALSE	FALSE	NA	NA	missense_variant	p.Arg939Ser	Guanylate-kinase-associated protein (GKAP) protein	coding	exonic	missense_variant:ENST00000373913.3:c.2815C>A:exon13:p.R939S	ENSP00000363023.3:p.Arg939Ser	ENST00000373913.3:c.2815C>A	fathmm_mkl_coding:damaging, mutpred:0.497, fathmm:tolerated, deogen2:tolerated, sift:damaging, provean:damaging, mutationtaster:damaging, primateai:damaging, splice_site_ada:NA, splice_site_rf:NA, sift4g:damaging, metalr:tolerated, mutationassessor:damaging, metasvm:tolerated, m-cap:damaging, gerp_rs:5.53, lrt:damaging	NA	NA	NA	NA	missense_variant:DLGAP4:Transcript:ENST00000339266:protein_coding, missense_variant:DLGAP4:Transcript:ENST00000340491:protein_coding, missense_variant:DLGAP4:Transcript:ENST00000373907:protein_coding, missense_variant:DLGAP4:Transcript:ENST00000373913:protein_coding, missense_variant:DLGAP4:Transcript:ENST00000401952:protein_coding, intron_variant&non_coding_transcript_variant:RP5-977B1.7:Transcr…	NA	NA	NA	NA	NA	NA	FALSE	FALSE	NA	0	NA	NA	NA	NA
1	204380470	A	G	1:g.204380470A>G	grch37	Hermes-3C-var4	SNV	PPP1R15B	protein phosphatase 1, regulatory subunit 15B	CCDS1445.1	YES	84919	PR15B_HUMAN	ENST00000367188	ENSG00000158615	NM_032833	0.151246	FALSE	FALSE	NA	NA	missense_variant	p.Phe24Leu	eIF2-alpha phosphatase phosphorylation constitutive repressor	coding	exonic	missense_variant:ENST00000367188.4:c.70T>C:exon1:p.F24L	ENSP00000356156.4:p.Phe24Leu	ENST00000367188.4:c.70T>C	fathmm_mkl_coding:tolerated, mutpred:0.689, fathmm:tolerated, deogen2:NA, sift:tolerated, provean:tolerated, mutationtaster:tolerated, primateai:tolerated, splice_site_ada:NA, splice_site_rf:NA, sift4g:damaging, metalr:tolerated, mutationassessor:NA, metasvm:tolerated, m-cap:tolerated, gerp_rs:0.894, lrt:tolerated	NA	NA	NA	NA	missense_variant:PPP1R15B:Transcript:ENST00000367188:protein_coding, intron_variant&non_coding_transcript_variant:RP11-739N20.2:Transcript:ENST00000443515:antisense	NA	NA	NA	NA	NA	NA	FALSE	FALSE	NA	0	NA	NA	NA	NA
1	52499220	G	T	1:g.52499220G>T	grch37	Hermes-3C-var4	SNV	KTI12	KTI12 homolog, chromatin associated (S. cerevisiae)	CCDS562.1	YES	112970	KTI12_HUMAN	ENST00000371614	ENSG00000198841	NM_138417	0.147241	FALSE	FALSE	NA	NA	missense_variant	p.Arg72Ser	Chromatin associated protein KTI12	coding	exonic	missense_variant:ENST00000371614.1:c.214C>A:exon1:p.R72S	ENSP00000360676.1:p.Arg72Ser	ENST00000371614.1:c.214C>A	fathmm_mkl_coding:damaging, mutpred:0.566, fathmm:tolerated, deogen2:tolerated, sift:damaging, provean:tolerated, mutationtaster:damaging, primateai:tolerated, splice_site_ada:NA, splice_site_rf:NA, sift4g:tolerated, metalr:tolerated, mutationassessor:damaging, metasvm:tolerated, m-cap:damaging, gerp_rs:4.89, lrt:NA	NA	NA	NA	NA	missense_variant:KTI12:Transcript:ENST00000371614:protein_coding, intron_variant:TXNDC12:Transcript:ENST00000371626:protein_coding, non_coding_transcript_exon_variant:RP11-91A18.4:Transcript:ENST00000425802:antisense, 3_prime_UTR_variant:TXNDC12:Transcript:ENST00000610127:protein_coding	NA	COSM7331400	NA	NA	NA	NA	FALSE	FALSE	NA	0	NA	NA	NA	NA
1	152277483	C	G	1:g.152277483C>G	grch37	Hermes-3C-var4	SNV	FLG	filaggrin	CCDS30860.1	YES	2312	FILA_HUMAN	ENST00000368799	ENSG00000143631	NM_002016	0.146191	FALSE	FALSE	NA	NA	missense_variant	p.Gln3293His	Filaggrin	coding	exonic	missense_variant:ENST00000368799.1:c.9879G>C:exon3:p.Q3293H	ENSP00000357789.1:p.Gln3293His	ENST00000368799.1:c.9879G>C	fathmm_mkl_coding:tolerated, mutpred:0.271, fathmm:tolerated, deogen2:tolerated, sift:tolerated, provean:tolerated, mutationtaster:tolerated, primateai:tolerated, splice_site_ada:NA, splice_site_rf:NA, sift4g:NA, metalr:tolerated, mutationassessor:damaging, metasvm:tolerated, m-cap:tolerated, gerp_rs:-4.97, lrt:NA	NA	NA	NA	NA	missense_variant:FLG:Transcript:ENST00000368799:protein_coding, intron_variant&non_coding_transcript_variant:FLG-AS1:Transcript:ENST00000420707:antisense, intron_variant&non_coding_transcript_variant:FLG-AS1:Transcript:ENST00000593011:antisense	NA	NA	NA	NA	NA	NA	TRUE	FALSE	NA	0	NA	NA	NA	NA
16	1244974	G	T	16:g.1244974G>T	grch37	Hermes-3C-var4	SNV	CACNA1H	calcium channel, voltage-dependent, T type, alpha 1H subunit	CCDS45375.1	YES	8912	CAC1H_HUMAN	ENST00000348261	ENSG00000196557	NM_021098	0.14437	FALSE	FALSE	NA	NA	missense_variant, splice_region_variant	p.Trp101Leu	NA	coding	exonic	missense_variant&splice_region_variant:ENST00000348261.5:c.302G>T:exon3:p.W101L	ENSP00000334198.7:p.Trp101Leu	ENST00000348261.5:c.302G>T	fathmm_mkl_coding:damaging, mutpred:0.623, fathmm:damaging, deogen2:damaging, sift:damaging, provean:damaging, mutationtaster:damaging, primateai:damaging, splice_site_ada:NA, splice_site_rf:affect_splicing, sift4g:damaging, metalr:damaging, mutationassessor:tolerated, metasvm:damaging, m-cap:damaging, gerp_rs:3.96, lrt:NA	NA	NA	NA	NA	missense_variant&splice_region_variant:CACNA1H:Transcript:ENST00000348261:protein_coding, missense_variant&splice_region_variant:CACNA1H:Transcript:ENST00000358590:protein_coding, missense_variant&splice_region_variant:CACNA1H:Transcript:ENST00000565831:protein_coding	NA	COSM1247164&COSM1247165	NA	NA	NA	NA	FALSE	FALSE	NA	0	NA	NA	NA	NA
10	46965755	C	T	10:g.46965755C>T	grch37	Hermes-3C-var4	SNV	SYT15	synaptotagmin XV	CCDS44376.1	YES	83849	SYT15_HUMAN	ENST00000374321	ENSG00000204176	NM_031912	0.138076	FALSE	FALSE	NA	NA	missense_variant	p.Arg261Gln	NA	coding	exonic	missense_variant:ENST00000374321.4:c.782G>A:exon5:p.R261Q	ENSP00000363441.4:p.Arg261Gln	ENST00000374321.4:c.782G>A	NA	NA	NA	NA	NA	missense_variant:SYT15:Transcript:ENST00000374321:protein_coding, missense_variant:SYT15:Transcript:ENST00000374323:protein_coding, missense_variant:SYT15:Transcript:ENST00000374325:protein_coding, missense_variant:SYT15:Transcript:ENST00000503753:protein_coding, intron_variant&non_coding_transcript_variant:RP11-38L15.3:Transcript:ENST00000506914:antisense	NA	NA	NA	NA	NA	NA	FALSE	FALSE	NA	0	NA	NA	NA	NA
17	38290526	TGCCAGGAA	T	17:g.38290526TGCCAGGAA>T	grch37	Hermes-3C-var4	deletion	MSL1	male-specific lethal 1 homolog (Drosophila)	CCDS45670.1	YES	339287	MSL1_HUMAN	ENST00000579565	ENSG00000188895	NA	0.137688	FALSE	FALSE	NA	NA	splice_acceptor_variant, coding_sequence_variant, intron_variant	NA	NA	coding	exonic	splice_acceptor_variant&coding_sequence_variant&intron_variant:ENST00000579565.1:c.966-5_968del	NA	ENST00000579565.1:c.966-5_968del	NA	NA	NA	NA	NA	splice_acceptor_variant&coding_sequence_variant&intron_variant:MSL1:Transcript:ENST00000398532:protein_coding, downstream_gene_variant:MSL1:Transcript:ENST00000577454:protein_coding, splice_acceptor_variant&coding_sequence_variant&intron_variant:MSL1:Transcript:ENST00000578648:protein_coding, splice_acceptor_variant&coding_sequence_variant&intron_variant:MSL1:Transcript:ENST00000579565:protein_co…	rs1364409730	NA	NA	NA	NA	NA	FALSE	FALSE	NA	0	NA	NA	0	NA
12	994736	C	T	12:g.994736C>T	grch37	Hermes-3C-var4	SNV	WNK1	WNK lysine deficient protein kinase 1	CCDS8506.1	YES	65125	WNK1_HUMAN	ENST00000315939	ENSG00000060237	NM_018979	0.136411	FALSE	FALSE	NA	NA	missense_variant	p.Thr1589Ile	NA	coding	exonic	missense_variant:ENST00000315939.6:c.4766C>T:exon19:p.T1589I	ENSP00000313059.6:p.Thr1589Ile	ENST00000315939.6:c.4766C>T	fathmm_mkl_coding:tolerated, mutpred:0.201, fathmm:tolerated, deogen2:tolerated, sift:tolerated, provean:tolerated, mutationtaster:tolerated, primateai:tolerated, splice_site_ada:NA, splice_site_rf:NA, sift4g:tolerated, metalr:tolerated, mutationassessor:tolerated, metasvm:tolerated, m-cap:tolerated, gerp_rs:0.544, lrt:tolerated	NA	NA	NA	NA	missense_variant:WNK1:Transcript:ENST00000315939:protein_coding, missense_variant:WNK1:Transcript:ENST00000340908:protein_coding, missense_variant:WNK1:Transcript:ENST00000530271:protein_coding, missense_variant:WNK1:Transcript:ENST00000535572:protein_coding, missense_variant:WNK1:Transcript:ENST00000537687:protein_coding	rs1397083515	NA	NA	NA	NA	NA	FALSE	FALSE	NA	0	NA	NA	1.22e-05	NA
7	92027874	C	A	7:g.92027874C>A	grch37	Hermes-3C-var4	SNV	ANKIB1	ankyrin repeat and IBR domain containing 1	CCDS47639.1	YES	54467	AKIB1_HUMAN	ENST00000265742	ENSG00000001629	NM_019004	0.135893	FALSE	FALSE	NA	NA	missense_variant	p.Gln961Lys	NA	coding	exonic	missense_variant:ENST00000265742.3:c.2881C>A:exon20:p.Q961K	ENSP00000265742.3:p.Gln961Lys	ENST00000265742.3:c.2881C>A	fathmm_mkl_coding:damaging, mutpred:0.266, fathmm:tolerated, deogen2:tolerated, sift:tolerated, provean:tolerated, mutationtaster:damaging, primateai:tolerated, splice_site_ada:NA, splice_site_rf:NA, sift4g:tolerated, metalr:tolerated, mutationassessor:tolerated, metasvm:tolerated, m-cap:tolerated, gerp_rs:5.61, lrt:tolerated	NA	NA	NA	NA	missense_variant:ANKIB1:Transcript:ENST00000265742:protein_coding	NA	NA	NA	NA	NA	NA	FALSE	FALSE	NA	0	NA	NA	NA	NA
11	118984332	C	A	11:g.118984332C>A	grch37	Hermes-3C-var4	SNV	C2CD2L	C2CD2-like	CCDS8413.1	YES	9854	C2C2L_HUMAN	ENST00000336702	ENSG00000172375	NM_014807	0.135893	FALSE	FALSE	NA	NA	missense_variant	p.Arg467Ser	NA	coding	exonic	missense_variant:ENST00000336702.3:c.1399C>A:exon11:p.R467S	ENSP00000338885.3:p.Arg467Ser	ENST00000336702.3:c.1399C>A	fathmm_mkl_coding:damaging, mutpred:0.305, fathmm:tolerated, deogen2:tolerated, sift:damaging, provean:tolerated, mutationtaster:damaging, primateai:tolerated, splice_site_ada:NA, splice_site_rf:NA, sift4g:tolerated, metalr:tolerated, mutationassessor:damaging, metasvm:tolerated, m-cap:tolerated, gerp_rs:5.31, lrt:damaging	NA	NA	NA	NA	missense_variant:C2CD2L:Transcript:ENST00000336702:protein_coding, missense_variant:C2CD2L:Transcript:ENST00000528586:protein_coding	NA	NA	NA	NA	NA	NA	FALSE	TRUE	NA	0	NA	NA	NA	NA
12	56962797	A	G	12:g.56962797A>G	grch37	Hermes-3C-var4	SNV	RBMS2	RNA binding motif, single stranded interacting protein 2	CCDS8923.1	YES	5939	RBMS2_HUMAN	ENST00000262031	ENSG00000076067	NM_002898	0.135893	FALSE	FALSE	NA	NA	missense_variant	p.Lys91Arg	RNA recognition motif. (a.k.a. RRM, RBD, or RNP domain)	coding	exonic	missense_variant:ENST00000262031.5:c.272A>G:exon3:p.K91R	ENSP00000262031.5:p.Lys91Arg	ENST00000262031.5:c.272A>G	fathmm_mkl_coding:damaging, mutpred:NA, fathmm:tolerated, deogen2:tolerated, sift:tolerated, provean:NA, mutationtaster:damaging, primateai:damaging, splice_site_ada:NA, splice_site_rf:NA, sift4g:tolerated, metalr:tolerated, mutationassessor:tolerated, metasvm:tolerated, m-cap:tolerated, gerp_rs:5.24, lrt:damaging	NA	NA	NA	NA	missense_variant:RBMS2:Transcript:ENST00000262031:protein_coding, 5_prime_UTR_variant:RBMS2:Transcript:ENST00000542360:protein_coding, 5_prime_UTR_variant:RBMS2:Transcript:ENST00000550726:protein_coding, missense_variant:RBMS2:Transcript:ENST00000552247:protein_coding	rs368873647	NA	NA	NA	NA	NA	FALSE	FALSE	NA	0	NA	NA	8.1e-06	NA
X	125686018	C	A	X:g.125686018C>A	grch37	Hermes-3C-var4	SNV	DCAF12L1	DDB1 and CUL4 associated factor 12-like 1	CCDS14610.1	YES	139170	DC121_HUMAN	ENST00000371126	ENSG00000198889	NM_178470	0.135893	FALSE	FALSE	NA	NA	missense_variant	p.Gly192Cys	WD domain, G-beta repeat	coding	exonic	missense_variant:ENST00000371126.1:c.574G>T:exon1:p.G192C	ENSP00000360167.1:p.Gly192Cys	ENST00000371126.1:c.574G>T	fathmm_mkl_coding:damaging, mutpred:0.729, fathmm:tolerated, deogen2:tolerated, sift:tolerated, provean:damaging, mutationtaster:damaging, primateai:NA, splice_site_ada:NA, splice_site_rf:NA, sift4g:tolerated, metalr:tolerated, mutationassessor:damaging, metasvm:tolerated, m-cap:damaging, gerp_rs:3.67, lrt:tolerated	NA	NA	NA	NA	missense_variant:DCAF12L1:Transcript:ENST00000371126:protein_coding	NA	NA	NA	NA	NA	NA	FALSE	FALSE	NA	0	NA	NA	NA	NA
4	71396946	C	A	4:g.71396946C>A	grch37	Hermes-3C-var4	SNV	AMTN	amelotin	CCDS3542.1	YES	401138	AMTN_HUMAN	ENST00000339336	ENSG00000187689	NM_212557	0.135758	FALSE	FALSE	C1527249	Colorectal cancer	missense_variant	p.Ala183Glu	NA	coding	exonic	missense_variant:ENST00000339336.4:c.548C>A:exon8:p.A183E	ENSP00000341013.4:p.Ala183Glu	ENST00000339336.4:c.548C>A	fathmm_mkl_coding:tolerated, mutpred:0.144, fathmm:tolerated, deogen2:tolerated, sift:tolerated, provean:tolerated, mutationtaster:tolerated, primateai:tolerated, splice_site_ada:NA, splice_site_rf:NA, sift4g:tolerated, metalr:tolerated, mutationassessor:tolerated, metasvm:tolerated, m-cap:tolerated, gerp_rs:-6.32, lrt:tolerated	NA	NA	NA	NA	missense_variant:AMTN:Transcript:ENST00000339336:protein_coding, missense_variant:AMTN:Transcript:ENST00000504451:protein_coding	NA	NA	NA	NA	NA	NA	FALSE	FALSE	NA	0	NA	NA	NA	NA
19	17314053	C	T	19:g.17314053C>T	grch37	Hermes-3C-var4	SNV	MYO9B	myosin IXB	CCDS46010.1	YES	4650	MYO9B_HUMAN	ENST00000595618	ENSG00000099331	NM_001130065, NM_004145	0.133881	FALSE	FALSE	NA	NA	missense_variant	p.Ala1659Val	NA	coding	exonic	missense_variant:ENST00000595618.1:c.4976C>T:exon30:p.A1659V	ENSP00000471457.1:p.Ala1659Val	ENST00000595618.1:c.4976C>T	fathmm_mkl_coding:damaging, mutpred:0.742, fathmm:tolerated, deogen2:tolerated, sift:damaging, provean:damaging, mutationtaster:damaging, primateai:damaging, splice_site_ada:NA, splice_site_rf:NA, sift4g:damaging, metalr:tolerated, mutationassessor:damaging, metasvm:tolerated, m-cap:damaging, gerp_rs:4.05, lrt:damaging	NA	NA	NA	NA	missense_variant:MYO9B:Transcript:ENST00000397274:protein_coding, missense_variant:MYO9B:Transcript:ENST00000594824:protein_coding, missense_variant:MYO9B:Transcript:ENST00000595618:protein_coding, downstream_gene_variant:CTD-3032J10.3:Transcript:ENST00000601929:antisense	NA	NA	NA	NA	NA	NA	FALSE	FALSE	NA	0	NA	NA	NA	NA
18	24441177	C	A	18:g.24441177C>A	grch37	Hermes-3C-var4	SNV	AQP4	aquaporin 4	CCDS11889.1	YES	361	AQP4_HUMAN	ENST00000383168	ENSG00000171885	NM_001650, NM_004028	0.133247	FALSE	FALSE	C0152013	Lung adenocarcinoma	missense_variant	p.Ser177Ile	Major intrinsic protein	coding	exonic	missense_variant:ENST00000383168.4:c.530G>T:exon3:p.S177I	ENSP00000372654.4:p.Ser177Ile	ENST00000383168.4:c.530G>T	fathmm_mkl_coding:damaging, mutpred:0.63, fathmm:damaging, deogen2:damaging, sift:tolerated, provean:damaging, mutationtaster:damaging, primateai:tolerated, splice_site_ada:NA, splice_site_rf:NA, sift4g:tolerated, metalr:damaging, mutationassessor:tolerated, metasvm:damaging, m-cap:damaging, gerp_rs:5.6, lrt:damaging	NA	NA	NA	NA	missense_variant:AQP4:Transcript:ENST00000383168:protein_coding, missense_variant:AQP4:Transcript:ENST00000440832:protein_coding, upstream_gene_variant:AQP4-AS1:Transcript:ENST00000568797:antisense, upstream_gene_variant:AQP4-AS1:Transcript:ENST00000578701:antisense, intron_variant&non_coding_transcript_variant:AQP4-AS1:Transcript:ENST00000579964:antisense, missense_variant:AQP4:Transcript:ENST00…	NA	NA	NA	NA	NA	NA	FALSE	FALSE	NA	0	NA	NA	NA	NA
6	154412561	G	T	6:g.154412561G>T	grch37	Hermes-3C-var4	SNV	OPRM1	opioid receptor, mu 1	CCDS47503.1	YES	4988	OPRM_HUMAN	ENST00000434900	ENSG00000112038	NM_001145279	0.130069	FALSE	FALSE	NA	NA	missense_variant	p.Arg466Ile	NA	coding	exonic	missense_variant:ENST00000434900.2:c.1397G>T:exon5:p.R466I	ENSP00000394624.2:p.Arg466Ile	ENST00000434900.2:c.1397G>T	fathmm_mkl_coding:damaging, mutpred:0.32, fathmm:tolerated, deogen2:tolerated, sift:damaging, provean:tolerated, mutationtaster:damaging, primateai:damaging, splice_site_ada:NA, splice_site_rf:NA, sift4g:tolerated, metalr:tolerated, mutationassessor:damaging, metasvm:tolerated, m-cap:damaging, gerp_rs:6.16, lrt:damaging	NA	NA	NA	NA	missense_variant:OPRM1:Transcript:ENST00000229768:protein_coding, missense_variant:OPRM1:Transcript:ENST00000330432:protein_coding, missense_variant:OPRM1:Transcript:ENST00000337049:protein_coding, missense_variant:OPRM1:Transcript:ENST00000360422:protein_coding, missense_variant:OPRM1:Transcript:ENST00000414028:protein_coding, missense_variant:OPRM1:Transcript:ENST00000419506:protein_coding, mis…	NA	NA	NA	NA	NA	NA	FALSE	FALSE	NA	0	NA	NA	NA	NA
4	166946464	TCAGCA	T	4:g.166946464TCAGCA>T	grch37	Hermes-3C-var4	deletion	TLL1	tolloid-like 1	CCDS3811.1	YES	7092	TLL1_HUMAN	ENST00000061240	ENSG00000038295	NM_012464	0.128454	FALSE	FALSE	NA	NA	splice_acceptor_variant, coding_sequence_variant, intron_variant	NA	NA	coding	exonic	splice_acceptor_variant&coding_sequence_variant&intron_variant:ENST00000061240.2:c.1043-3_1044del	NA	ENST00000061240.2:c.1043-3_1044del	NA	NA	NA	NA	NA	splice_acceptor_variant&coding_sequence_variant&intron_variant:TLL1:Transcript:ENST00000061240:protein_coding, splice_acceptor_variant&coding_sequence_variant&intron_variant:TLL1:Transcript:ENST00000507499:protein_coding, splice_acceptor_variant&coding_sequence_variant&intron_variant:TLL1:Transcript:ENST00000513213:protein_coding	NA	NA	NA	NA	NA	NA	FALSE	TRUE	NA	0	NA	NA	NA	NA
19	46299149	T	C	19:g.46299149T>C	grch37	Hermes-3C-var4	SNV	RSPH6A	radial spoke head 6 homolog A (Chlamydomonas)	CCDS12675.1	YES	81492	RSH6A_HUMAN	ENST00000221538	ENSG00000104941	NM_030785	0.125776	FALSE	FALSE	NA	NA	missense_variant	p.Glu711Gly	NA	coding	exonic	missense_variant:ENST00000221538.3:c.2132A>G:exon6:p.E711G	ENSP00000221538.2:p.Glu711Gly	ENST00000221538.3:c.2132A>G	fathmm_mkl_coding:damaging, mutpred:0.069, fathmm:tolerated, deogen2:tolerated, sift:damaging, provean:damaging, mutationtaster:damaging, primateai:tolerated, splice_site_ada:NA, splice_site_rf:NA, sift4g:damaging, metalr:tolerated, mutationassessor:damaging, metasvm:tolerated, m-cap:damaging, gerp_rs:4.16, lrt:damaging	NA	NA	NA	NA	missense_variant:RSPH6A:Transcript:ENST00000221538:protein_coding, upstream_gene_variant:DMWD:Transcript:ENST00000270223:protein_coding, upstream_gene_variant:DMWD:Transcript:ENST00000377735:protein_coding, 3_prime_UTR_variant:RSPH6A:Transcript:ENST00000597055:protein_coding, missense_variant:RSPH6A:Transcript:ENST00000600188:protein_coding	NA	NA	NA	NA	NA	NA	TRUE	TRUE	NA	0	NA	NA	NA	NA
[truncated: 178 more rows]
[truncated: 7 more columns]

## Sheet: Hermes-4c
Supplementary Table 1. Summary of Mutations in hermes cells
[truncated: 327 more rows]
[truncated: 7 more columns]

## Sheet: 4C-HA-MITF
Supplementary Table 1. Summary of Mutations in hermes cells
[truncated: 226 more rows]
[truncated: 7 more columns]
