# Supplementary material for: Dysregulation of MITF Leads to Transformation in MC1R-Defective Melanocytes
Source: Cancers (Basel). 2020 Jun 28;12(7):1719. doi: 10.3390/cancers12071719 (PMC7408466; doi:10.3390/cancers12071719)
Supplement: Supplementary file 1 [file cancers-12-01719-s001.zip › Supplementary_Table_2.xlsx]

## Sheet: Down in 3c
Supplementary Table 2. RNA-seq analysis of differentially expressed genes in 3C and 4C cells upon MITF-M knockdown
test_id	gene_id	gene	locus	sample_1	sample_2	value_1	value_2	log2(fold_change)	test_stat	p_value
ENSG00000183117.13	ENSG00000183117.13	CSMD1	chr8:2792874-4852494	3C_contr	3C_siMITF	0.91779	0.0166181	-5.78734	-0.115735	0.0068
ENSG00000225373.4	ENSG00000225373.4	WASH5P	chr19:60104-72719	3C_contr	3C_siMITF	2.17833	0.076344	-4.83456	-0.476489	0.0242
ENSG00000157680.11	ENSG00000157680.11	DGKI	chr7:137065782-137531838	3C_contr	3C_siMITF	0.541177	0.0411308	-3.71781	-0.511466	0.0104
ENSG00000085831.11	ENSG00000085831.11	TTC39A	chr1:51752929-51810788	3C_contr	3C_siMITF	1.74526	0.147769	-3.56203	-1.10485	0.00455
ENSG00000147614.3	ENSG00000147614.3	ATP6V0D2	chr8:86999551-87166457	3C_contr	3C_siMITF	3.62785	0.311421	-3.54218	-2.84191	0.0096
ENSG00000203837.4	ENSG00000203837.4	PNLIPRP3	chr10:118187378-118237469	3C_contr	3C_siMITF	1.61701	0.162375	-3.31593	-2.669	0.04865
ENSG00000169282.13	ENSG00000169282.13	KCNAB1	chr3:155755489-156256545	3C_contr	3C_siMITF	2.84048	0.358865	-2.98462	-1.5447	0.00225
ENSG00000026751.12	ENSG00000026751.12	SLAMF7	chr1:160709036-160724611	3C_contr	3C_siMITF	1.59818	0.230179	-2.7956	-1.58993	0.0185
ENSG00000225774.1	ENSG00000225774.1	SIRPAP1	chr22:30918785-30942669	3C_contr	3C_siMITF	1.76542	0.260253	-2.76203	-2.28725	0.0285
ENSG00000109819.4	ENSG00000109819.4	PPARGC1A	chr4:23562545-23905712	3C_contr	3C_siMITF	5.74224	0.849131	-2.75756	-1.39291	0.00205
ENSG00000230836.1	ENSG00000230836.1	AC104135.4	chr2:75167384-75169797	3C_contr	3C_siMITF	2.14233	0.329331	-2.70157	-2.38257	0.03455
ENSG00000163568.9	ENSG00000163568.9	AIM2	chr1:159032273-159116886	3C_contr	3C_siMITF	4.63003	0.757614	-2.61149	-1.85542	0.04865
ENSG00000139220.12	ENSG00000139220.12	PPFIA2	chr12:81652044-82153332	3C_contr	3C_siMITF	0.600197	0.101405	-2.56531	-0.464002	0.0152
ENSG00000155629.10	ENSG00000155629.10	PIK3AP1	chr10:98353068-98480271	3C_contr	3C_siMITF	4.2845	0.818302	-2.38842	-2.00711	0.00625
ENSG00000231811.2	ENSG00000231811.2	RP3-527G5.1	chr6:4345976-4347271	3C_contr	3C_siMITF	104.43	22.2816	-2.22861	-2.41962	0.02675
ENSG00000126856.9	ENSG00000126856.9	PRDM7	chr16:90122973-90158480	3C_contr	3C_siMITF	43.9439	10.204	-2.10653	-2.5706	0.0032
ENSG00000166206.9	ENSG00000166206.9	GABRB3	chr15:26788692-27194354	3C_contr	3C_siMITF	3.97591	0.94549	-2.07215	-1.45441	0.02415
ENSG00000128918.10	ENSG00000128918.10	ALDH1A2	chr15:58245621-58861151	3C_contr	3C_siMITF	1.00166	0.238394	-2.07098	-0.465084	0.03185
ENSG00000134160.9	ENSG00000134160.9	TRPM1	chr15:31293263-31453476	3C_contr	3C_siMITF	595.654	148.83	-2.00081	-2.28795	0.0081
ENSG00000048991.12	ENSG00000048991.12	R3HDM1	chr2:136289024-136482840	3C_contr	3C_siMITF	35.6928	8.94806	-1.99599	-1.1461	0.0305
ENSG00000198959.7	ENSG00000198959.7	TGM2	chr20:36756862-36794980	3C_contr	3C_siMITF	1.21648	0.3171	-1.93971	-1.60788	0.0487
ENSG00000123505.10	ENSG00000123505.10	AMD1	chr6:111195972-111216916	3C_contr	3C_siMITF	157.483	41.4035	-1.92737	-3.18787	0.00135
ENSG00000040608.9	ENSG00000040608.9	RTN4R	chr22:20228937-20270769	3C_contr	3C_siMITF	7.41297	1.96156	-1.91805	-2.12602	0.02555
ENSG00000072274.8	ENSG00000072274.8	TFRC	chr3:195754053-195809060	3C_contr	3C_siMITF	61.3364	17.1067	-1.84218	-1.84854	0.0001
ENSG00000136859.5	ENSG00000136859.5	ANGPTL2	chr9:129677052-129985445	3C_contr	3C_siMITF	106.848	29.9844	-1.83327	-1.51906	0.00135
ENSG00000205444.2	ENSG00000205444.2	RP4-529N6.1	chr6:4610889-4611538	3C_contr	3C_siMITF	35.2056	9.96311	-1.82114	-2.11781	0.0478
ENSG00000246922.4	ENSG00000246922.4	UBAP1L	chr15:65385337-65407535	3C_contr	3C_siMITF	59.9152	16.9646	-1.8204	-2.83133	0.00295
ENSG00000107249.17	ENSG00000107249.17	GLIS3	chr9:3824126-4348392	3C_contr	3C_siMITF	1.22344	0.354979	-1.78514	-0.896452	0.03095
ENSG00000072041.12	ENSG00000072041.12	SLC6A15	chr12:85253491-85307394	3C_contr	3C_siMITF	44.3356	12.8854	-1.78272	-2.23139	0.0044
ENSG00000103257.4	ENSG00000103257.4	SLC7A5	chr16:87863628-87903094	3C_contr	3C_siMITF	468.109	136.696	-1.77588	-2.43319	0.01345
ENSG00000091137.7	ENSG00000091137.7	SLC26A4	chr7:107294420-107358254	3C_contr	3C_siMITF	16.9783	4.99529	-1.76505	-1.9308	0.01915
ENSG00000169174.9	ENSG00000169174.9	PCSK9	chr1:55505220-55530525	3C_contr	3C_siMITF	4.10044	1.33841	-1.61526	-1.94993	0.03575
ENSG00000183876.8	ENSG00000183876.8	ARSI	chr5:149675905-149718870	3C_contr	3C_siMITF	15.306	5.01978	-1.6084	-2.06675	0.02115
ENSG00000118596.7	ENSG00000118596.7	SLC16A7	chr12:59989847-60176395	3C_contr	3C_siMITF	6.56328	2.18139	-1.58917	-1.34848	0.02345
ENSG00000144959.5	ENSG00000144959.5	NCEH1	chr3:172348038-172429008	3C_contr	3C_siMITF	6.76567	2.25471	-1.58529	-1.71902	0.0206
ENSG00000215014.3	ENSG00000215014.3	AL645728.1	chr1:1510354-1511373	3C_contr	3C_siMITF	18.3798	6.1558	-1.5781	-2.13249	0.03585
ENSG00000144837.4	ENSG00000144837.4	PLA1A	chr3:119316688-119348658	3C_contr	3C_siMITF	34.4523	11.8903	-1.53481	-2.69359	0.0064
ENSG00000152689.13	ENSG00000152689.13	RASGRP3	chr2:33661390-33789817	3C_contr	3C_siMITF	19.3404	6.70153	-1.52906	-1.55138	0.0499
ENSG00000171368.10	ENSG00000171368.10	TPPP	chr5:612386-693510	3C_contr	3C_siMITF	18.8034	6.52223	-1.52755	-2.89262	0.00535
ENSG00000158022.6	ENSG00000158022.6	TRIM63	chr1:26377794-26394927	3C_contr	3C_siMITF	142.03	49.7588	-1.51317	-3.20525	0.00145
ENSG00000224397.1	ENSG00000224397.1	RP11-290F20.3	chr20:48884022-48896332	3C_contr	3C_siMITF	68.4301	24.0008	-1.51155	-2.10978	0.03305
ENSG00000198053.7	ENSG00000198053.7	SIRPA	chr20:1875153-1920543	3C_contr	3C_siMITF	65.5047	23.0492	-1.50688	-3.189	0.0015
ENSG00000141179.9	ENSG00000141179.9	PCTP	chr17:53828339-53950300	3C_contr	3C_siMITF	14.824	5.28447	-1.48811	-1.99353	0.0319
ENSG00000258791.3	ENSG00000258791.3	LINC00520	chr14:56247863-56263406	3C_contr	3C_siMITF	283.419	101.835	-1.4767	-2.06146	0.04445
ENSG00000152137.2	ENSG00000152137.2	HSPB8	chr12:119616446-119658936	3C_contr	3C_siMITF	22.8374	8.25497	-1.46807	-2.58609	0.0103
ENSG00000122574.6	ENSG00000122574.6	WIPF3	chr7:29846101-29956682	3C_contr	3C_siMITF	14.4514	5.2882	-1.45036	-2.44896	0.01745
ENSG00000157693.10	ENSG00000157693.10	C9orf91	chr9:117373485-117408702	3C_contr	3C_siMITF	28.8341	10.5719	-1.44754	-1.90864	0.03055
ENSG00000115128.6	ENSG00000115128.6	SF3B14	chr2:24290453-24299313	3C_contr	3C_siMITF	129.737	48.4415	-1.42128	-2.85168	0.00485
ENSG00000196549.6	ENSG00000196549.6	MME	chr3:154741912-154901497	3C_contr	3C_siMITF	197.604	74.2443	-1.41226	-1.62434	0.0237
ENSG00000112902.7	ENSG00000112902.7	SEMA5A	chr5:9001885-9546187	3C_contr	3C_siMITF	41.7262	15.9454	-1.38781	-1.62064	0.00765
ENSG00000115339.9	ENSG00000115339.9	GALNT3	chr2:166604100-166651192	3C_contr	3C_siMITF	33.8233	12.9261	-1.38773	-2.10556	0.01355
ENSG00000183597.11	ENSG00000183597.11	TANGO2	chr22:20004536-20058066	3C_contr	3C_siMITF	88.9864	34.545	-1.36511	-0.620548	0.0378
ENSG00000158470.5	ENSG00000158470.5	B4GALT5	chr20:48249481-48330415	3C_contr	3C_siMITF	38.6545	15.0458	-1.36127	-2.95359	0.0035
ENSG00000183421.7	ENSG00000183421.7	RIPK4	chr21:43159528-43187266	3C_contr	3C_siMITF	6.95406	2.73325	-1.34724	-2.12403	0.0314
ENSG00000117479.8	ENSG00000117479.8	SLC19A2	chr1:169433146-169455241	3C_contr	3C_siMITF	32.1609	12.9034	-1.31755	-2.59802	0.0069
ENSG00000112964.9	ENSG00000112964.9	GHR	chr5:42423878-42721979	3C_contr	3C_siMITF	6.39476	2.63907	-1.27686	-1.83875	0.0454
ENSG00000140379.7	ENSG00000140379.7	BCL2A1	chr15:80253230-80263788	3C_contr	3C_siMITF	70.975	29.4828	-1.26744	-2.33148	0.02215
ENSG00000106692.9	ENSG00000106692.9	FKTN	chr9:108320410-108403399	3C_contr	3C_siMITF	12.2755	5.11864	-1.26196	-1.07418	0.03385
ENSG00000134107.4	ENSG00000134107.4	BHLHE40	chr3:4938492-5027008	3C_contr	3C_siMITF	14.2437	5.98239	-1.25153	-1.57142	0.02965
ENSG00000164054.11	ENSG00000164054.11	SHISA5	chr3:48509196-48542259	3C_contr	3C_siMITF	96.8822	40.9995	-1.24062	-2.35417	0.01675
ENSG00000069424.10	ENSG00000069424.10	KCNAB2	chr1:5922870-6161253	3C_contr	3C_siMITF	295.794	125.42	-1.23783	-1.61174	0.03765
ENSG00000162512.11	ENSG00000162512.11	SDC3	chr1:31342313-31381608	3C_contr	3C_siMITF	66.1665	28.0561	-1.23779	-1.4169	0.0373
ENSG00000143819.8	ENSG00000143819.8	EPHX1	chr1:225997793-226070069	3C_contr	3C_siMITF	124.25	52.7578	-1.23579	-2.21326	0.0296
ENSG00000126107.10	ENSG00000126107.10	HECTD3	chr1:45468211-45477001	3C_contr	3C_siMITF	44.3376	18.9689	-1.2249	-1.39553	0.03695
ENSG00000250479.4	ENSG00000250479.4	CHCHD10	chr22:24105207-24126503	3C_contr	3C_siMITF	254.347	109.102	-1.22111	-2.02355	0.0449
ENSG00000162434.7	ENSG00000162434.7	JAK1	chr1:65210777-65432187	3C_contr	3C_siMITF	39.3269	17.1574	-1.19669	-1.26515	0.01865
ENSG00000123892.7	ENSG00000123892.7	RAB38	chr11:87831758-87908635	3C_contr	3C_siMITF	493.41	216.691	-1.18715	-2.30678	0.0206
ENSG00000012232.4	ENSG00000012232.4	EXTL3	chr8:28457985-28613116	3C_contr	3C_siMITF	32.4361	14.263	-1.18533	-1.29123	0.02775
ENSG00000155265.6	ENSG00000155265.6	GOLGA7B	chr10:99609995-99790585	3C_contr	3C_siMITF	13.4568	5.95255	-1.17675	-2.04467	0.03595
ENSG00000141084.6	ENSG00000141084.6	RANBP10	chr16:67757004-67840555	3C_contr	3C_siMITF	32.1522	14.2617	-1.17277	-2.21287	0.0121
ENSG00000166847.5	ENSG00000166847.5	DCTN5	chr16:23652712-23681195	3C_contr	3C_siMITF	51.6833	23.4595	-1.13953	-2.12055	0.01725
ENSG00000080166.11	ENSG00000080166.11	DCT	chr13:95089557-95131936	3C_contr	3C_siMITF	15.3136	6.9685	-1.13589	-1.75772	0.048
ENSG00000165240.13	ENSG00000165240.13	ATP7A	chrX:77166193-77305892	3C_contr	3C_siMITF	14.5069	6.6332	-1.12896	-2.35524	0.018
ENSG00000196743.4	ENSG00000196743.4	GM2A	chr5:150560612-150650001	3C_contr	3C_siMITF	48.5083	22.5783	-1.1033	-1.90853	0.015
ENSG00000101850.8	ENSG00000101850.8	GPR143	chrX:9693385-9754337	3C_contr	3C_siMITF	208.92	97.4186	-1.10068	-2.02326	0.02845
ENSG00000136040.4	ENSG00000136040.4	PLXNC1	chr12:94542498-94853764	3C_contr	3C_siMITF	198.369	92.6832	-1.0978	-1.11086	0.042
ENSG00000143507.13	ENSG00000143507.13	DUSP10	chr1:221874765-221915518	3C_contr	3C_siMITF	33.6728	15.7778	-1.09369	-1.97636	0.04735
ENSG00000148175.8	ENSG00000148175.8	STOM	chr9:124101354-124132531	3C_contr	3C_siMITF	195.456	91.6574	-1.09252	-1.94542	0.0325
ENSG00000163428.3	ENSG00000163428.3	LRRC58	chr3:120043355-120068186	3C_contr	3C_siMITF	16.9062	8.00335	-1.07887	-2.38303	0.0191
ENSG00000136010.9	ENSG00000136010.9	ALDH1L2	chr12:105380087-105478355	3C_contr	3C_siMITF	9.49389	4.50411	-1.07576	-1.67527	0.0394
ENSG00000183779.5	ENSG00000183779.5	ZNF703	chr8:37553268-37557537	3C_contr	3C_siMITF	30.3987	14.5843	-1.0596	-2.24978	0.025
ENSG00000089159.11	ENSG00000089159.11	PXN	chr12:120639093-120703574	3C_contr	3C_siMITF	31.9167	15.4702	-1.04482	-1.42484	0.04315
ENSG00000141429.9	ENSG00000141429.9	GALNT1	chr18:33161080-33291798	3C_contr	3C_siMITF	54.1164	26.5153	-1.02924	-1.95209	0.0232
ENSG00000115641.14	ENSG00000115641.14	FHL2	chr2:105974168-106054970	3C_contr	3C_siMITF	69.0368	34.0138	-1.02125	-2.07718	0.0335
ENSG00000136732.10	ENSG00000136732.10	GYPC	chr2:127413508-127454246	3C_contr	3C_siMITF	431.603	212.966	-1.01908	-2.07848	0.03725
ENSG00000134594.4	ENSG00000134594.4	RAB33A	chrX:129305622-129318844	3C_contr	3C_siMITF	76.2533	37.661	-1.01773	-2.13506	0.0336
ENSG00000148154.5	ENSG00000148154.5	UGCG	chr9:114659045-114697649	3C_contr	3C_siMITF	68.7482	34.1634	-1.00887	-1.81097	0.02945
ENSG00000197106.6	ENSG00000197106.6	SLC6A17	chr1:110693107-110744824	3C_contr	3C_siMITF	15.4492	7.68014	-1.00833	-1.30128	0.04005
ENSG00000198805.7	ENSG00000198805.7	PNP	chr14:20937112-20945253	3C_contr	3C_siMITF	69.5196	34.6095	-1.00625	-2.11505	0.03105
ENSG00000100304.12	ENSG00000100304.12	TTLL12	chr22:43562627-43583139	3C_contr	3C_siMITF	48.771	24.3113	-1.0044	-1.79519	0.0475
ENSG00000108179.9	ENSG00000108179.9	PPIF	chr10:81107224-81115093	3C_contr	3C_siMITF	64.0823	31.9633	-1.00351	-1.93123	0.0428

## Sheet: Up in 3c
Supplementary Table 2. RNA-seq analysis of differentially expressed genes in 3C and 4C cells upon MITF-M knockdown
test_id	gene_id	gene	locus	sample_1	sample_2	value_1	value_2	log2(fold_change)	test_stat	p_value
ENSG00000259345.1	ENSG00000259345.1	RP11-624L4.1	chr15:39157522-39719396	3C_contr	3C_siMITF	0.000208203	2.31625	13.4415	0.00967548	0.02515
ENSG00000253379.1	ENSG00000253379.1	RP11-1102P16.1	chr8:72315674-72504260	3C_contr	3C_siMITF	0.000412552	0.823823	10.9635	0.0175156	0.0427
ENSG00000109667.7	ENSG00000109667.7	SLC2A9	chr4:9772776-10056560	3C_contr	3C_siMITF	0.000548112	0.85047	10.5996	0.0147666	0.00185
ENSG00000248294.1	ENSG00000248294.1	CTD-2023N9.2	chr5:56869853-56910168	3C_contr	3C_siMITF	0.0125949	4.32661	8.42425	0.601991	0.0034
ENSG00000198336.5	ENSG00000198336.5	MYL4	chr17:45277811-45301045	3C_contr	3C_siMITF	0.00168751	0.571567	8.40388	0.043627	0.02715
ENSG00000250072.1	ENSG00000250072.1	CTC-529P8.1	chr5:148442879-148489350	3C_contr	3C_siMITF	0.0134806	1.92007	7.15413	0.217734	0.03515
ENSG00000101443.13	ENSG00000101443.13	WFDC2	chr20:44095909-44110172	3C_contr	3C_siMITF	0.00668821	0.57671	6.43008	0.116656	0.0324
ENSG00000106069.16	ENSG00000106069.16	CHN2	chr7:29019582-29603286	3C_contr	3C_siMITF	0.01618	0.941855	5.86322	0.159729	5e-05
ENSG00000167772.7	ENSG00000167772.7	ANGPTL4	chr19:8428172-8469318	3C_contr	3C_siMITF	0.0259014	1.33041	5.6827	0.329712	0.0322
ENSG00000167642.8	ENSG00000167642.8	SPINT2	chr19:38734674-38795649	3C_contr	3C_siMITF	0.0247253	0.816658	5.04567	0.2812	0.0493
ENSG00000064489.17	ENSG00000064489.17	MEF2BNB-MEF2B	chr19:19256375-19314233	3C_contr	3C_siMITF	0.0707102	2.09048	4.88578	0.835584	0.0352
ENSG00000107984.5	ENSG00000107984.5	DKK1	chr10:54074055-54077802	3C_contr	3C_siMITF	12.2394	306.897	4.64814	6.01734	5e-05
ENSG00000158887.11	ENSG00000158887.11	MPZ	chr1:161274524-161279762	3C_contr	3C_siMITF	0.346377	8.54364	4.62443	2.59786	0.00355
ENSG00000111452.8	ENSG00000111452.8	GPR133	chr12:131438451-131626014	3C_contr	3C_siMITF	0.288673	6.88669	4.5763	2.21617	0.00705
ENSG00000137801.9	ENSG00000137801.9	THBS1	chr15:39873279-39891667	3C_contr	3C_siMITF	3.40863	64.8724	4.25034	2.70199	5e-05
ENSG00000168961.12	ENSG00000168961.12	LGALS9	chr17:25783669-25976586	3C_contr	3C_siMITF	0.0331054	0.610952	4.20592	0.288636	0.0057
ENSG00000110169.6	ENSG00000110169.6	HPX	chr11:6452278-6463847	3C_contr	3C_siMITF	0.054534	0.900172	4.04497	0.290402	0.03095
ENSG00000064300.4	ENSG00000064300.4	NGFR	chr17:47572654-47661189	3C_contr	3C_siMITF	0.399634	6.17471	3.94962	3.9665	0.0024
ENSG00000196782.8	ENSG00000196782.8	MAML3	chr4:140586921-141075338	3C_contr	3C_siMITF	0.519478	7.66075	3.88235	2.38424	0.01885
ENSG00000118271.5	ENSG00000118271.5	TTR	chr18:29171688-29178974	3C_contr	3C_siMITF	0.518216	7.59807	3.87401	3.43097	0.00575
ENSG00000012171.13	ENSG00000012171.13	SEMA3B	chr3:50304989-50314977	3C_contr	3C_siMITF	0.301264	4.2988	3.83483	2.30026	0.0037
ENSG00000101096.15	ENSG00000101096.15	NFATC2	chr20:50003493-50179370	3C_contr	3C_siMITF	0.114755	1.62408	3.82299	2.54476	0.00155
ENSG00000169271.1	ENSG00000169271.1	HSPB3	chr5:53751444-53752207	3C_contr	3C_siMITF	1.25835	17.6701	3.8117	3.68506	0.01265
ENSG00000138061.7	ENSG00000138061.7	CYP1B1	chr2:38150329-38408997	3C_contr	3C_siMITF	1.65206	21.7162	3.71643	2.09479	0.00395
ENSG00000132561.9	ENSG00000132561.9	MATN2	chr8:98881067-99058697	3C_contr	3C_siMITF	0.905361	11.3533	3.64848	0.515543	0.01225
ENSG00000137959.11	ENSG00000137959.11	IFI44L	chr1:79085606-79111830	3C_contr	3C_siMITF	2.33237	28.9074	3.63157	3.57148	5e-05
ENSG00000181016.5	ENSG00000181016.5	LSMEM1	chr7:112063022-112131117	3C_contr	3C_siMITF	0.0933022	1.13364	3.60291	0.560678	0.04975
ENSG00000075884.8	ENSG00000075884.8	ARHGAP15	chr2:143848930-144533642	3C_contr	3C_siMITF	1.53363	15.4655	3.33404	2.29264	0.0165
ENSG00000117115.8	ENSG00000117115.8	PADI2	chr1:17393255-17445948	3C_contr	3C_siMITF	0.139879	1.3241	3.24276	2.36826	0.0451
ENSG00000176697.14	ENSG00000176697.14	BDNF	chr11:27528384-27899195	3C_contr	3C_siMITF	0.685494	5.46174	2.99415	3.15096	0.0116
ENSG00000092758.11	ENSG00000092758.11	COL9A3	chr20:61447595-61493115	3C_contr	3C_siMITF	3.18884	25.0245	2.97224	1.27432	0.01565
ENSG00000169129.10	ENSG00000169129.10	AFAP1L2	chr10:116054582-116164515	3C_contr	3C_siMITF	0.183792	1.40482	2.93424	1.54398	0.0312
ENSG00000146072.6	ENSG00000146072.6	TNFRSF21	chr6:47199267-47277641	3C_contr	3C_siMITF	2.29435	17.4614	2.92801	4.68926	5e-05
ENSG00000137460.4	ENSG00000137460.4	FHDC1	chr4:153857503-153900848	3C_contr	3C_siMITF	0.390262	2.83122	2.85891	3.3623	0.00615
ENSG00000071991.4	ENSG00000071991.4	CDH19	chr18:64168319-64271375	3C_contr	3C_siMITF	8.51406	59.503	2.80504	4.04187	5e-05
ENSG00000135423.8	ENSG00000135423.8	GLS2	chr12:56843285-56882198	3C_contr	3C_siMITF	0.13656	0.90612	2.73017	0.41118	0.04535
ENSG00000168209.4	ENSG00000168209.4	DDIT4	chr10:74033677-74035794	3C_contr	3C_siMITF	13.3866	86.5585	2.69289	5.10029	5e-05
ENSG00000228649.4	ENSG00000228649.4	AC005682.5	chr7:22893796-22901021	3C_contr	3C_siMITF	0.334466	2.1526	2.68615	1.31115	0.04265
ENSG00000145632.10	ENSG00000145632.10	PLK2	chr5:57749808-57756087	3C_contr	3C_siMITF	30.8924	196.832	2.67164	2.40719	0.0024
ENSG00000125046.10	ENSG00000125046.10	SSUH2	chr3:8661085-9005457	3C_contr	3C_siMITF	0.118626	0.751711	2.66376	0.247029	0.0283
ENSG00000005513.9	ENSG00000005513.9	SOX8	chr16:1031807-1036979	3C_contr	3C_siMITF	0.164056	1.019	2.6349	2.31234	0.04555
ENSG00000066032.14	ENSG00000066032.14	CTNNA2	chr2:79384131-80875905	3C_contr	3C_siMITF	1.16859	6.8202	2.54505	1.62437	0.0044
ENSG00000135218.13	ENSG00000135218.13	CD36	chr7:79959507-80308593	3C_contr	3C_siMITF	0.337193	1.9574	2.53729	0.898479	0.02135
ENSG00000117289.7	ENSG00000117289.7	TXNIP	chr1:145438468-145442635	3C_contr	3C_siMITF	12.93	73.4988	2.507	3.62735	5e-05
ENSG00000065361.10	ENSG00000065361.10	ERBB3	chr12:56473640-56507691	3C_contr	3C_siMITF	12.1526	68.3129	2.4909	0.739058	0.0222
ENSG00000140398.9	ENSG00000140398.9	NEIL1	chr15:75639295-75648087	3C_contr	3C_siMITF	0.495177	2.78001	2.48907	1.20867	0.0098
ENSG00000187140.4	ENSG00000187140.4	FOXD3	chr1:63786554-63790797	3C_contr	3C_siMITF	4.67756	25.9785	2.47349	3.67985	0.00055
ENSG00000166923.6	ENSG00000166923.6	GREM1	chr15:33009470-33026870	3C_contr	3C_siMITF	0.303163	1.66889	2.46073	2.06731	0.03
ENSG00000105290.7	ENSG00000105290.7	APLP1	chr19:36316865-36370693	3C_contr	3C_siMITF	2.77145	15.138	2.44946	2.05139	0.02395
ENSG00000163630.6	ENSG00000163630.6	SYNPR	chr3:63213990-63602597	3C_contr	3C_siMITF	7.27356	39.247	2.43185	3.27305	0.0003
ENSG00000160307.5	ENSG00000160307.5	S100B	chr21:48018874-48025121	3C_contr	3C_siMITF	43.4628	233.387	2.42487	4.90031	5e-05
ENSG00000142871.11	ENSG00000142871.11	CYR61	chr1:86046443-86049645	3C_contr	3C_siMITF	9.32659	49.7696	2.41584	4.42803	0.00015
ENSG00000184486.7	ENSG00000184486.7	POU3F2	chr6:99282579-99286660	3C_contr	3C_siMITF	4.95525	26.4266	2.41496	4.66232	5e-05
ENSG00000113369.4	ENSG00000113369.4	ARRDC3	chr5:90664540-90679176	3C_contr	3C_siMITF	1.82589	9.68763	2.40755	1.86646	0.00735
ENSG00000167703.10	ENSG00000167703.10	SLC43A2	chr17:1472560-1532180	3C_contr	3C_siMITF	0.550305	2.90039	2.39794	1.30469	0.04345
ENSG00000171604.7	ENSG00000171604.7	CXXC5	chr5:139026883-139063467	3C_contr	3C_siMITF	1.0817	5.64137	2.38275	1.26513	0.0167
ENSG00000106278.7	ENSG00000106278.7	PTPRZ1	chr7:121513142-121702090	3C_contr	3C_siMITF	2.43061	12.6735	2.38243	1.60146	0.039
ENSG00000164379.4	ENSG00000164379.4	FOXQ1	chr6:1312674-1314992	3C_contr	3C_siMITF	5.32013	27.7184	2.38131	4.12734	0.0005
ENSG00000243244.1	ENSG00000243244.1	STON1	chr2:48756521-49003654	3C_contr	3C_siMITF	0.69571	3.58839	2.36678	2.5035	0.00965
ENSG00000129757.8	ENSG00000129757.8	CDKN1C	chr11:2904442-2907111	3C_contr	3C_siMITF	0.53116	2.71911	2.35592	2.05491	0.04565
ENSG00000177606.5	ENSG00000177606.5	JUN	chr1:59246464-59249785	3C_contr	3C_siMITF	6.17716	31.5522	2.35272	4.54331	0.0001
ENSG00000159314.7	ENSG00000159314.7	ARHGAP27	chr17:43471274-43511787	3C_contr	3C_siMITF	0.155954	0.744142	2.25445	0.326645	0.04825
ENSG00000104043.10	ENSG00000104043.10	ATP8B4	chr15:50150434-50528592	3C_contr	3C_siMITF	0.764461	3.54867	2.21476	1.3102	0.0116
ENSG00000091129.15	ENSG00000091129.15	NRCAM	chr7:107788067-108097161	3C_contr	3C_siMITF	1.60293	7.38044	2.20299	1.51679	0.01535
ENSG00000030419.12	ENSG00000030419.12	IKZF2	chr2:213446080-214017151	3C_contr	3C_siMITF	0.824963	3.74528	2.18267	1.47444	0.00435
ENSG00000203727.3	ENSG00000203727.3	SAMD5	chr6:147830062-148275073	3C_contr	3C_siMITF	2.93326	12.7426	2.11908	2.92038	0.0003
ENSG00000150594.5	ENSG00000150594.5	ADRA2A	chr10:112836789-112840658	3C_contr	3C_siMITF	1.19911	5.15659	2.10445	2.73154	0.0173
ENSG00000021300.9	ENSG00000021300.9	PLEKHB1	chr11:73357222-73373864	3C_contr	3C_siMITF	0.471386	2.02339	2.10179	0.941634	0.0222
ENSG00000169851.11	ENSG00000169851.11	PCDH7	chr4:30722036-31148422	3C_contr	3C_siMITF	2.03235	8.68775	2.09584	1.10049	0.01935
ENSG00000248801.3	ENSG00000248801.3	RP11-664D7.4	chr8:69215702-69731257	3C_contr	3C_siMITF	0.424665	1.81498	2.09555	2.67345	0.0023
ENSG00000136999.4	ENSG00000136999.4	NOV	chr8:120428545-120474590	3C_contr	3C_siMITF	123.892	528.449	2.09268	3.38929	0.0003
ENSG00000164692.13	ENSG00000164692.13	COL1A2	chr7:94023872-94060544	3C_contr	3C_siMITF	1.60331	6.82604	2.08999	2.17779	0.0022
ENSG00000187608.5	ENSG00000187608.5	ISG15	chr1:948802-949920	3C_contr	3C_siMITF	27.3788	113.066	2.04603	3.6421	0.0004
ENSG00000204291.6	ENSG00000204291.6	COL15A1	chr9:101705460-101833069	3C_contr	3C_siMITF	0.644975	2.54357	1.97954	1.63921	0.0354
ENSG00000153823.14	ENSG00000153823.14	PID1	chr2:229715241-230136001	3C_contr	3C_siMITF	0.373286	1.4683	1.9758	0.48593	0.00035
ENSG00000163235.11	ENSG00000163235.11	TGFA	chr2:70674411-70781325	3C_contr	3C_siMITF	0.436293	1.67111	1.93744	1.1031	0.03275
ENSG00000162669.11	ENSG00000162669.11	HFM1	chr1:91726322-91870426	3C_contr	3C_siMITF	4.70981	18.0234	1.93613	1.25823	0.0186
ENSG00000164694.12	ENSG00000164694.12	FNDC1	chr6:159586940-159693141	3C_contr	3C_siMITF	2.16756	8.00403	1.88466	2.0794	0.00795
ENSG00000172399.5	ENSG00000172399.5	MYOZ2	chr4:120056938-120108944	3C_contr	3C_siMITF	1.58938	5.74441	1.8537	2.13897	0.03675
ENSG00000141542.6	ENSG00000141542.6	RAB40B	chr17:80612848-80656604	3C_contr	3C_siMITF	5.51899	19.7935	1.84255	1.63506	0.03965
ENSG00000197991.10	ENSG00000197991.10	PCDH20	chr13:61983817-62002220	3C_contr	3C_siMITF	29.9586	105.92	1.82194	3.86071	0.0002
ENSG00000065357.15	ENSG00000065357.15	DGKA	chr12:56295196-56347811	3C_contr	3C_siMITF	4.65607	16.4351	1.8196	0.671017	0.0462
ENSG00000100234.11	ENSG00000100234.11	TIMP3	chr22:32908538-33454358	3C_contr	3C_siMITF	75.5929	265.743	1.81371	3.23042	0.003
ENSG00000074590.9	ENSG00000074590.9	NUAK1	chr12:106457117-106533811	3C_contr	3C_siMITF	1.62723	5.63246	1.79135	1.24583	0.02295
ENSG00000132530.12	ENSG00000132530.12	XAF1	chr17:6658765-6678966	3C_contr	3C_siMITF	1.08881	3.74957	1.78397	1.0309	0.0401
ENSG00000153234.9	ENSG00000153234.9	NR4A2	chr2:157180943-157198860	3C_contr	3C_siMITF	5.05922	17.2828	1.77235	2.96386	0.003
ENSG00000154153.9	ENSG00000154153.9	FAM134B	chr5:16473146-16630078	3C_contr	3C_siMITF	3.62729	12.2488	1.75568	1.81708	0.04435
ENSG00000234323.1	ENSG00000234323.1	RP11-308N19.1	chr9:109040672-109367076	3C_contr	3C_siMITF	6.16629	20.7251	1.74891	2.32394	0.0248
ENSG00000166341.6	ENSG00000166341.6	DCHS1	chr11:6642555-6677085	3C_contr	3C_siMITF	0.340105	1.12656	1.72787	2.13988	0.0443
ENSG00000119138.3	ENSG00000119138.3	KLF9	chr9:72999502-73029540	3C_contr	3C_siMITF	2.33409	7.61001	1.70504	2.89923	0.00415
ENSG00000135363.7	ENSG00000135363.7	LMO2	chr11:33880121-33913836	3C_contr	3C_siMITF	5.09012	16.4099	1.68879	1.87734	0.027
ENSG00000133121.16	ENSG00000133121.16	STARD13	chr13:33677271-33924767	3C_contr	3C_siMITF	3.14514	10.136	1.68829	1.98353	0.0079
ENSG00000104419.10	ENSG00000104419.10	NDRG1	chr8:134249413-134314265	3C_contr	3C_siMITF	4.6238	14.8981	1.68798	1.65225	0.0206
ENSG00000005471.11	ENSG00000005471.11	ABCB4	chr7:87031012-87109751	3C_contr	3C_siMITF	1.85993	5.96795	1.68199	1.47553	0.0232
ENSG00000105825.7	ENSG00000105825.7	TFPI2	chr7:93220884-93540577	3C_contr	3C_siMITF	15.693	50.1895	1.67727	2.4859	0.01165
ENSG00000153094.17	ENSG00000153094.17	BCL2L11	chr2:111876954-111926024	3C_contr	3C_siMITF	3.02204	9.55679	1.661	1.53651	0.00545
ENSG00000159200.13	ENSG00000159200.13	RCAN1	chr21:35885439-35987441	3C_contr	3C_siMITF	22.5999	71.4635	1.66089	3.10918	0.00035
ENSG00000114698.10	ENSG00000114698.10	PLSCR4	chr3:145910125-145968966	3C_contr	3C_siMITF	3.44485	10.7856	1.64659	1.99757	0.03085
ENSG00000067798.9	ENSG00000067798.9	NAV3	chr12:78224684-78606790	3C_contr	3C_siMITF	1.19644	3.74118	1.64474	1.01778	0.0448
ENSG00000102554.9	ENSG00000102554.9	KLF5	chr13:73629113-73651676	3C_contr	3C_siMITF	8.42115	26.1697	1.63581	2.41244	0.00915
ENSG00000143878.8	ENSG00000143878.8	RHOB	chr2:20646834-20649200	3C_contr	3C_siMITF	13.2296	41.0165	1.63243	3.26738	0.00325
ENSG00000184678.8	ENSG00000184678.8	HIST2H2BE	chr1:149856009-149858232	3C_contr	3C_siMITF	1.94691	5.9952	1.62262	2.06035	0.0493
ENSG00000144645.9	ENSG00000144645.9	OSBPL10	chr3:31699381-32119072	3C_contr	3C_siMITF	2.87696	8.62375	1.58377	1.3474	0.04275
ENSG00000163046.11	ENSG00000163046.11	ANKRD30BL	chr2:132905163-133015542	3C_contr	3C_siMITF	1.78397	5.33293	1.57983	3.18704	0.00105
ENSG00000157601.9	ENSG00000157601.9	MX1	chr21:42792230-42831141	3C_contr	3C_siMITF	5.55179	16.4636	1.56826	2.05981	0.00665
ENSG00000130475.10	ENSG00000130475.10	FCHO1	chr19:17858526-17899377	3C_contr	3C_siMITF	0.280227	0.820114	1.54923	0.474999	0.03365
ENSG00000137571.6	ENSG00000137571.6	SLCO5A1	chr8:70579281-70767206	3C_contr	3C_siMITF	4.46433	12.8784	1.52844	0.890446	0.03545
ENSG00000111859.12	ENSG00000111859.12	NEDD9	chr6:11173684-11382581	3C_contr	3C_siMITF	9.39485	26.5835	1.50059	2.62232	0.0008
ENSG00000106404.9	ENSG00000106404.9	CLDN15	chr7:100875372-100882101	3C_contr	3C_siMITF	3.08008	8.65189	1.49005	1.7704	0.04375
ENSG00000048052.17	ENSG00000048052.17	HDAC9	chr7:18126571-19042039	3C_contr	3C_siMITF	8.36163	23.4378	1.48698	1.91844	0.0072
ENSG00000165617.10	ENSG00000165617.10	DACT1	chr14:59100684-59115039	3C_contr	3C_siMITF	10.1933	27.2653	1.41944	2.30541	0.0136
ENSG00000105270.10	ENSG00000105270.10	CLIP3	chr19:36505409-36545664	3C_contr	3C_siMITF	5.41007	14.1711	1.38923	1.4957	0.03055
ENSG00000147676.9	ENSG00000147676.9	MAL2	chr8:120177272-120259088	3C_contr	3C_siMITF	5.32642	13.8399	1.37759	2.07134	0.01985
ENSG00000060718.14	ENSG00000060718.14	COL11A1	chr1:103342022-103574052	3C_contr	3C_siMITF	41.4789	107.119	1.36877	1.52021	0.0303
ENSG00000104549.7	ENSG00000104549.7	SQLE	chr8:126010738-126034525	3C_contr	3C_siMITF	61.0671	157.533	1.36718	2.54521	0.00635
ENSG00000163513.13	ENSG00000163513.13	TGFBR2	chr3:30647993-30735634	3C_contr	3C_siMITF	17.6328	45.4792	1.36694	3.0397	0.00285
ENSG00000165424.6	ENSG00000165424.6	ZCCHC24	chr10:81142080-81205383	3C_contr	3C_siMITF	3.37184	8.42263	1.32073	2.23966	0.02335
ENSG00000182809.6	ENSG00000182809.6	CRIP2	chr14:105939298-105946499	3C_contr	3C_siMITF	15.6809	39.1111	1.31858	2.12758	0.0344
ENSG00000115414.14	ENSG00000115414.14	FN1	chr2:216225162-216300895	3C_contr	3C_siMITF	162.661	405.068	1.31629	0.918197	0.0315
ENSG00000065809.9	ENSG00000065809.9	FAM107B	chr10:14560555-14816896	3C_contr	3C_siMITF	20.7834	51.559	1.31079	1.97692	0.0088
ENSG00000159388.5	ENSG00000159388.5	BTG2	chr1:203274618-203278730	3C_contr	3C_siMITF	3.56803	8.83987	1.3089	2.01624	0.03765
ENSG00000175155.4	ENSG00000175155.4	YPEL2	chr17:57409049-57480664	3C_contr	3C_siMITF	1.81426	4.43046	1.28808	1.88871	0.0422
ENSG00000205213.9	ENSG00000205213.9	LGR4	chr11:27387507-27503980	3C_contr	3C_siMITF	3.73754	9.10532	1.28462	1.23909	0.0391
ENSG00000140450.7	ENSG00000140450.7	ARRDC4	chr15:98462783-98517068	3C_contr	3C_siMITF	6.79571	16.178	1.25134	2.18291	0.0259
ENSG00000019144.12	ENSG00000019144.12	PHLDB1	chr11:118477154-118550399	3C_contr	3C_siMITF	8.26835	19.6353	1.24778	1.38687	0.02385
ENSG00000133639.3	ENSG00000133639.3	BTG1	chr12:92378755-92583436	3C_contr	3C_siMITF	41.6496	98.6321	1.24376	1.89861	0.02805
ENSG00000169814.8	ENSG00000169814.8	BTD	chr3:15602210-15687329	3C_contr	3C_siMITF	16.8685	39.9242	1.24293	1.60948	0.0476
ENSG00000173546.7	ENSG00000173546.7	CSPG4	chr15:75966662-76005189	3C_contr	3C_siMITF	7.84538	18.5022	1.23778	2.71208	0.00655
ENSG00000144824.15	ENSG00000144824.15	PHLDB2	chr3:111393522-111695364	3C_contr	3C_siMITF	11.0205	25.9716	1.23674	1.57105	0.0168
ENSG00000116675.11	ENSG00000116675.11	DNAJC6	chr1:65713901-65881689	3C_contr	3C_siMITF	4.88651	11.3426	1.21488	1.38874	0.03805
ENSG00000119326.10	ENSG00000119326.10	CTNNAL1	chr9:111696460-111775809	3C_contr	3C_siMITF	23.9796	55.204	1.20296	2.24922	0.01625
ENSG00000101347.7	ENSG00000101347.7	SAMHD1	chr20:35504523-35580246	3C_contr	3C_siMITF	14.5013	33.1223	1.19162	2.42878	0.0082
ENSG00000130066.12	ENSG00000130066.12	SAT1	chrX:23801289-23804343	3C_contr	3C_siMITF	200.663	457.667	1.18952	2.29473	0.0165
ENSG00000135842.12	ENSG00000135842.12	FAM129A	chr1:184759857-184943682	3C_contr	3C_siMITF	12.1397	27.5605	1.18287	2.53526	0.0074
ENSG00000131711.10	ENSG00000131711.10	MAP1B	chr5:71403060-71505395	3C_contr	3C_siMITF	2.96037	6.61217	1.15935	2.35666	0.01455
ENSG00000251562.3	ENSG00000251562.3	MALAT1	chr11:65265232-65273940	3C_contr	3C_siMITF	13.2388	29.0424	1.13339	1.94246	0.0225
ENSG00000121898.8	ENSG00000121898.8	CPXM2	chr10:125465722-125699783	3C_contr	3C_siMITF	11.07	24.0531	1.11957	2.22843	0.0236
ENSG00000143653.9	ENSG00000143653.9	SCCPDH	chr1:246887348-246931439	3C_contr	3C_siMITF	18.3718	39.5336	1.10559	2.34012	0.0187
ENSG00000178726.6	ENSG00000178726.6	THBD	chr20:23026269-23030378	3C_contr	3C_siMITF	10.2875	21.9038	1.09029	2.29554	0.02625
ENSG00000170017.8	ENSG00000170017.8	ALCAM	chr3:105085752-105295744	3C_contr	3C_siMITF	39.4424	83.3083	1.07871	2.06371	0.02375
ENSG00000104332.7	ENSG00000104332.7	SFRP1	chr8:41119480-41167016	3C_contr	3C_siMITF	18.9512	39.9978	1.07763	2.34192	0.0178
ENSG00000114019.10	ENSG00000114019.10	AMOTL2	chr3:134070693-134094321	3C_contr	3C_siMITF	7.2102	15.1813	1.07419	1.48828	0.0431
ENSG00000127863.11	ENSG00000127863.11	TNFRSF19	chr13:24144508-24250232	3C_contr	3C_siMITF	18.1066	37.968	1.06826	2.17577	0.02335
ENSG00000197956.5	ENSG00000197956.5	S100A6	chr1:153506078-153508720	3C_contr	3C_siMITF	227.233	473.605	1.05951	2.33495	0.018

## Sheet: Down in 4c
Supplementary Table 2. RNA-seq analysis of differentially expressed genes in 3C and 4C cells upon MITF-M knockdown
test_id	gene_id	gene	locus	sample_1	sample_2	value_1	value_2	log2(fold_change)	test_stat	p_value
ENSG00000174292.8	ENSG00000174292.8	TNK1	chr17:7283852-7307456	4C_contr	4C_siMITF	1.7698	0.00626522	-8.14201	-0.128791	0.0199
ENSG00000269900.2	ENSG00000269900.2	RMRP	chr9:35657747-35658015	4C_contr	4C_siMITF	1095.11	10.218	-6.74382	-7.5396	0.0016
ENSG00000265150.1	ENSG00000265150.1	RN7SL2	chr14:50329270-50329567	4C_contr	4C_siMITF	391.315	4.21037	-6.53824	-6.3094	0.0169
ENSG00000233101.6	ENSG00000233101.6	HOXB-AS3	chr17:46618255-46683776	4C_contr	4C_siMITF	0.899946	0.0111615	-6.33324	-0.120022	0.0242
ENSG00000251705.1	ENSG00000251705.1	RNA5-8SP6	chrY:10037763-10037915	4C_contr	4C_siMITF	359504	6146.48	-5.8701	-7.72706	5e-05
ENSG00000202198.1	ENSG00000202198.1	RN7SK	chr6:52860417-52860748	4C_contr	4C_siMITF	553.413	18.0543	-4.93794	-6.23203	0.00025
ENSG00000105738.6	ENSG00000105738.6	SIPA1L3	chr19:38397867-38699012	4C_contr	4C_siMITF	33.6304	1.27343	-4.72298	-1.63382	0.0154
ENSG00000251349.3	ENSG00000251349.3	MSANTD3-TMEFF1	chr9:103189437-103339918	4C_contr	4C_siMITF	3.99059	0.183878	-4.43978	-1.34182	0.00435
ENSG00000128805.10	ENSG00000128805.10	ARHGAP22	chr10:49654076-49864310	4C_contr	4C_siMITF	1.17156	0.0671241	-4.12545	-0.731576	0.00695
ENSG00000237943.2	ENSG00000237943.2	PRKCQ-AS1	chr10:6622380-6658414	4C_contr	4C_siMITF	1.21983	0.079379	-3.94178	-0.699576	0.01935
ENSG00000026751.12	ENSG00000026751.12	SLAMF7	chr1:160709036-160724611	4C_contr	4C_siMITF	8.51417	0.666935	-3.67425	-3.04292	0.00545
ENSG00000109819.4	ENSG00000109819.4	PPARGC1A	chr4:23562545-23905712	4C_contr	4C_siMITF	12.8251	1.10031	-3.54299	-2.18136	5e-05
ENSG00000242125.2	ENSG00000242125.2	SNHG3	chr1:28832454-28865812	4C_contr	4C_siMITF	151.511	13.9488	-3.44122	-1.56527	0.04905
ENSG00000123612.11	ENSG00000123612.11	ACVR1C	chr2:158383278-158485517	4C_contr	4C_siMITF	1.07691	0.106817	-3.33369	-2.1882	0.02115
ENSG00000141161.7	ENSG00000141161.7	UNC45B	chr17:33474835-33518721	4C_contr	4C_siMITF	1.20072	0.123274	-3.28396	-4.34297	0.00035
ENSG00000141316.8	ENSG00000141316.8	SPACA3	chr17:31297393-31324895	4C_contr	4C_siMITF	5.39614	0.55816	-3.27318	-1.99363	0.03915
ENSG00000147614.3	ENSG00000147614.3	ATP6V0D2	chr8:86999551-87166457	4C_contr	4C_siMITF	4.09126	0.460527	-3.15119	-1.95596	0.0249
ENSG00000226958.1	ENSG00000226958.1	CTD-2328D6.1	chrX:108297360-108297792	4C_contr	4C_siMITF	24.1455	2.76899	-3.12432	-2.8979	0.0268
ENSG00000169282.13	ENSG00000169282.13	KCNAB1	chr3:155755489-156256545	4C_contr	4C_siMITF	2.67599	0.323796	-3.04692	-1.32941	0.0178
ENSG00000153823.14	ENSG00000153823.14	PID1	chr2:229715241-230136001	4C_contr	4C_siMITF	8.48207	1.1095	-2.93451	-3.17469	0.0109
ENSG00000007062.7	ENSG00000007062.7	PROM1	chr4:15961865-16086001	4C_contr	4C_siMITF	1.67797	0.24629	-2.76829	-1.07234	0.01245
ENSG00000168481.4	ENSG00000168481.4	LGI3	chr8:22004337-22021992	4C_contr	4C_siMITF	5.00432	0.737842	-2.76179	-1.78263	0.0359
ENSG00000105967.11	ENSG00000105967.11	TFEC	chr7:115575201-115799950	4C_contr	4C_siMITF	1.83963	0.276318	-2.73502	-1.19238	0.0391
ENSG00000090530.5	ENSG00000090530.5	LEPREL1	chr3:189674516-189862635	4C_contr	4C_siMITF	19.6439	2.96637	-2.72731	-2.22772	0.00335
ENSG00000197837.3	ENSG00000197837.3	HIST4H4	chr12:14920932-14924065	4C_contr	4C_siMITF	2.81898	0.429675	-2.71386	-1.54904	0.03885
ENSG00000173890.12	ENSG00000173890.12	GPR160	chr3:169755716-169803191	4C_contr	4C_siMITF	5.43054	0.85548	-2.66629	-2.09386	0.00845
ENSG00000144959.5	ENSG00000144959.5	NCEH1	chr3:172348038-172429008	4C_contr	4C_siMITF	13.9135	2.27827	-2.61048	-3.37873	0.0002
ENSG00000258791.3	ENSG00000258791.3	LINC00520	chr14:56247863-56263406	4C_contr	4C_siMITF	219.984	37.8925	-2.53741	-3.14543	0.0032
ENSG00000223573.2	ENSG00000223573.2	TINCR	chr19:5558177-5568045	4C_contr	4C_siMITF	3.80003	0.692297	-2.45655	-2.0059	0.01425
ENSG00000248801.3	ENSG00000248801.3	RP11-664D7.4	chr8:69215702-69731257	4C_contr	4C_siMITF	8.40072	1.55655	-2.43216	-4.94189	5e-05
ENSG00000140479.12	ENSG00000140479.12	PCSK6	chr15:101835623-102065405	4C_contr	4C_siMITF	32.5192	6.14474	-2.40387	-2.16977	0.00095
ENSG00000248360.3	ENSG00000248360.3	LINC00504	chr4:14472088-14889793	4C_contr	4C_siMITF	3.43336	0.650522	-2.39995	-1.7758	0.0122
ENSG00000134160.9	ENSG00000134160.9	TRPM1	chr15:31293263-31453476	4C_contr	4C_siMITF	448.312	85.2551	-2.39465	-2.60935	0.0012
ENSG00000076864.15	ENSG00000076864.15	RAP1GAP	chr1:21922707-21995801	4C_contr	4C_siMITF	24.7467	4.8337	-2.35604	-1.9422	0.0022
ENSG00000115128.6	ENSG00000115128.6	SF3B14	chr2:24290453-24299313	4C_contr	4C_siMITF	141.069	27.5964	-2.35385	-4.28241	0.00025
ENSG00000164733.16	ENSG00000164733.16	CTSB	chr8:11700032-11726957	4C_contr	4C_siMITF	1378.04	273.28	-2.33417	-2.78545	0.00175
ENSG00000131242.11	ENSG00000131242.11	RAB11FIP4	chr17:29718641-29865236	4C_contr	4C_siMITF	14.8667	2.95412	-2.33128	-1.3073	0.0177
ENSG00000079689.9	ENSG00000079689.9	SCGN	chr6:25652463-25702011	4C_contr	4C_siMITF	5.67366	1.13305	-2.32407	-2.21086	0.0393
ENSG00000184351.7	ENSG00000184351.7	KRTAP19-1	chr21:31852017-31852663	4C_contr	4C_siMITF	47.8709	9.93098	-2.26914	-2.99171	0.0109
ENSG00000072274.8	ENSG00000072274.8	TFRC	chr3:195754053-195809060	4C_contr	4C_siMITF	82.1494	17.3468	-2.24358	-2.2665	0.00025
ENSG00000101307.11	ENSG00000101307.11	SIRPB1	chr20:1497404-1600707	4C_contr	4C_siMITF	7.03756	1.51175	-2.21885	-1.821	0.04445
ENSG00000117298.10	ENSG00000117298.10	ECE1	chr1:21543739-21671997	4C_contr	4C_siMITF	24.6548	5.33157	-2.20923	-2.22251	0.0013
ENSG00000136859.5	ENSG00000136859.5	ANGPTL2	chr9:129677052-129985445	4C_contr	4C_siMITF	14.2527	3.09493	-2.20326	-1.29452	0.007
ENSG00000187672.8	ENSG00000187672.8	ERC2	chr3:55542335-56502391	4C_contr	4C_siMITF	8.50204	1.87043	-2.18444	-1.50967	0.04015
ENSG00000089169.10	ENSG00000089169.10	RPH3A	chr12:113008183-113336686	4C_contr	4C_siMITF	15.4545	3.40517	-2.18223	-2.2898	0.00015
ENSG00000085276.13	ENSG00000085276.13	MECOM	chr3:168801286-169381406	4C_contr	4C_siMITF	3.33372	0.745701	-2.16047	-0.965916	0.048
ENSG00000178860.8	ENSG00000178860.8	MSC	chr8:72740401-73030628	4C_contr	4C_siMITF	243.044	55.8298	-2.12211	-1.99416	0.02305
ENSG00000158966.9	ENSG00000158966.9	CACHD1	chr1:64936427-65158741	4C_contr	4C_siMITF	1.95403	0.455356	-2.10139	-1.64072	0.0353
ENSG00000155629.10	ENSG00000155629.10	PIK3AP1	chr10:98353068-98480271	4C_contr	4C_siMITF	2.65196	0.620102	-2.09648	-1.66337	0.0427
ENSG00000224397.1	ENSG00000224397.1	RP11-290F20.3	chr20:48884022-48896332	4C_contr	4C_siMITF	30.7743	7.25984	-2.08372	-2.08144	0.04615
ENSG00000118113.7	ENSG00000118113.7	MMP8	chr11:102582525-102597781	4C_contr	4C_siMITF	17.2715	4.08967	-2.07834	-3.17365	0.0024
ENSG00000198053.7	ENSG00000198053.7	SIRPA	chr20:1875153-1920543	4C_contr	4C_siMITF	55.7928	13.447	-2.0528	-4.14916	5e-05
ENSG00000196549.6	ENSG00000196549.6	MME	chr3:154741912-154901497	4C_contr	4C_siMITF	246.989	61.3824	-2.00855	-2.19884	0.0023
ENSG00000134594.4	ENSG00000134594.4	RAB33A	chrX:129305622-129318844	4C_contr	4C_siMITF	40.6606	10.2375	-1.98977	-3.32899	0.0029
ENSG00000162512.11	ENSG00000162512.11	SDC3	chr1:31342313-31381608	4C_contr	4C_siMITF	65.0209	16.4469	-1.98309	-2.19705	0.0005
ENSG00000141429.9	ENSG00000141429.9	GALNT1	chr18:33161080-33291798	4C_contr	4C_siMITF	56.2279	14.3541	-1.96982	-3.35167	0.0001
ENSG00000060237.12	ENSG00000060237.12	WNK1	chr12:861758-1020618	4C_contr	4C_siMITF	81.2921	21.0328	-1.95048	-1.07651	0.01255
ENSG00000165097.9	ENSG00000165097.9	KDM1B	chr6:18155559-18224084	4C_contr	4C_siMITF	10.6386	2.83145	-1.90969	-2.37661	0.0084
ENSG00000242265.1	ENSG00000242265.1	PEG10	chr7:94285636-94299007	4C_contr	4C_siMITF	29.0717	7.73964	-1.90928	-2.28082	0.00575
ENSG00000219507.4	ENSG00000219507.4	FTH1P8	chrX:147133752-147134266	4C_contr	4C_siMITF	127.39	34.1245	-1.90037	-3.19099	0.00345
ENSG00000126856.9	ENSG00000126856.9	PRDM7	chr16:90122973-90158480	4C_contr	4C_siMITF	19.0351	5.17262	-1.8797	-1.98799	0.01575
ENSG00000170961.6	ENSG00000170961.6	HAS2	chr8:122624355-122656933	4C_contr	4C_siMITF	5.58358	1.52086	-1.8763	-2.58222	0.0183
ENSG00000144320.9	ENSG00000144320.9	KIAA1715	chr2:176788619-176867567	4C_contr	4C_siMITF	63.894	17.5202	-1.86667	-1.58728	0.0341
ENSG00000092531.5	ENSG00000092531.5	SNAP23	chr15:42783430-42841000	4C_contr	4C_siMITF	83.0199	22.8695	-1.86004	-2.03816	0.0211
ENSG00000040608.9	ENSG00000040608.9	RTN4R	chr22:20228937-20270769	4C_contr	4C_siMITF	4.05263	1.11757	-1.8585	-1.69364	0.0463
ENSG00000139579.8	ENSG00000139579.8	NABP2	chr12:56615798-56623638	4C_contr	4C_siMITF	32.4244	8.94279	-1.85828	-2.79845	0.0081
ENSG00000213240.7	ENSG00000213240.7	NOTCH2NL	chr1:145209118-145370303	4C_contr	4C_siMITF	35.0501	9.70852	-1.8521	-0.591943	0.02045
ENSG00000062038.9	ENSG00000062038.9	CDH3	chr16:68670091-68756519	4C_contr	4C_siMITF	118.74	32.9088	-1.85127	-2.48476	0.00075
ENSG00000173334.3	ENSG00000173334.3	TRIB1	chr8:126442562-126450647	4C_contr	4C_siMITF	20.1222	5.59064	-1.8477	-2.95354	0.00345
ENSG00000110660.10	ENSG00000110660.10	SLC35F2	chr11:107661716-107799019	4C_contr	4C_siMITF	9.74635	2.71442	-1.84422	-2.32024	0.0121
ENSG00000025772.7	ENSG00000025772.7	TOMM34	chr20:43538702-43589127	4C_contr	4C_siMITF	45.8563	12.8086	-1.84001	-2.30471	0.0382
ENSG00000177697.13	ENSG00000177697.13	CD151	chr11:818901-842545	4C_contr	4C_siMITF	246.6	69.394	-1.82929	-2.28278	0.0082
ENSG00000203446.2	ENSG00000203446.2	AC004988.1	chr7:40174574-40900362	4C_contr	4C_siMITF	12.2019	3.44233	-1.82564	-2.20911	0.03195
ENSG00000158022.6	ENSG00000158022.6	TRIM63	chr1:26377794-26394927	4C_contr	4C_siMITF	127.837	36.0749	-1.82524	-3.78812	0.0002
ENSG00000170522.5	ENSG00000170522.5	ELOVL6	chr4:110967001-111120355	4C_contr	4C_siMITF	27.1403	7.6884	-1.81968	-1.09237	0.01095
ENSG00000161249.16	ENSG00000161249.16	DMKN	chr19:35988121-36004560	4C_contr	4C_siMITF	14.3055	4.07287	-1.81245	-1.35685	0.01
ENSG00000068001.9	ENSG00000068001.9	HYAL2	chr3:50355220-50365682	4C_contr	4C_siMITF	20.7454	5.90781	-1.8121	-2.23497	0.02415
ENSG00000068650.14	ENSG00000068650.14	ATP11A	chr13:113344642-113541482	4C_contr	4C_siMITF	14.7455	4.22717	-1.80251	-1.29153	0.0076
ENSG00000244405.3	ENSG00000244405.3	ETV5	chr3:185764096-186080026	4C_contr	4C_siMITF	56.9746	16.3837	-1.79806	-2.15876	0.00245
ENSG00000123179.9	ENSG00000123179.9	EBPL	chr13:50234858-50265611	4C_contr	4C_siMITF	21.0089	6.04544	-1.79708	-2.10786	0.03795
ENSG00000162434.7	ENSG00000162434.7	JAK1	chr1:65210777-65432187	4C_contr	4C_siMITF	46.1604	13.3708	-1.78757	-2.21486	0.00125
ENSG00000215014.3	ENSG00000215014.3	AL645728.1	chr1:1510354-1511373	4C_contr	4C_siMITF	13.9559	4.04358	-1.78717	-2.18123	0.0322
ENSG00000146648.11	ENSG00000146648.11	EGFR	chr7:55086713-55324313	4C_contr	4C_siMITF	0.912122	0.26549	-1.78057	-1.14227	0.03965
ENSG00000123505.10	ENSG00000123505.10	AMD1	chr6:111195972-111216916	4C_contr	4C_siMITF	82.2135	24.0589	-1.77281	-3.01022	0.0017
ENSG00000170571.7	ENSG00000170571.7	EMB	chr5:49692025-49739082	4C_contr	4C_siMITF	25.6291	7.50708	-1.77146	-2.14655	0.0155
ENSG00000162458.8	ENSG00000162458.8	FBLIM1	chr1:16083101-16113089	4C_contr	4C_siMITF	4.1829	1.22928	-1.76669	-1.21261	0.0312
ENSG00000158470.5	ENSG00000158470.5	B4GALT5	chr20:48249481-48330415	4C_contr	4C_siMITF	32.7513	9.65499	-1.7622	-3.7588	5e-05
ENSG00000099194.5	ENSG00000099194.5	SCD	chr10:102106880-102124591	4C_contr	4C_siMITF	200.288	59.189	-1.75867	-2.77193	0.00875
ENSG00000128298.12	ENSG00000128298.12	BAIAP2L2	chr22:38480895-38506677	4C_contr	4C_siMITF	26.2406	7.7555	-1.75851	-2.17539	0.03385
ENSG00000136732.10	ENSG00000136732.10	GYPC	chr2:127413508-127454246	4C_contr	4C_siMITF	391.57	115.883	-1.75661	-3.66208	0.00035
ENSG00000151150.16	ENSG00000151150.16	ANK3	chr10:61786055-62493248	4C_contr	4C_siMITF	21.054	6.23782	-1.75498	-1.54469	0.0199
ENSG00000069974.11	ENSG00000069974.11	RAB27A	chr15:55495163-55800432	4C_contr	4C_siMITF	227.482	67.509	-1.7526	-2.23322	0.01735
ENSG00000162430.12	ENSG00000162430.12	SEPN1	chr1:26126666-26185903	4C_contr	4C_siMITF	93.3442	27.8803	-1.74332	-2.39664	0.00455
ENSG00000046604.8	ENSG00000046604.8	DSG2	chr18:29078005-29136874	4C_contr	4C_siMITF	34.7162	10.4222	-1.73595	-3.73388	0.00015
ENSG00000012124.10	ENSG00000012124.10	CD22	chr19:35810163-35838258	4C_contr	4C_siMITF	3.98743	1.20818	-1.72262	-1.02279	0.0214
ENSG00000163428.3	ENSG00000163428.3	LRRC58	chr3:120043355-120068186	4C_contr	4C_siMITF	17.6192	5.35579	-1.71797	-3.6269	0.00065
ENSG00000115339.9	ENSG00000115339.9	GALNT3	chr2:166604100-166651192	4C_contr	4C_siMITF	31.3782	9.6205	-1.70558	-2.61692	0.00295
ENSG00000156471.8	ENSG00000156471.8	PTDSS1	chr8:97273942-97349223	4C_contr	4C_siMITF	164.584	50.6764	-1.69944	-2.89829	0.0034
ENSG00000090932.6	ENSG00000090932.6	DLL3	chr19:39989534-39999121	4C_contr	4C_siMITF	23.7269	7.32206	-1.6962	-2.65432	0.00535
ENSG00000080493.9	ENSG00000080493.9	SLC4A4	chr4:72053002-72437804	4C_contr	4C_siMITF	4.66833	1.44283	-1.69401	-2.35965	0.0217
ENSG00000187773.7	ENSG00000187773.7	FAM69C	chr18:72102962-72125179	4C_contr	4C_siMITF	17.1002	5.30569	-1.6884	-2.43638	0.0193
ENSG00000164054.11	ENSG00000164054.11	SHISA5	chr3:48509196-48542259	4C_contr	4C_siMITF	62.0819	19.2907	-1.68627	-2.83958	0.0027
ENSG00000135362.9	ENSG00000135362.9	PRR5L	chr11:36317837-36486754	4C_contr	4C_siMITF	6.16328	1.9235	-1.67996	-1.04893	0.04085
ENSG00000162745.6	ENSG00000162745.6	OLFML2B	chr1:161952981-161993644	4C_contr	4C_siMITF	14.4207	4.50198	-1.67951	-1.64663	0.0473
ENSG00000143507.13	ENSG00000143507.13	DUSP10	chr1:221874765-221915518	4C_contr	4C_siMITF	26.8688	8.44158	-1.67035	-2.86513	0.0031
ENSG00000144837.4	ENSG00000144837.4	PLA1A	chr3:119316688-119348658	4C_contr	4C_siMITF	26.3121	8.27155	-1.6695	-2.78403	0.00545
ENSG00000118596.7	ENSG00000118596.7	SLC16A7	chr12:59989847-60176395	4C_contr	4C_siMITF	4.9573	1.56499	-1.6634	-1.2006	0.0337
ENSG00000198805.7	ENSG00000198805.7	PNP	chr14:20937112-20945253	4C_contr	4C_siMITF	48.7019	15.5313	-1.6488	-3.09344	0.00285
ENSG00000158186.8	ENSG00000158186.8	MRAS	chr3:138066538-138124375	4C_contr	4C_siMITF	46.476	14.8599	-1.64507	-1.09736	0.02945
ENSG00000149503.8	ENSG00000149503.8	INCENP	chr11:61891444-61920635	4C_contr	4C_siMITF	62.8937	20.126	-1.64386	-1.8984	0.0286
ENSG00000169252.4	ENSG00000169252.4	ADRB2	chr5:148206155-148208196	4C_contr	4C_siMITF	21.3151	6.82087	-1.64385	-2.84734	0.0066
ENSG00000073008.10	ENSG00000073008.10	PVR	chr19:45041044-45222031	4C_contr	4C_siMITF	21.8615	7.02091	-1.63866	-1.70789	0.03525
ENSG00000006747.10	ENSG00000006747.10	SCIN	chr7:12609750-12693228	4C_contr	4C_siMITF	48.8847	15.7419	-1.63477	-2.62195	0.00235
ENSG00000136240.5	ENSG00000136240.5	KDELR2	chr7:6448756-6524873	4C_contr	4C_siMITF	85.9154	27.7389	-1.63101	-2.55429	0.0031
ENSG00000155265.6	ENSG00000155265.6	GOLGA7B	chr10:99609995-99790585	4C_contr	4C_siMITF	12.3119	3.99971	-1.62209	-2.47745	0.0175
ENSG00000071082.6	ENSG00000071082.6	RPL31	chr2:101436613-101886778	4C_contr	4C_siMITF	2431.3	793.734	-1.615	-2.48245	0.01325
ENSG00000117479.8	ENSG00000117479.8	SLC19A2	chr1:169433146-169455241	4C_contr	4C_siMITF	23.7442	7.75572	-1.61424	-2.91436	0.00465
ENSG00000069424.10	ENSG00000069424.10	KCNAB2	chr1:5922870-6161253	4C_contr	4C_siMITF	239.116	78.138	-1.61361	-2.21115	0.00505
ENSG00000168502.13	ENSG00000168502.13	SOGA2	chr18:8695853-8832776	4C_contr	4C_siMITF	7.68608	2.52429	-1.60637	-1.25797	0.04495
ENSG00000057252.8	ENSG00000057252.8	SOAT1	chr1:179262924-179327815	4C_contr	4C_siMITF	86.5645	28.5214	-1.60173	-2.33874	0.0165
ENSG00000176871.4	ENSG00000176871.4	WSB2	chr12:118451392-118500235	4C_contr	4C_siMITF	93.9341	30.954	-1.60152	-2.09799	0.01745
ENSG00000072041.12	ENSG00000072041.12	SLC6A15	chr12:85253491-85307394	4C_contr	4C_siMITF	41.6543	13.8177	-1.59195	-1.74687	0.04025
ENSG00000089050.10	ENSG00000089050.10	RBBP9	chr20:18467183-18477887	4C_contr	4C_siMITF	14.6829	4.87216	-1.59151	-1.94627	0.03075
ENSG00000173950.11	ENSG00000173950.11	XXYLT1	chr3:194789007-194991896	4C_contr	4C_siMITF	8.49976	2.82454	-1.58941	-1.54861	0.0302
ENSG00000164466.8	ENSG00000164466.8	SFXN1	chr5:174904064-174956745	4C_contr	4C_siMITF	53.4697	17.7713	-1.58917	-1.88497	0.02615
ENSG00000066855.11	ENSG00000066855.11	MTFR1	chr8:66556968-66754557	4C_contr	4C_siMITF	45.9142	15.3178	-1.58373	-1.48466	0.03535
ENSG00000129667.8	ENSG00000129667.8	RHBDF2	chr17:74466972-74497872	4C_contr	4C_siMITF	6.95961	2.3231	-1.58296	-1.23269	0.04745
ENSG00000169230.5	ENSG00000169230.5	PRELID1	chr5:176728198-176739758	4C_contr	4C_siMITF	167.7	56.2573	-1.57577	-2.20313	0.0246
ENSG00000137124.6	ENSG00000137124.6	ALDH1B1	chr9:38392660-38398658	4C_contr	4C_siMITF	13.2765	4.45453	-1.57554	-2.69629	0.0085
ENSG00000103404.10	ENSG00000103404.10	USP31	chr16:23072726-23160591	4C_contr	4C_siMITF	4.91968	1.66049	-1.56695	-1.59139	0.0431
ENSG00000073536.13	ENSG00000073536.13	NLE1	chr17:33448597-33469334	4C_contr	4C_siMITF	12.5632	4.24834	-1.56423	-1.91849	0.03235
ENSG00000165240.13	ENSG00000165240.13	ATP7A	chrX:77166193-77305892	4C_contr	4C_siMITF	15.9051	5.38012	-1.56378	-3.29047	0.00135
ENSG00000136261.10	ENSG00000136261.10	BZW2	chr7:16685755-16759523	4C_contr	4C_siMITF	55.4945	18.7861	-1.56268	-2.81583	0.00635
ENSG00000146476.6	ENSG00000146476.6	C6orf211	chr6:151773421-151791236	4C_contr	4C_siMITF	33.4884	11.4049	-1.55401	-2.67495	0.00635
ENSG00000122873.7	ENSG00000122873.7	CISD1	chr10:60028817-60049346	4C_contr	4C_siMITF	46.0832	15.7415	-1.54967	-2.00029	0.04615
ENSG00000178878.8	ENSG00000178878.8	APOLD1	chr12:12878850-12982915	4C_contr	4C_siMITF	51.17	17.5302	-1.54546	-2.62674	0.0045
ENSG00000102034.12	ENSG00000102034.12	ELF4	chrX:129198848-129244691	4C_contr	4C_siMITF	8.57413	2.94278	-1.54281	-2.1438	0.01295
ENSG00000172458.4	ENSG00000172458.4	IL17D	chr13:21276265-21297237	4C_contr	4C_siMITF	14.3425	4.93648	-1.53874	-2.16842	0.03915
ENSG00000118513.14	ENSG00000118513.14	MYB	chr6:135502452-135540311	4C_contr	4C_siMITF	1.01999	0.352533	-1.53272	-0.988996	0.04765
ENSG00000005020.8	ENSG00000005020.8	SKAP2	chr7:26706680-27034858	4C_contr	4C_siMITF	32.6288	11.2846	-1.53179	-1.8284	0.02365
ENSG00000159184.7	ENSG00000159184.7	HOXB13	chr17:46800529-46806540	4C_contr	4C_siMITF	42.6841	15.0012	-1.50862	-3.09704	0.00195
ENSG00000115762.12	ENSG00000115762.12	PLEKHB2	chr2:131862419-132111282	4C_contr	4C_siMITF	73.3664	25.8913	-1.50265	-2.6455	0.0069
ENSG00000133059.12	ENSG00000133059.12	DSTYK	chr1:205111631-205180727	4C_contr	4C_siMITF	42.2522	14.9171	-1.50206	-3.21129	0.0012
ENSG00000148175.8	ENSG00000148175.8	STOM	chr9:124101354-124132531	4C_contr	4C_siMITF	230.073	81.2733	-1.50124	-2.69016	0.00395
ENSG00000137942.12	ENSG00000137942.12	FNBP1L	chr1:93913687-94020218	4C_contr	4C_siMITF	13.8971	4.95757	-1.48708	-2.35533	0.009
ENSG00000012232.4	ENSG00000012232.4	EXTL3	chr8:28457985-28613116	4C_contr	4C_siMITF	31.3164	11.1865	-1.48517	-1.47742	0.0326
ENSG00000166847.5	ENSG00000166847.5	DCTN5	chr16:23652712-23681195	4C_contr	4C_siMITF	49.3234	17.6523	-1.48242	-2.58066	0.00295
ENSG00000101850.8	ENSG00000101850.8	GPR143	chrX:9693385-9754337	4C_contr	4C_siMITF	179.805	64.7839	-1.47273	-2.44742	0.00835
ENSG00000111269.2	ENSG00000111269.2	CREBL2	chr12:12764760-12798042	4C_contr	4C_siMITF	34.3946	12.4195	-1.46958	-3.06654	0.00255
ENSG00000100075.5	ENSG00000100075.5	SLC25A1	chr22:19163094-19166343	4C_contr	4C_siMITF	38.172	13.791	-1.46879	-2.68867	0.00735
ENSG00000169251.8	ENSG00000169251.8	NMD3	chr3:160801670-160971320	4C_contr	4C_siMITF	29.1518	10.5338	-1.46856	-1.60304	0.0316
ENSG00000141384.7	ENSG00000141384.7	TAF4B	chr18:23805899-23971649	4C_contr	4C_siMITF	12.3023	4.45275	-1.46616	-2.65042	0.01015
ENSG00000181649.5	ENSG00000181649.5	PHLDA2	chr11:2949502-2950685	4C_contr	4C_siMITF	38.2875	13.8655	-1.46537	-2.36198	0.02375
ENSG00000103811.11	ENSG00000103811.11	CTSH	chr15:79213399-79241916	4C_contr	4C_siMITF	74.4926	27.1131	-1.45811	-2.37626	0.01265
ENSG00000120693.9	ENSG00000120693.9	SMAD9	chr13:37418967-37494902	4C_contr	4C_siMITF	5.32111	1.94121	-1.45477	-1.42388	0.04305
ENSG00000167291.11	ENSG00000167291.11	TBC1D16	chr17:77906141-78009647	4C_contr	4C_siMITF	288.77	105.707	-1.44985	-1.49012	0.0336
ENSG00000131981.11	ENSG00000131981.11	LGALS3	chr14:55590827-55612126	4C_contr	4C_siMITF	1493.39	548.382	-1.44534	-2.19185	0.0184
ENSG00000136997.10	ENSG00000136997.10	MYC	chr8:128747679-128753674	4C_contr	4C_siMITF	59.4501	21.8624	-1.44323	-3.04962	0.00225
ENSG00000154642.6	ENSG00000154642.6	C21orf91	chr21:19135631-19191703	4C_contr	4C_siMITF	37.4512	13.8144	-1.43883	-1.89048	0.03075
ENSG00000198901.9	ENSG00000198901.9	PRC1	chr15:91509269-91538859	4C_contr	4C_siMITF	141.996	52.3837	-1.43866	-2.10351	0.00655
ENSG00000103066.8	ENSG00000103066.8	PLA2G15	chr16:68279206-68294961	4C_contr	4C_siMITF	31.806	11.7534	-1.43622	-2.25671	0.0064
ENSG00000179820.11	ENSG00000179820.11	MYADM	chr19:54357834-54379691	4C_contr	4C_siMITF	21.1222	7.80563	-1.43617	-2.10461	0.02005
ENSG00000246922.4	ENSG00000246922.4	UBAP1L	chr15:65385337-65407535	4C_contr	4C_siMITF	35.5522	13.1608	-1.4337	-2.19189	0.0176
ENSG00000164687.6	ENSG00000164687.6	FABP5	chr8:82192105-82197012	4C_contr	4C_siMITF	53.4915	19.8194	-1.4324	-2.25477	0.0256
ENSG00000123892.7	ENSG00000123892.7	RAB38	chr11:87831758-87908635	4C_contr	4C_siMITF	381.099	141.379	-1.4306	-2.82881	0.0054
ENSG00000163584.13	ENSG00000163584.13	RPL22L1	chr3:170582663-170588272	4C_contr	4C_siMITF	334.8	124.528	-1.42683	-2.98125	0.00395
ENSG00000118508.4	ENSG00000118508.4	RAB32	chr6:146864828-146876101	4C_contr	4C_siMITF	350.084	130.437	-1.42435	-3.03129	0.0027
ENSG00000104765.10	ENSG00000104765.10	BNIP3L	chr8:26236774-26371608	4C_contr	4C_siMITF	77.9106	29.0488	-1.42334	-1.70367	0.03325
ENSG00000184178.11	ENSG00000184178.11	SCFD2	chr4:53739148-54232242	4C_contr	4C_siMITF	13.5195	5.11851	-1.40125	-1.51047	0.04745
ENSG00000083544.9	ENSG00000083544.9	TDRD3	chr13:60970590-61148012	4C_contr	4C_siMITF	101.793	38.5637	-1.40032	-2.01055	0.02055
ENSG00000167553.10	ENSG00000167553.10	TUBA1C	chr12:49578578-49667114	4C_contr	4C_siMITF	157.277	59.871	-1.39338	-1.99599	0.037
ENSG00000108960.3	ENSG00000108960.3	MMD	chr17:53469973-53499353	4C_contr	4C_siMITF	11.5355	4.4112	-1.38684	-1.92372	0.0231
ENSG00000196743.4	ENSG00000196743.4	GM2A	chr5:150560612-150650001	4C_contr	4C_siMITF	24.8065	9.5041	-1.38409	-1.95948	0.02055
ENSG00000135387.15	ENSG00000135387.15	CAPRIN1	chr11:34073229-34122703	4C_contr	4C_siMITF	180.133	69.0229	-1.38391	-1.4974	0.04685
ENSG00000116133.7	ENSG00000116133.7	DHCR24	chr1:55315305-55354523	4C_contr	4C_siMITF	106.708	41.2178	-1.37233	-2.46434	0.006
ENSG00000168303.6	ENSG00000168303.6	MPLKIP	chr7:40165621-40174258	4C_contr	4C_siMITF	2.91316	1.12957	-1.36682	-2.10596	0.0392
ENSG00000185728.12	ENSG00000185728.12	YTHDF3	chr8:64081111-64125346	4C_contr	4C_siMITF	83.6925	32.4936	-1.36494	-2.56469	0.00565
ENSG00000178996.8	ENSG00000178996.8	SNX18	chr5:53813588-53842415	4C_contr	4C_siMITF	9.08804	3.5348	-1.36234	-2.51976	0.0123
ENSG00000101447.9	ENSG00000101447.9	FAM83D	chr20:37554954-37581703	4C_contr	4C_siMITF	23.7257	9.23331	-1.36153	-2.52705	0.01395
ENSG00000183615.5	ENSG00000183615.5	FAM167B	chr1:32712833-32714457	4C_contr	4C_siMITF	27.066	10.568	-1.35678	-2.03403	0.0466
ENSG00000171307.14	ENSG00000171307.14	ZDHHC16	chr10:99205926-99217127	4C_contr	4C_siMITF	46.539	18.1837	-1.3558	-2.27516	0.02075
ENSG00000001630.11	ENSG00000001630.11	CYP51A1	chr7:91741464-91810039	4C_contr	4C_siMITF	36.4356	14.2471	-1.35468	-2.49593	0.0066
ENSG00000165025.10	ENSG00000165025.10	SYK	chr9:93564068-93660831	4C_contr	4C_siMITF	56.1151	22.126	-1.34264	-2.08713	0.0041
ENSG00000101680.9	ENSG00000101680.9	LAMA1	chr18:6941742-7117813	4C_contr	4C_siMITF	41.6043	16.4232	-1.34099	-1.65776	0.0037
ENSG00000048740.13	ENSG00000048740.13	CELF2	chr10:11047258-11378674	4C_contr	4C_siMITF	58.9947	23.3266	-1.33861	-2.22713	0.0195
ENSG00000100304.12	ENSG00000100304.12	TTLL12	chr22:43562627-43583139	4C_contr	4C_siMITF	40.9166	16.2299	-1.33403	-2.13211	0.02545
ENSG00000173705.4	ENSG00000173705.4	SUSD5	chr3:33191536-33260707	4C_contr	4C_siMITF	7.18339	2.85494	-1.3312	-2.28811	0.0192
ENSG00000104356.6	ENSG00000104356.6	POP1	chr8:99129524-99172062	4C_contr	4C_siMITF	24.4092	9.72793	-1.32722	-1.63421	0.02515
ENSG00000115468.7	ENSG00000115468.7	EFHD1	chr2:233412778-233547491	4C_contr	4C_siMITF	106.561	42.4952	-1.32631	-2.22658	0.0244
ENSG00000011376.5	ENSG00000011376.5	LARS2	chr3:45429997-45590913	4C_contr	4C_siMITF	12.649	5.04612	-1.32578	-2.1091	0.0152
ENSG00000168003.12	ENSG00000168003.12	SLC3A2	chr11:62623517-62656352	4C_contr	4C_siMITF	781.001	312.297	-1.32241	-1.81087	0.02755
ENSG00000163466.11	ENSG00000163466.11	ARPC2	chr2:219081816-219119079	4C_contr	4C_siMITF	276.313	110.507	-1.32217	-2.33328	0.0101
ENSG00000146386.7	ENSG00000146386.7	ABRACL	chr6:139349818-139364439	4C_contr	4C_siMITF	109.191	43.6801	-1.32181	-2.59473	0.0118
ENSG00000104763.13	ENSG00000104763.13	ASAH1	chr8:17913933-17953903	4C_contr	4C_siMITF	722.764	289.878	-1.31808	-1.86693	0.03245
ENSG00000071242.7	ENSG00000071242.7	RPS6KA2	chr6:166822851-167370679	4C_contr	4C_siMITF	25.3258	10.1649	-1.31702	-1.81596	0.01515
ENSG00000196208.9	ENSG00000196208.9	GREB1	chr2:11674241-11782914	4C_contr	4C_siMITF	24.594	9.87715	-1.31614	-1.57768	0.0231
ENSG00000160221.12	ENSG00000160221.12	C21orf33	chr21:45553486-45565605	4C_contr	4C_siMITF	39.3476	15.8772	-1.30932	-1.89859	0.0278
ENSG00000161544.5	ENSG00000161544.5	CYGB	chr17:74523437-74553765	4C_contr	4C_siMITF	247.36	99.8702	-1.30849	-2.28477	0.0175
ENSG00000134909.14	ENSG00000134909.14	ARHGAP32	chr11:128834954-129149219	4C_contr	4C_siMITF	11.8915	4.81134	-1.30542	-1.04158	0.0454
ENSG00000213977.3	ENSG00000213977.3	TAX1BP3	chr17:3566195-3599698	4C_contr	4C_siMITF	79.051	32.1117	-1.29969	-2.33827	0.02055
ENSG00000101079.16	ENSG00000101079.16	NDRG3	chr20:35280168-35374533	4C_contr	4C_siMITF	22.9365	9.35571	-1.29373	-2.36948	0.01745
ENSG00000116096.5	ENSG00000116096.5	SPR	chr2:73114488-73119287	4C_contr	4C_siMITF	38.5982	15.7463	-1.29352	-2.43347	0.01525
ENSG00000112964.9	ENSG00000112964.9	GHR	chr5:42423878-42721979	4C_contr	4C_siMITF	11.7047	4.78415	-1.29076	-2.00608	0.0271
ENSG00000104812.10	ENSG00000104812.10	GYS1	chr19:49471381-49496567	4C_contr	4C_siMITF	35.0539	14.3352	-1.29002	-1.45274	0.02585
ENSG00000115806.8	ENSG00000115806.8	GORASP2	chr2:171784973-171823639	4C_contr	4C_siMITF	64.3321	26.3189	-1.28944	-2.19247	0.01735
ENSG00000091317.7	ENSG00000091317.7	CMTM6	chr3:32433162-32544900	4C_contr	4C_siMITF	31.9477	13.0841	-1.2879	-2.49425	0.0129
ENSG00000183722.7	ENSG00000183722.7	LHFP	chr13:39917028-40177665	4C_contr	4C_siMITF	13.8937	5.71154	-1.28248	-2.03044	0.0411
ENSG00000126107.10	ENSG00000126107.10	HECTD3	chr1:45468211-45477001	4C_contr	4C_siMITF	37.2898	15.3405	-1.28143	-1.61624	0.0374
ENSG00000130147.11	ENSG00000130147.11	SH3BP4	chr2:235860616-235964358	4C_contr	4C_siMITF	45.0206	18.5355	-1.28029	-1.80201	0.0096
ENSG00000104413.11	ENSG00000104413.11	ESRP1	chr8:95653301-95719694	4C_contr	4C_siMITF	58.6421	24.2023	-1.27679	-2.60636	0.01035
ENSG00000173473.6	ENSG00000173473.6	SMARCC1	chr3:47626761-47823596	4C_contr	4C_siMITF	40.3197	16.6862	-1.27283	-1.9608	0.0046
ENSG00000125257.9	ENSG00000125257.9	ABCC4	chr13:95672082-95953687	4C_contr	4C_siMITF	13.9386	5.7701	-1.27242	-2.29943	0.00875
ENSG00000112305.10	ENSG00000112305.10	SMAP1	chr6:71377478-71666741	4C_contr	4C_siMITF	11.6444	4.8221	-1.27191	-2.01943	0.0466
ENSG00000112902.7	ENSG00000112902.7	SEMA5A	chr5:9001885-9546187	4C_contr	4C_siMITF	35.5124	14.7271	-1.26985	-1.38435	0.01575
ENSG00000184900.11	ENSG00000184900.11	SUMO3	chr21:46225531-46238694	4C_contr	4C_siMITF	62.238	25.9739	-1.26073	-2.58112	0.01025
ENSG00000114738.6	ENSG00000114738.6	MAPKAPK3	chr3:50643920-50686720	4C_contr	4C_siMITF	21.4498	8.96735	-1.25821	-2.09463	0.0346
ENSG00000145555.10	ENSG00000145555.10	MYO10	chr5:16665394-16936372	4C_contr	4C_siMITF	162.402	68.0644	-1.25459	-1.06902	0.03485
ENSG00000170027.5	ENSG00000170027.5	YWHAG	chr7:75956115-75988348	4C_contr	4C_siMITF	65.6655	27.5813	-1.25145	-2.76792	0.0052
ENSG00000006042.7	ENSG00000006042.7	TMEM98	chr17:31254927-31272124	4C_contr	4C_siMITF	84.7948	35.8493	-1.24203	-2.34602	0.0171
ENSG00000109189.8	ENSG00000109189.8	USP46	chr4:53457137-53525502	4C_contr	4C_siMITF	10.0682	4.26534	-1.23908	-1.60364	0.04445
ENSG00000177888.7	ENSG00000177888.7	ZBTB41	chr1:197122809-197169672	4C_contr	4C_siMITF	7.59594	3.2324	-1.23262	-2.28284	0.0234
ENSG00000083444.12	ENSG00000083444.12	PLOD1	chr1:11994261-12035595	4C_contr	4C_siMITF	97.1992	41.5689	-1.22544	-2.26939	0.0083
ENSG00000170677.5	ENSG00000170677.5	SOCS6	chr18:67956136-67997436	4C_contr	4C_siMITF	37.255	15.9672	-1.22233	-2.40707	0.0133
ENSG00000020633.14	ENSG00000020633.14	RUNX3	chr1:25226001-25291612	4C_contr	4C_siMITF	41.2305	17.7033	-1.21969	-1.56805	0.0419
ENSG00000187676.7	ENSG00000187676.7	B3GALTL	chr13:31774072-31906413	4C_contr	4C_siMITF	16.5531	7.11201	-1.21877	-2.27796	0.01545
ENSG00000152137.2	ENSG00000152137.2	HSPB8	chr12:119616446-119658936	4C_contr	4C_siMITF	20.1899	8.68203	-1.21753	-2.1683	0.0249
ENSG00000115641.14	ENSG00000115641.14	FHL2	chr2:105974168-106054970	4C_contr	4C_siMITF	43.7233	18.8143	-1.21658	-2.17866	0.0315
ENSG00000105810.5	ENSG00000105810.5	CDK6	chr7:92234234-92546501	4C_contr	4C_siMITF	3.84658	1.66262	-1.21012	-1.37003	0.0352
ENSG00000142230.7	ENSG00000142230.7	SAE1	chr19:47567443-47713886	4C_contr	4C_siMITF	165.046	71.5445	-1.20596	-2.00229	0.0257
ENSG00000105220.10	ENSG00000105220.10	GPI	chr19:34850384-34919178	4C_contr	4C_siMITF	149.739	65.064	-1.20252	-2.34046	0.0099
ENSG00000156535.9	ENSG00000156535.9	CD109	chr6:74403625-74538040	4C_contr	4C_siMITF	47.3222	20.7584	-1.18882	-1.08885	0.01595
ENSG00000089041.12	ENSG00000089041.12	P2RX7	chr12:121570621-121623876	4C_contr	4C_siMITF	124.046	54.4163	-1.18876	-1.77328	0.02765
ENSG00000039523.13	ENSG00000039523.13	FAM65A	chr16:67552320-67580691	4C_contr	4C_siMITF	39.3609	17.2684	-1.18863	-1.33759	0.0178
ENSG00000111670.10	ENSG00000111670.10	GNPTAB	chr12:102139274-102224716	4C_contr	4C_siMITF	59.1104	25.9623	-1.187	-1.54012	0.0083
ENSG00000148672.7	ENSG00000148672.7	GLUD1	chr10:88810242-88951225	4C_contr	4C_siMITF	56.0257	24.6076	-1.18699	-2.12845	0.0275
ENSG00000115993.7	ENSG00000115993.7	TRAK2	chr2:202241929-202345569	4C_contr	4C_siMITF	51.1397	22.5449	-1.18164	-1.65413	0.03005
ENSG00000141084.6	ENSG00000141084.6	RANBP10	chr16:67757004-67840555	4C_contr	4C_siMITF	24.5368	10.8387	-1.17875	-2.08701	0.01975
ENSG00000065978.13	ENSG00000065978.13	YBX1	chr1:43148097-43168020	4C_contr	4C_siMITF	557.575	246.89	-1.1753	-2.27002	0.0207
ENSG00000125821.7	ENSG00000125821.7	DTD1	chr20:18568536-18744561	4C_contr	4C_siMITF	31.476	14.0224	-1.16652	-2.07542	0.0389
ENSG00000136040.4	ENSG00000136040.4	PLXNC1	chr12:94542498-94853764	4C_contr	4C_siMITF	140.221	62.5888	-1.16373	-1.16346	0.0225
ENSG00000151233.6	ENSG00000151233.6	GXYLT1	chr12:42475646-42538681	4C_contr	4C_siMITF	19.2213	8.58014	-1.16363	-2.17329	0.0189
ENSG00000103994.12	ENSG00000103994.12	ZNF106	chr15:42705020-42783321	4C_contr	4C_siMITF	78.9899	35.2909	-1.16237	-1.42628	0.01935
ENSG00000183779.5	ENSG00000183779.5	ZNF703	chr8:37553268-37557537	4C_contr	4C_siMITF	21.0694	9.41737	-1.16176	-2.33755	0.02035
ENSG00000019549.4	ENSG00000019549.4	SNAI2	chr8:49830248-49834299	4C_contr	4C_siMITF	143.839	64.741	-1.1517	-2.5025	0.013
ENSG00000186340.10	ENSG00000186340.10	THBS2	chr6:169613348-169654139	4C_contr	4C_siMITF	43.1446	19.4782	-1.14732	-1.60482	0.0317
ENSG00000126787.8	ENSG00000126787.8	DLGAP5	chr14:55614829-55658396	4C_contr	4C_siMITF	36.5409	16.6397	-1.13488	-2.00701	0.02475
ENSG00000117308.10	ENSG00000117308.10	GALE	chr1:24122088-24127271	4C_contr	4C_siMITF	53.8462	24.5446	-1.13344	-2.10134	0.0263
ENSG00000148110.11	ENSG00000148110.11	HIATL1	chr9:97136832-97223324	4C_contr	4C_siMITF	93.7127	42.8845	-1.12779	-2.15935	0.02595
ENSG00000083168.5	ENSG00000083168.5	KAT6A	chr8:41786996-41909508	4C_contr	4C_siMITF	9.27867	4.24789	-1.12717	-1.50836	0.0295
ENSG00000131196.13	ENSG00000131196.13	NFATC1	chr18:77155855-77289325	4C_contr	4C_siMITF	11.1025	5.09582	-1.1235	-1.77775	0.04905
ENSG00000114631.10	ENSG00000114631.10	PODXL2	chr3:127348023-127391652	4C_contr	4C_siMITF	26.0917	12.0494	-1.11463	-2.11921	0.0352
ENSG00000134333.9	ENSG00000134333.9	LDHA	chr11:18415934-18429972	4C_contr	4C_siMITF	521.479	241.317	-1.11168	-1.87089	0.0449
ENSG00000110880.6	ENSG00000110880.6	CORO1C	chr12:109038884-109125372	4C_contr	4C_siMITF	158.864	73.5536	-1.11092	-1.41273	0.03745
ENSG00000134057.10	ENSG00000134057.10	CCNB1	chr5:68462836-68474072	4C_contr	4C_siMITF	186.863	86.8944	-1.10464	-1.98086	0.03485
ENSG00000134508.8	ENSG00000134508.8	CABLES1	chr18:20714527-21017925	4C_contr	4C_siMITF	211.575	98.4372	-1.10389	-1.36661	0.04735
ENSG00000154511.7	ENSG00000154511.7	FAM69A	chr1:93307723-93427057	4C_contr	4C_siMITF	18.4908	8.60892	-1.1029	-2.05121	0.0396
ENSG00000105976.10	ENSG00000105976.10	MET	chr7:116312443-116438440	4C_contr	4C_siMITF	130.463	60.8803	-1.09959	-1.22535	0.02975
ENSG00000166833.15	ENSG00000166833.15	NAV2	chr11:19372270-20143144	4C_contr	4C_siMITF	93.809	44.0373	-1.091	-0.994455	0.04555
ENSG00000198833.6	ENSG00000198833.6	UBE2J1	chr6:90036343-90062567	4C_contr	4C_siMITF	29.0507	13.6551	-1.08913	-2.33421	0.02065
ENSG00000205765.4	ENSG00000205765.4	C5orf51	chr5:41904289-41921738	4C_contr	4C_siMITF	16.2378	7.64958	-1.0859	-1.93364	0.0268
ENSG00000110080.14	ENSG00000110080.14	ST3GAL4	chr11:126225534-126875953	4C_contr	4C_siMITF	527.866	248.957	-1.08427	-1.87712	0.0488
ENSG00000248905.4	ENSG00000248905.4	FMN1	chr15:33057746-33486897	4C_contr	4C_siMITF	48.9008	23.3188	-1.06836	-0.981586	0.0378
ENSG00000137547.4	ENSG00000137547.4	MRPL15	chr8:55047769-55060461	4C_contr	4C_siMITF	87.563	41.9311	-1.0623	-2.09416	0.0348
ENSG00000177628.11	ENSG00000177628.11	GBA	chr1:155204242-155214490	4C_contr	4C_siMITF	309.188	148.566	-1.05738	-2.01745	0.03745
ENSG00000204386.6	ENSG00000204386.6	NEU1	chr6:31825435-31830683	4C_contr	4C_siMITF	51.5739	24.9883	-1.04539	-2.23511	0.02565
ENSG00000167635.7	ENSG00000167635.7	ZNF146	chr19:36673187-36737159	4C_contr	4C_siMITF	28.8295	14.0114	-1.04094	-1.78346	0.03285
ENSG00000137309.15	ENSG00000137309.15	HMGA1	chr6:34204649-34214008	4C_contr	4C_siMITF	106.795	52.1601	-1.03383	-2.16132	0.02425
ENSG00000144485.6	ENSG00000144485.6	HES6	chr2:239140324-239198743	4C_contr	4C_siMITF	151.46	74.1175	-1.03105	-1.99121	0.02685
ENSG00000145391.9	ENSG00000145391.9	SETD7	chr4:140417094-140527853	4C_contr	4C_siMITF	14.1442	6.93006	-1.02927	-1.82945	0.0275
ENSG00000102172.11	ENSG00000102172.11	SMS	chrX:21958690-22025798	4C_contr	4C_siMITF	99.1168	48.6541	-1.02657	-2.16235	0.0295
ENSG00000135900.3	ENSG00000135900.3	MRPL44	chr2:224822120-224832431	4C_contr	4C_siMITF	78.9301	38.9257	-1.01985	-2.2341	0.0233
ENSG00000136810.8	ENSG00000136810.8	TXN	chr9:113006090-113018920	4C_contr	4C_siMITF	191.985	95.6424	-1.00527	-2.19953	0.0276
ENSG00000148834.8	ENSG00000148834.8	GSTO1	chr10:105995113-106027217	4C_contr	4C_siMITF	482.359	240.697	-1.00289	-2.02302	0.03735

## Sheet: Up in 4c
Supplementary Table 2. RNA-seq analysis of differentially expressed genes in 3C and 4C cells upon MITF-M knockdown
test_id	gene_id	gene	locus	sample_1	sample_2	value_1	value_2	log2(fold_change)	test_stat	p_value
ENSG00000251574.2	ENSG00000251574.2	RP11-6N13.1	chr5:103718998-104728671	4C_contr	4C_siMITF	0.000233829	0.75195	11.651	0.00469524	0.04425
ENSG00000163995.14	ENSG00000163995.14	ABLIM2	chr4:7967038-8160559	4C_contr	4C_siMITF	0.000488412	0.659897	10.3999	0.0165759	0.00195
ENSG00000245750.3	ENSG00000245750.3	RP11-279F6.1	chr15:69755364-69863775	4C_contr	4C_siMITF	0.000872582	0.543919	9.28389	0.027688	0.0205
ENSG00000228033.1	ENSG00000228033.1	AC010967.2	chr2:52949814-53137158	4C_contr	4C_siMITF	0.00428853	2.07477	8.91825	0.174373	0.0142
ENSG00000248294.1	ENSG00000248294.1	CTD-2023N9.2	chr5:56869853-56910168	4C_contr	4C_siMITF	0.0141244	6.22014	8.78261	0.702432	0.0014
ENSG00000231817.3	ENSG00000231817.3	RP11-189B4.6	chr13:47029269-47060641	4C_contr	4C_siMITF	0.0015148	0.533364	8.45985	0.0212529	0.03215
ENSG00000197993.3	ENSG00000197993.3	KEL	chr7:142638200-142659768	4C_contr	4C_siMITF	0.00442009	1.15813	8.03351	0.0936305	0.01225
ENSG00000158887.11	ENSG00000158887.11	MPZ	chr1:161274524-161279762	4C_contr	4C_siMITF	0.292395	60.4866	7.69255	3.29846	0.0231
ENSG00000267011.1	ENSG00000267011.1	CTB-50L17.16	chr19:4457958-4471490	4C_contr	4C_siMITF	0.0106287	2.18038	7.68047	0.236868	0.04815
ENSG00000112936.14	ENSG00000112936.14	C7	chr5:40909353-40983041	4C_contr	4C_siMITF	0.0885012	8.68586	6.61683	1.41922	0.00845
ENSG00000230490.2	ENSG00000230490.2	RP11-141M1.3	chr13:33929342-34250905	4C_contr	4C_siMITF	0.00705138	0.640922	6.5061	0.164573	0.0255
ENSG00000105650.17	ENSG00000105650.17	PDE4C	chr19:18315539-18366229	4C_contr	4C_siMITF	0.0106134	0.694413	6.03183	0.170661	0.00415
ENSG00000133256.8	ENSG00000133256.8	PDE6B	chr4:619372-664571	4C_contr	4C_siMITF	0.0155885	0.955152	5.93717	0.228296	0.02675
ENSG00000125046.10	ENSG00000125046.10	SSUH2	chr3:8661085-9005457	4C_contr	4C_siMITF	0.0156714	0.870471	5.79559	0.212057	0.00145
ENSG00000168542.8	ENSG00000168542.8	COL3A1	chr2:189839045-189877472	4C_contr	4C_siMITF	0.116497	5.51236	5.5643	1.29646	0.02125
ENSG00000136286.10	ENSG00000136286.10	MYO1G	chr7:45002260-45018697	4C_contr	4C_siMITF	0.0334099	1.17883	5.14093	2.45577	0.01635
ENSG00000132530.12	ENSG00000132530.12	XAF1	chr17:6658765-6678966	4C_contr	4C_siMITF	0.0552898	1.87014	5.07999	0.511009	5e-05
ENSG00000237491.4	ENSG00000237491.4	RP11-206L10.9	chr1:714149-755214	4C_contr	4C_siMITF	0.137774	4.15888	4.91582	0.685934	0.00935
ENSG00000124749.12	ENSG00000124749.12	COL21A1	chr6:55921387-56258892	4C_contr	4C_siMITF	0.0257828	0.733192	4.82971	0.319531	0.00845
ENSG00000054356.9	ENSG00000054356.9	PTPRN	chr2:220154344-220174370	4C_contr	4C_siMITF	0.0303983	0.792999	4.70526	0.299155	0.0024
ENSG00000012171.13	ENSG00000012171.13	SEMA3B	chr3:50304989-50314977	4C_contr	4C_siMITF	1.99097	43.4454	4.44766	4.87478	0.0006
ENSG00000117407.12	ENSG00000117407.12	ARTN	chr1:44398991-44402913	4C_contr	4C_siMITF	0.0638043	1.35219	4.4055	0.669451	0.0038
ENSG00000134326.7	ENSG00000134326.7	CMPK2	chr2:6980700-7038370	4C_contr	4C_siMITF	0.192244	3.52335	4.19594	2.28254	0.0075
ENSG00000261685.2	ENSG00000261685.2	RP11-401P9.4	chr16:50679719-50683160	4C_contr	4C_siMITF	0.0729912	1.33016	4.18773	3.38525	0.04675
ENSG00000104899.4	ENSG00000104899.4	AMH	chr19:2249307-2252072	4C_contr	4C_siMITF	0.206341	3.69032	4.16064	2.51981	0.02635
ENSG00000259316.3	ENSG00000259316.3	CTD-2116N17.1	chr15:64457715-64679886	4C_contr	4C_siMITF	0.103388	1.8156	4.13431	0.872392	0.02835
ENSG00000164199.11	ENSG00000164199.11	GPR98	chr5:89811427-90460038	4C_contr	4C_siMITF	0.0300121	0.512703	4.09451	0.305899	0.036
ENSG00000137558.3	ENSG00000137558.3	PI15	chr8:75512009-75779174	4C_contr	4C_siMITF	5.94664	100.4	4.07755	6.00085	5e-05
ENSG00000260655.1	ENSG00000260655.1	CTA-250D10.23	chr22:42318026-42319104	4C_contr	4C_siMITF	0.0542101	0.909909	4.06909	1.75641	0.04035
ENSG00000107742.8	ENSG00000107742.8	SPOCK2	chr10:73818792-73848790	4C_contr	4C_siMITF	0.0393921	0.652961	4.05102	0.476164	0.02455
ENSG00000104043.10	ENSG00000104043.10	ATP8B4	chr15:50150434-50528592	4C_contr	4C_siMITF	0.126376	2.0842	4.04371	0.92137	0.0096
ENSG00000186301.7	ENSG00000186301.7	MST1P2	chr1:16972068-16976914	4C_contr	4C_siMITF	0.0929972	1.53068	4.04084	2.71613	0.04245
ENSG00000150625.12	ENSG00000150625.12	GPM6A	chr4:176554084-176923815	4C_contr	4C_siMITF	0.400482	6.57281	4.0367	1.74129	5e-05
ENSG00000101096.15	ENSG00000101096.15	NFATC2	chr20:50003493-50179370	4C_contr	4C_siMITF	0.402265	5.79047	3.84746	3.97342	0.00125
ENSG00000179862.5	ENSG00000179862.5	CITED4	chr1:41326728-41328018	4C_contr	4C_siMITF	0.0435968	0.627228	3.8467	1.65295	0.04425
ENSG00000083067.18	ENSG00000083067.18	TRPM3	chr9:73143978-74061820	4C_contr	4C_siMITF	0.0533199	0.690876	3.69568	0.697178	0.0288
ENSG00000233610.1	ENSG00000233610.1	LINC00462	chr13:49151109-49152224	4C_contr	4C_siMITF	0.312701	3.97401	3.66774	2.80857	0.04275
ENSG00000065361.10	ENSG00000065361.10	ERBB3	chr12:56473640-56507691	4C_contr	4C_siMITF	12.472	157.831	3.66162	1.29697	0.00025
ENSG00000167861.11	ENSG00000167861.11	HID1	chr17:72946837-72971823	4C_contr	4C_siMITF	0.077032	0.945724	3.61789	0.583014	0.04705
ENSG00000173531.11	ENSG00000173531.11	MST1	chr3:49711434-49761384	4C_contr	4C_siMITF	1.29939	15.8538	3.60893	0.531713	0.01605
ENSG00000159261.6	ENSG00000159261.6	CLDN14	chr21:37802657-37948867	4C_contr	4C_siMITF	0.322736	3.83577	3.57109	1.91872	0.0431
ENSG00000147676.9	ENSG00000147676.9	MAL2	chr8:120177272-120259088	4C_contr	4C_siMITF	1.02062	11.7203	3.52149	2.89556	0.005
ENSG00000075884.8	ENSG00000075884.8	ARHGAP15	chr2:143848930-144533642	4C_contr	4C_siMITF	1.57117	17.7817	3.50048	2.6023	0.0067
ENSG00000176697.14	ENSG00000176697.14	BDNF	chr11:27528384-27899195	4C_contr	4C_siMITF	0.846572	9.40859	3.47427	3.70267	0.00205
ENSG00000223749.3	ENSG00000223749.3	MIR503HG	chrX:133677366-133680741	4C_contr	4C_siMITF	1.24332	13.4532	3.43568	2.17991	0.00195
ENSG00000064205.6	ENSG00000064205.6	WISP2	chr20:43285091-43379675	4C_contr	4C_siMITF	1.28874	13.8868	3.42968	3.12783	0.0098
ENSG00000182901.11	ENSG00000182901.11	RGS7	chr1:240928856-241520530	4C_contr	4C_siMITF	0.0639235	0.688473	3.42898	1.1548	0.02065
ENSG00000132561.9	ENSG00000132561.9	MATN2	chr8:98881067-99058697	4C_contr	4C_siMITF	10.2779	108.614	3.40159	0.814484	0.00175
ENSG00000117115.8	ENSG00000117115.8	PADI2	chr1:17393255-17445948	4C_contr	4C_siMITF	0.202419	2.12555	3.39242	2.93423	0.0062
ENSG00000196782.8	ENSG00000196782.8	MAML3	chr4:140586921-141075338	4C_contr	4C_siMITF	1.43764	14.9637	3.37969	3.88275	5e-05
ENSG00000204248.6	ENSG00000204248.6	COL11A2	chr6:33130457-33160276	4C_contr	4C_siMITF	0.160238	1.62858	3.34533	2.27304	0.00825
ENSG00000167964.8	ENSG00000167964.8	RAB26	chr16:2190803-2204166	4C_contr	4C_siMITF	0.225122	1.99863	3.15024	1.54402	0.0493
ENSG00000198336.5	ENSG00000198336.5	MYL4	chr17:45277811-45301045	4C_contr	4C_siMITF	0.512087	4.4851	3.13068	2.03285	0.0189
ENSG00000153234.9	ENSG00000153234.9	NR4A2	chr2:157180943-157198860	4C_contr	4C_siMITF	2.31509	20.1492	3.12158	4.25901	0.00015
ENSG00000137101.8	ENSG00000137101.8	CD72	chr9:35605366-35647096	4C_contr	4C_siMITF	0.396062	3.39953	3.10154	0.664933	0.04225
ENSG00000165949.8	ENSG00000165949.8	IFI27	chr14:94571181-94583033	4C_contr	4C_siMITF	1.74235	14.4176	3.04872	1.51113	0.0272
ENSG00000130303.8	ENSG00000130303.8	BST2	chr19:17513747-17516457	4C_contr	4C_siMITF	0.370162	3.04504	3.04023	1.97755	0.04295
ENSG00000075618.13	ENSG00000075618.13	FSCN1	chr7:5632438-5646286	4C_contr	4C_siMITF	0.282143	2.29788	3.02581	1.69823	0.0323
ENSG00000137959.11	ENSG00000137959.11	IFI44L	chr1:79085606-79111830	4C_contr	4C_siMITF	3.46351	27.6981	2.99948	2.72371	0.0168
ENSG00000162496.4	ENSG00000162496.4	DHRS3	chr1:12627938-12677737	4C_contr	4C_siMITF	1.5603	12.0249	2.94613	3.28652	0.0032
ENSG00000136244.7	ENSG00000136244.7	IL6	chr7:22765013-22771621	4C_contr	4C_siMITF	0.253879	1.9543	2.94444	1.45924	0.0269
ENSG00000198846.5	ENSG00000198846.5	TOX	chr8:59717976-60033905	4C_contr	4C_siMITF	0.590139	4.53333	2.94144	2.5694	0.03655
ENSG00000156453.9	ENSG00000156453.9	PCDH1	chr5:141232937-141258811	4C_contr	4C_siMITF	0.667663	5.12827	2.94128	2.80181	0.0076
ENSG00000206120.7	ENSG00000206120.7	EGFEM1P	chr3:167967309-168548387	4C_contr	4C_siMITF	0.216622	1.65899	2.93705	0.701406	0.0496
ENSG00000187456.9	ENSG00000187456.9	RDM1	chr17:34245069-34257777	4C_contr	4C_siMITF	0.434594	3.32132	2.93402	1.51262	0.03105
ENSG00000064300.4	ENSG00000064300.4	NGFR	chr17:47572654-47661189	4C_contr	4C_siMITF	1.76549	13.4733	2.93196	4.13708	0.0005
ENSG00000169271.1	ENSG00000169271.1	HSPB3	chr5:53751444-53752207	4C_contr	4C_siMITF	1.3589	10.2844	2.91995	2.73684	0.02965
ENSG00000069122.14	ENSG00000069122.14	GPR116	chr6:46820248-46922680	4C_contr	4C_siMITF	0.410404	3.0655	2.90101	1.55295	0.0179
ENSG00000205336.7	ENSG00000205336.7	GPR56	chr16:57644563-57698944	4C_contr	4C_siMITF	0.397409	2.94441	2.88928	0.671189	5e-05
ENSG00000162873.10	ENSG00000162873.10	KLHDC8A	chr1:205305219-205326218	4C_contr	4C_siMITF	0.11659	0.841725	2.8519	0.793124	0.02215
ENSG00000092758.11	ENSG00000092758.11	COL9A3	chr20:61447595-61493115	4C_contr	4C_siMITF	8.06014	57.3126	2.82997	1.90143	0.00985
ENSG00000159200.13	ENSG00000159200.13	RCAN1	chr21:35885439-35987441	4C_contr	4C_siMITF	27.2971	193.832	2.82798	5.16337	5e-05
ENSG00000084636.13	ENSG00000084636.13	COL16A1	chr1:32083286-32169920	4C_contr	4C_siMITF	9.19812	64.4448	2.80865	1.24325	0.00855
ENSG00000179532.8	ENSG00000179532.8	DNHD1	chr11:6502676-6614988	4C_contr	4C_siMITF	0.632129	4.40947	2.80231	0.98147	0.01335
ENSG00000072195.10	ENSG00000072195.10	SPEG	chr2:220299567-220403494	4C_contr	4C_siMITF	0.424335	2.9393	2.7922	0.394263	0.01095
ENSG00000185507.15	ENSG00000185507.15	IRF7	chr11:612552-615999	4C_contr	4C_siMITF	3.07956	21.2653	2.7877	3.05228	0.0047
ENSG00000174125.3	ENSG00000174125.3	TLR1	chr4:38792297-38858438	4C_contr	4C_siMITF	0.617684	4.20417	2.76688	1.49373	0.0199
ENSG00000157601.9	ENSG00000157601.9	MX1	chr21:42792230-42831141	4C_contr	4C_siMITF	0.581205	3.92905	2.75706	0.932799	0.0073
ENSG00000255152.4	ENSG00000255152.4	MSH5-SAPCD1	chr6:31707724-31733365	4C_contr	4C_siMITF	0.922987	6.02046	2.70549	1.57886	0.00795
ENSG00000187608.5	ENSG00000187608.5	ISG15	chr1:948802-949920	4C_contr	4C_siMITF	14.9387	96.986	2.69872	4.20305	0.0005
ENSG00000187955.7	ENSG00000187955.7	COL14A1	chr8:121072018-121384275	4C_contr	4C_siMITF	0.214695	1.37354	2.67754	2.07369	0.01245
ENSG00000071991.4	ENSG00000071991.4	CDH19	chr18:64168319-64271375	4C_contr	4C_siMITF	10.3044	65.543	2.66918	3.64271	5e-05
ENSG00000227502.2	ENSG00000227502.2	RP1-249H1.4	chr6:114189177-114194516	4C_contr	4C_siMITF	1.28815	8.08019	2.64909	3.32786	0.0051
ENSG00000176406.16	ENSG00000176406.16	RIMS2	chr8:104495625-105268322	4C_contr	4C_siMITF	5.27819	32.6317	2.62816	2.65462	0.00565
ENSG00000228486.5	ENSG00000228486.5	AC017099.3	chr2:98280679-98319527	4C_contr	4C_siMITF	0.707829	4.35551	2.62137	1.13661	0.0003
ENSG00000107984.5	ENSG00000107984.5	DKK1	chr10:54074055-54077802	4C_contr	4C_siMITF	16.9553	103.539	2.61038	3.41882	0.00105
ENSG00000163071.6	ENSG00000163071.6	SPATA18	chr4:52917496-52963458	4C_contr	4C_siMITF	0.484513	2.94843	2.60534	1.62344	0.01535
ENSG00000143653.9	ENSG00000143653.9	SCCPDH	chr1:246887348-246931439	4C_contr	4C_siMITF	5.32992	32.3236	2.6004	4.59831	0.0002
ENSG00000105767.2	ENSG00000105767.2	CADM4	chr19:44126519-44143991	4C_contr	4C_siMITF	1.54053	9.24535	2.5853	1.69165	0.0153
ENSG00000143171.8	ENSG00000143171.8	RXRG	chr1:165370158-165414433	4C_contr	4C_siMITF	0.564749	3.29797	2.5459	2.1666	0.0297
ENSG00000135437.5	ENSG00000135437.5	RDH5	chr12:56075329-56118489	4C_contr	4C_siMITF	0.756738	4.35269	2.52404	0.638037	0.04765
ENSG00000145632.10	ENSG00000145632.10	PLK2	chr5:57749808-57756087	4C_contr	4C_siMITF	57.3585	329.053	2.52024	2.36082	0.0069
ENSG00000140563.10	ENSG00000140563.10	MCTP2	chr15:94774766-95023632	4C_contr	4C_siMITF	1.18031	6.6383	2.49164	2.34701	0.006
ENSG00000006025.7	ENSG00000006025.7	OSBPL7	chr17:45884737-45899200	4C_contr	4C_siMITF	1.67755	9.3214	2.47419	1.77936	0.01455
ENSG00000142871.11	ENSG00000142871.11	CYR61	chr1:86046443-86049645	4C_contr	4C_siMITF	8.20233	45.4358	2.46973	4.50464	5e-05
ENSG00000178977.3	ENSG00000178977.3	LINC00324	chr17:8123959-8127361	4C_contr	4C_siMITF	0.226619	1.24165	2.45392	2.13701	0.0482
ENSG00000102981.5	ENSG00000102981.5	PARD6A	chr16:67694848-67696681	4C_contr	4C_siMITF	0.538769	2.93589	2.44606	2.16952	0.02405
ENSG00000164379.4	ENSG00000164379.4	FOXQ1	chr6:1312674-1314992	4C_contr	4C_siMITF	1.9681	10.6986	2.44255	3.2565	0.0068
ENSG00000008300.10	ENSG00000008300.10	CELSR3	chr3:48673901-48700348	4C_contr	4C_siMITF	0.348409	1.89279	2.44166	1.56494	0.0265
ENSG00000169169.10	ENSG00000169169.10	CPT1C	chr19:50194154-50216988	4C_contr	4C_siMITF	0.658931	3.52816	2.42072	1.2859	0.0069
ENSG00000196569.7	ENSG00000196569.7	LAMA2	chr6:129204341-129837714	4C_contr	4C_siMITF	1.47728	7.86363	2.41225	1.06561	0.0496
ENSG00000177106.10	ENSG00000177106.10	EPS8L2	chr11:644232-727727	4C_contr	4C_siMITF	0.813289	4.328	2.41186	0.378654	0.0141
ENSG00000204314.6	ENSG00000204314.6	PRRT1	chr6:32116135-32145873	4C_contr	4C_siMITF	1.54339	8.18927	2.40763	0.350989	0.03855
ENSG00000113369.4	ENSG00000113369.4	ARRDC3	chr5:90664540-90679176	4C_contr	4C_siMITF	6.63793	34.8217	2.39118	2.91872	0.00025
ENSG00000101347.7	ENSG00000101347.7	SAMHD1	chr20:35504523-35580246	4C_contr	4C_siMITF	12.4036	64.7459	2.38403	4.49513	5e-05
ENSG00000158106.8	ENSG00000158106.8	RHPN1	chr8:144451056-144466390	4C_contr	4C_siMITF	1.31369	6.85714	2.38398	2.72232	0.02675
ENSG00000178726.6	ENSG00000178726.6	THBD	chr20:23026269-23030378	4C_contr	4C_siMITF	1.75435	9.1096	2.37645	3.6385	0.0013
ENSG00000163630.6	ENSG00000163630.6	SYNPR	chr3:63213990-63602597	4C_contr	4C_siMITF	9.54856	49.1185	2.36291	3.65685	0.0004
ENSG00000163328.9	ENSG00000163328.9	GPR155	chr2:175296965-175351822	4C_contr	4C_siMITF	1.99027	10.2186	2.36017	1.18103	0.016
ENSG00000117289.7	ENSG00000117289.7	TXNIP	chr1:145438468-145442635	4C_contr	4C_siMITF	34.5796	177.114	2.35669	3.25571	0.0002
ENSG00000167703.10	ENSG00000167703.10	SLC43A2	chr17:1472560-1532180	4C_contr	4C_siMITF	1.2438	6.36421	2.35522	1.92183	0.031
ENSG00000185499.12	ENSG00000185499.12	MUC1	chr1:155141883-155162707	4C_contr	4C_siMITF	0.245915	1.25583	2.3524	0.379288	0.0197
ENSG00000188643.6	ENSG00000188643.6	S100A16	chr1:153579361-153585621	4C_contr	4C_siMITF	2.47452	12.5522	2.34272	2.6167	0.02765
ENSG00000133247.9	ENSG00000133247.9	SUV420H2	chr19:55851220-55859488	4C_contr	4C_siMITF	4.14395	20.9898	2.34061	2.38025	0.00645
ENSG00000125848.9	ENSG00000125848.9	FLRT3	chr20:13829892-16033842	4C_contr	4C_siMITF	0.967615	4.84681	2.32453	1.5923	0.0413
ENSG00000106278.7	ENSG00000106278.7	PTPRZ1	chr7:121513142-121702090	4C_contr	4C_siMITF	8.9658	44.3346	2.30593	2.31008	5e-05
ENSG00000169231.9	ENSG00000169231.9	THBS3	chr1:155165378-155183615	4C_contr	4C_siMITF	2.8145	13.6903	2.28221	2.45416	0.00505
ENSG00000106404.9	ENSG00000106404.9	CLDN15	chr7:100875372-100882101	4C_contr	4C_siMITF	4.9556	23.1399	2.22325	3.16936	0.0014
ENSG00000137801.9	ENSG00000137801.9	THBS1	chr15:39873279-39891667	4C_contr	4C_siMITF	61.0169	284.758	2.22245	1.70353	0.00535
ENSG00000114698.10	ENSG00000114698.10	PLSCR4	chr3:145910125-145968966	4C_contr	4C_siMITF	5.83433	27.0402	2.21247	2.94702	0.00285
ENSG00000185634.7	ENSG00000185634.7	SHC4	chr15:49115931-49255641	4C_contr	4C_siMITF	9.13956	41.4836	2.18235	1.57737	0.03725
ENSG00000145431.6	ENSG00000145431.6	PDGFC	chr4:157681605-157892546	4C_contr	4C_siMITF	3.05375	13.8523	2.18147	2.17423	0.00695
ENSG00000108771.8	ENSG00000108771.8	DHX58	chr17:40253421-40264751	4C_contr	4C_siMITF	1.8728	8.46352	2.17606	2.0877	0.0448
ENSG00000064042.13	ENSG00000064042.13	LIMCH1	chr4:41361623-41702061	4C_contr	4C_siMITF	6.17828	27.8902	2.17448	2.56279	0.0001
ENSG00000143878.8	ENSG00000143878.8	RHOB	chr2:20646834-20649200	4C_contr	4C_siMITF	8.09096	36.3634	2.16811	4.0859	0.0003
ENSG00000168209.4	ENSG00000168209.4	DDIT4	chr10:74033677-74035794	4C_contr	4C_siMITF	44.4049	199.347	2.16649	4.64862	5e-05
ENSG00000154556.13	ENSG00000154556.13	SORBS2	chr4:186506597-186877806	4C_contr	4C_siMITF	8.22128	36.4238	2.14745	2.08392	0.0007
ENSG00000184205.10	ENSG00000184205.10	TSPYL2	chrX:53111548-53117722	4C_contr	4C_siMITF	10.9523	48.3442	2.14211	3.09588	0.0016
ENSG00000187140.4	ENSG00000187140.4	FOXD3	chr1:63786554-63790797	4C_contr	4C_siMITF	10.1224	44.3463	2.13126	3.76366	0.00035
ENSG00000132185.12	ENSG00000132185.12	FCRLA	chr1:161676761-161684142	4C_contr	4C_siMITF	30.6387	133.216	2.12034	3.97326	0.00015
ENSG00000178033.5	ENSG00000178033.5	FAM26E	chr6:116813459-116880031	4C_contr	4C_siMITF	0.173259	0.752102	2.118	2.18875	0.0498
ENSG00000109255.7	ENSG00000109255.7	NMU	chr4:56461395-56502865	4C_contr	4C_siMITF	2.33347	10.0983	2.11356	1.86311	0.0424
ENSG00000214021.11	ENSG00000214021.11	TTLL3	chr3:9791627-9896822	4C_contr	4C_siMITF	7.14731	30.7925	2.10711	0.692683	0.0147
ENSG00000178971.9	ENSG00000178971.9	CTC1	chr17:8130190-8173809	4C_contr	4C_siMITF	5.4305	23.3289	2.10296	1.30019	0.0183
ENSG00000111077.13	ENSG00000111077.13	TENC1	chr12:53399941-53458156	4C_contr	4C_siMITF	13.1434	55.0896	2.06744	0.622018	0.018
ENSG00000074590.9	ENSG00000074590.9	NUAK1	chr12:106457117-106533811	4C_contr	4C_siMITF	0.818417	3.40402	2.05633	1.34304	0.01945
ENSG00000007384.11	ENSG00000007384.11	RHBDF1	chr16:108057-126354	4C_contr	4C_siMITF	16.6762	69.2161	2.05332	2.96594	0.00125
ENSG00000169814.8	ENSG00000169814.8	BTD	chr3:15602210-15687329	4C_contr	4C_siMITF	14.0905	58.4384	2.05219	2.47459	0.00435
ENSG00000183486.8	ENSG00000183486.8	MX2	chr21:42733869-42781317	4C_contr	4C_siMITF	2.07549	8.56678	2.0453	1.53874	0.0364
ENSG00000150551.10	ENSG00000150551.10	LYPD1	chr2:133174146-133429152	4C_contr	4C_siMITF	11.344	46.3562	2.03084	3.2316	0.00255
ENSG00000163513.13	ENSG00000163513.13	TGFBR2	chr3:30647993-30735634	4C_contr	4C_siMITF	29.3704	119.231	2.02133	4.21687	5e-05
ENSG00000126709.10	ENSG00000126709.10	IFI6	chr1:27992571-27998729	4C_contr	4C_siMITF	68.7767	277.353	2.01173	4.13188	5e-05
ENSG00000164125.11	ENSG00000164125.11	FAM198B	chr4:159045625-159176563	4C_contr	4C_siMITF	1.19223	4.78896	2.00605	1.28311	0.03405
ENSG00000135424.11	ENSG00000135424.11	ITGA7	chr12:56075329-56118489	4C_contr	4C_siMITF	4.70731	18.5043	1.97489	1.34905	0.02165
ENSG00000139631.14	ENSG00000139631.14	CSAD	chr12:53551446-53584596	4C_contr	4C_siMITF	6.5154	25.1207	1.94695	1.21785	0.048
ENSG00000116675.11	ENSG00000116675.11	DNAJC6	chr1:65713901-65881689	4C_contr	4C_siMITF	4.27476	16.313	1.93211	1.979	0.00745
ENSG00000150687.7	ENSG00000150687.7	PRSS23	chr11:86502100-86666433	4C_contr	4C_siMITF	18.8292	71.8169	1.93135	2.76266	0.00485
ENSG00000030419.12	ENSG00000030419.12	IKZF2	chr2:213446080-214017151	4C_contr	4C_siMITF	1.14525	4.36075	1.92891	1.68545	0.00605
ENSG00000137936.12	ENSG00000137936.12	BCAR3	chr1:94027346-94312706	4C_contr	4C_siMITF	6.78163	25.4539	1.90819	1.64435	0.0086
ENSG00000112769.14	ENSG00000112769.14	LAMA4	chr6:112429962-112672498	4C_contr	4C_siMITF	6.04376	22.6822	1.90804	1.63243	0.0165
ENSG00000142178.7	ENSG00000142178.7	SIK1	chr21:44834394-44847008	4C_contr	4C_siMITF	0.819561	3.06464	1.9028	1.67894	0.02755
ENSG00000006327.9	ENSG00000006327.9	TNFRSF12A	chr16:3064712-3072384	4C_contr	4C_siMITF	11.6576	43.2963	1.89297	2.17175	0.01225
ENSG00000185585.15	ENSG00000185585.15	OLFML2A	chr9:127539436-127577164	4C_contr	4C_siMITF	0.303697	1.12065	1.88364	1.88032	0.0457
ENSG00000204681.6	ENSG00000204681.6	GABBR1	chr6:29523291-29601753	4C_contr	4C_siMITF	9.24525	34.0352	1.88024	1.94869	0.00475
ENSG00000204304.7	ENSG00000204304.7	PBX2	chr6:32152511-32157963	4C_contr	4C_siMITF	15.3709	56.2074	1.87056	2.53728	0.00465
ENSG00000170745.7	ENSG00000170745.7	KCNS3	chr2:18059113-18542882	4C_contr	4C_siMITF	7.57274	27.6507	1.86843	2.99222	0.00225
ENSG00000234323.1	ENSG00000234323.1	RP11-308N19.1	chr9:109040672-109367076	4C_contr	4C_siMITF	6.70432	24.4401	1.86609	2.27585	0.0276
ENSG00000258441.1	ENSG00000258441.1	LINC00641	chr14:21668237-21675059	4C_contr	4C_siMITF	0.597472	2.16613	1.85817	2.11478	0.04015
ENSG00000112773.11	ENSG00000112773.11	FAM46A	chr6:82201155-82462491	4C_contr	4C_siMITF	8.98414	31.9134	1.82871	1.63136	0.0102
ENSG00000257354.1	ENSG00000257354.1	RP11-631N16.2	chr12:62995530-63007855	4C_contr	4C_siMITF	0.6752	2.37218	1.81283	1.42524	0.0178
ENSG00000197283.8	ENSG00000197283.8	SYNGAP1	chr6:33387846-33421466	4C_contr	4C_siMITF	8.08228	28.2659	1.80623	1.07763	0.03215
ENSG00000117461.10	ENSG00000117461.10	PIK3R3	chr1:46505811-46651630	4C_contr	4C_siMITF	4.13489	14.4307	1.80322	2.7664	0.00185
ENSG00000133121.16	ENSG00000133121.16	STARD13	chr13:33677271-33924767	4C_contr	4C_siMITF	5.83746	20.2912	1.79744	1.7048	0.0051
ENSG00000067445.16	ENSG00000067445.16	TRO	chrX:54946894-54957864	4C_contr	4C_siMITF	12.9643	45.0086	1.79565	1.95397	0.00905
ENSG00000169129.10	ENSG00000169129.10	AFAP1L2	chr10:116054582-116164515	4C_contr	4C_siMITF	1.07448	3.72448	1.7934	1.71928	0.04055
ENSG00000105559.7	ENSG00000105559.7	PLEKHA4	chr19:49340353-49371889	4C_contr	4C_siMITF	16.511	57.1384	1.79104	2.63349	0.0007
ENSG00000127863.11	ENSG00000127863.11	TNFRSF19	chr13:24144508-24250232	4C_contr	4C_siMITF	13.1034	45.0747	1.78238	3.59716	5e-05
ENSG00000005471.11	ENSG00000005471.11	ABCB4	chr7:87031012-87109751	4C_contr	4C_siMITF	3.06195	10.5171	1.78021	2.17143	0.00545
ENSG00000105825.7	ENSG00000105825.7	TFPI2	chr7:93220884-93540577	4C_contr	4C_siMITF	12.1247	41.6383	1.77997	2.37064	0.02585
ENSG00000145020.10	ENSG00000145020.10	AMT	chr3:49454210-49460186	4C_contr	4C_siMITF	4.60387	15.802	1.77919	1.89873	0.0132
ENSG00000142798.12	ENSG00000142798.12	HSPG2	chr1:22138757-22263790	4C_contr	4C_siMITF	14.9181	51.1443	1.7775	1.33826	0.0002
ENSG00000111859.12	ENSG00000111859.12	NEDD9	chr6:11173684-11382581	4C_contr	4C_siMITF	9.62476	32.7432	1.76637	2.91638	0.0004
ENSG00000198597.4	ENSG00000198597.4	ZNF536	chr19:30710572-31204445	4C_contr	4C_siMITF	2.77618	9.42451	1.76331	1.72722	0.03005
ENSG00000165617.10	ENSG00000165617.10	DACT1	chr14:59100684-59115039	4C_contr	4C_siMITF	8.58525	28.7825	1.74526	2.49567	0.01035
ENSG00000108387.10	ENSG00000108387.10	SEPT4	chr17:56597197-56769416	4C_contr	4C_siMITF	2.63984	8.81253	1.73911	1.72753	0.02885
ENSG00000147642.12	ENSG00000147642.12	SYBU	chr8:110586206-110704020	4C_contr	4C_siMITF	3.1646	10.4143	1.71847	1.79292	0.0063
ENSG00000164050.8	ENSG00000164050.8	PLXNB1	chr3:48445260-48471594	4C_contr	4C_siMITF	33.7625	110.498	1.71052	1.26598	0.01055
ENSG00000221978.7	ENSG00000221978.7	CCNL2	chr1:1321090-1334708	4C_contr	4C_siMITF	52.856	172.746	1.70852	2.82749	0.0011
ENSG00000171604.7	ENSG00000171604.7	CXXC5	chr5:139026883-139063467	4C_contr	4C_siMITF	6.35206	20.7247	1.70606	2.338	0.00355
ENSG00000104332.7	ENSG00000104332.7	SFRP1	chr8:41119480-41167016	4C_contr	4C_siMITF	38.2172	124.622	1.70526	3.52388	0.0006
ENSG00000185985.7	ENSG00000185985.7	SLITRK2	chrX:144899349-144907360	4C_contr	4C_siMITF	1.88369	6.05575	1.68475	2.51804	0.01585
ENSG00000151892.10	ENSG00000151892.10	GFRA1	chr10:117816443-118032979	4C_contr	4C_siMITF	1.79166	5.72238	1.67532	1.9266	0.0208
ENSG00000133639.3	ENSG00000133639.3	BTG1	chr12:92378755-92583436	4C_contr	4C_siMITF	38.4805	122.379	1.66915	2.42846	0.00595
ENSG00000137460.4	ENSG00000137460.4	FHDC1	chr4:153857503-153900848	4C_contr	4C_siMITF	2.04283	6.47176	1.66359	2.82245	0.005
ENSG00000222009.4	ENSG00000222009.4	BTBD19	chr1:45274153-45281257	4C_contr	4C_siMITF	5.73151	17.9378	1.64601	1.79055	0.02185
ENSG00000167702.7	ENSG00000167702.7	KIFC2	chr8:145691425-145701718	4C_contr	4C_siMITF	30.162	94.1498	1.64222	2.13982	0.01145
ENSG00000069702.6	ENSG00000069702.6	TGFBR3	chr1:92145901-92371892	4C_contr	4C_siMITF	9.77903	30.3811	1.63541	1.79236	0.01085
ENSG00000130589.12	ENSG00000130589.12	HELZ2	chr20:62189438-62205592	4C_contr	4C_siMITF	8.19111	25.2875	1.62629	1.46881	0.0474
ENSG00000203727.3	ENSG00000203727.3	SAMD5	chr6:147830062-148275073	4C_contr	4C_siMITF	4.46256	13.7393	1.62236	2.67415	0.00305
ENSG00000185950.7	ENSG00000185950.7	IRS2	chr13:110406183-110438915	4C_contr	4C_siMITF	11.2659	34.3085	1.60661	3.35288	0.00115
ENSG00000153094.17	ENSG00000153094.17	BCL2L11	chr2:111876954-111926024	4C_contr	4C_siMITF	5.015	15.2441	1.60393	1.57081	0.0041
ENSG00000097046.8	ENSG00000097046.8	CDC7	chr1:91966407-91991321	4C_contr	4C_siMITF	14.1996	42.8156	1.59228	2.26811	0.00535
ENSG00000133816.9	ENSG00000133816.9	MICAL2	chr11:12115542-12285334	4C_contr	4C_siMITF	1.77911	5.32441	1.58147	0.915981	0.03485
ENSG00000167302.5	ENSG00000167302.5	ENTHD2	chr17:79202076-79212891	4C_contr	4C_siMITF	10.331	30.4387	1.55892	1.66008	0.02475
ENSG00000185909.10	ENSG00000185909.10	KLHDC8B	chr3:49209043-49213917	4C_contr	4C_siMITF	14.6288	43.0424	1.55694	2.46063	0.0118
ENSG00000101104.8	ENSG00000101104.8	PABPC1L	chr20:43538702-43589127	4C_contr	4C_siMITF	19.555	57.5043	1.55613	1.46573	0.0262
ENSG00000181195.6	ENSG00000181195.6	PENK	chr8:57349232-57472382	4C_contr	4C_siMITF	155.179	452.825	1.54502	2.94887	0.00235
ENSG00000124067.12	ENSG00000124067.12	SLC12A4	chr16:67973652-68003504	4C_contr	4C_siMITF	60.2881	175.395	1.54066	1.57101	0.0397
ENSG00000177606.5	ENSG00000177606.5	JUN	chr1:59246464-59249785	4C_contr	4C_siMITF	14.4028	41.6971	1.5336	3.30434	0.0013
ENSG00000006534.11	ENSG00000006534.11	ALDH3B1	chr11:67776047-67797928	4C_contr	4C_siMITF	9.28526	26.823	1.53046	2.59168	0.00525
ENSG00000050405.9	ENSG00000050405.9	LIMA1	chr12:50569570-50677329	4C_contr	4C_siMITF	59.5325	171.547	1.52686	2.3415	0.0029
ENSG00000110237.3	ENSG00000110237.3	ARHGEF17	chr11:73018279-73080136	4C_contr	4C_siMITF	11.0553	31.8241	1.52537	1.25453	0.02595
ENSG00000104936.13	ENSG00000104936.13	DMPK	chr19:46268042-46296060	4C_contr	4C_siMITF	20.6081	59.2728	1.52416	1.02452	0.04595
ENSG00000121690.5	ENSG00000121690.5	DEPDC7	chr11:33037409-33055128	4C_contr	4C_siMITF	6.90794	19.7986	1.51907	2.29946	0.0264
ENSG00000198753.7	ENSG00000198753.7	PLXNB3	chrX:152990322-153051187	4C_contr	4C_siMITF	13.802	39.4811	1.51629	1.25099	0.02765
ENSG00000064687.8	ENSG00000064687.8	ABCA7	chr19:1040101-1065571	4C_contr	4C_siMITF	10.2386	29.0945	1.50672	1.55844	0.0282
ENSG00000060718.14	ENSG00000060718.14	COL11A1	chr1:103342022-103574052	4C_contr	4C_siMITF	98.3489	278.625	1.50234	1.43842	0.0431
ENSG00000140450.7	ENSG00000140450.7	ARRDC4	chr15:98462783-98517068	4C_contr	4C_siMITF	7.13439	19.8967	1.47967	2.60408	0.01165
ENSG00000146072.6	ENSG00000146072.6	TNFRSF21	chr6:47199267-47277641	4C_contr	4C_siMITF	2.6199	7.26816	1.47208	2.23823	0.03055
ENSG00000004799.7	ENSG00000004799.7	PDK4	chr7:95212810-95225803	4C_contr	4C_siMITF	1.868	5.16392	1.46697	1.986	0.03105
ENSG00000136999.4	ENSG00000136999.4	NOV	chr8:120428545-120474590	4C_contr	4C_siMITF	58.5171	161.726	1.46662	2.67703	0.0025
ENSG00000164176.8	ENSG00000164176.8	EDIL3	chr5:83236372-83786583	4C_contr	4C_siMITF	3.09729	8.55054	1.46501	1.41308	0.0382
ENSG00000153904.14	ENSG00000153904.14	DDAH1	chr1:85731930-86043933	4C_contr	4C_siMITF	2.75246	7.58196	1.46185	1.44192	0.04945
ENSG00000119138.3	ENSG00000119138.3	KLF9	chr9:72999502-73029540	4C_contr	4C_siMITF	6.55342	17.9991	1.45761	2.97455	0.004
ENSG00000135473.10	ENSG00000135473.10	PAN2	chr12:56665482-56727837	4C_contr	4C_siMITF	31.9586	87.3586	1.45075	0.7428	0.0469
ENSG00000234745.5	ENSG00000234745.5	HLA-B	chr6:31321648-31325414	4C_contr	4C_siMITF	17.2045	46.2513	1.4267	2.74153	0.00625
ENSG00000141338.9	ENSG00000141338.9	ABCA8	chr17:66863432-66951533	4C_contr	4C_siMITF	4.35544	11.6674	1.42159	1.36528	0.0231
ENSG00000170955.9	ENSG00000170955.9	PRKCDBP	chr11:6340175-6341877	4C_contr	4C_siMITF	29.0775	77.0289	1.4055	2.77021	0.00515
ENSG00000182179.6	ENSG00000182179.6	UBA7	chr3:49842639-49851379	4C_contr	4C_siMITF	5.67978	14.9015	1.39155	1.56783	0.0341
ENSG00000239779.2	ENSG00000239779.2	WBP1	chr2:74682149-74688018	4C_contr	4C_siMITF	23.4336	61.2431	1.38597	2.0668	0.04885
ENSG00000113140.6	ENSG00000113140.6	SPARC	chr5:151040656-151104343	4C_contr	4C_siMITF	379.123	989.518	1.38406	1.84589	0.0357
ENSG00000172795.11	ENSG00000172795.11	DCP2	chr5:112312398-112356667	4C_contr	4C_siMITF	7.79811	20.3414	1.38323	1.28119	0.0411
ENSG00000172399.5	ENSG00000172399.5	MYOZ2	chr4:120056938-120108944	4C_contr	4C_siMITF	4.00177	10.4064	1.37876	1.92348	0.0468
ENSG00000163629.8	ENSG00000163629.8	PTPN13	chr4:87515467-87736324	4C_contr	4C_siMITF	8.08934	20.9975	1.37612	1.23451	0.0457
ENSG00000114019.10	ENSG00000114019.10	AMOTL2	chr3:134070693-134094321	4C_contr	4C_siMITF	12.8158	33.1931	1.37296	2.3334	0.00375
ENSG00000160307.5	ENSG00000160307.5	S100B	chr21:48018874-48025121	4C_contr	4C_siMITF	398.593	1022.62	1.35928	2.63234	0.01065
ENSG00000118402.5	ENSG00000118402.5	ELOVL4	chr6:80624528-80657297	4C_contr	4C_siMITF	3.59962	9.20775	1.355	2.15683	0.0355
ENSG00000012983.7	ENSG00000012983.7	MAP4K5	chr14:50885218-51135049	4C_contr	4C_siMITF	26.029	65.9216	1.34063	1.19425	0.03645
ENSG00000094631.14	ENSG00000094631.14	HDAC6	chrX:48659783-48683392	4C_contr	4C_siMITF	34.8865	88.3538	1.34062	1.70606	0.03
ENSG00000170581.9	ENSG00000170581.9	STAT2	chr12:56735380-56753939	4C_contr	4C_siMITF	74.4287	187.469	1.33272	2.0548	0.0131
ENSG00000197991.10	ENSG00000197991.10	PCDH20	chr13:61983817-62002220	4C_contr	4C_siMITF	19.6545	49.122	1.32151	2.9281	0.0026
ENSG00000220205.4	ENSG00000220205.4	VAMP2	chr17:8043789-8066864	4C_contr	4C_siMITF	13.2722	32.4832	1.29128	2.14441	0.0261
ENSG00000206560.6	ENSG00000206560.6	ANKRD28	chr3:15708742-15901278	4C_contr	4C_siMITF	37.6621	91.8256	1.28578	1.6835	0.023
ENSG00000151914.13	ENSG00000151914.13	DST	chr6:56322784-56819426	4C_contr	4C_siMITF	13.3734	32.536	1.28267	1.03586	0.01135
ENSG00000100292.12	ENSG00000100292.12	HMOX1	chr22:35776353-35790207	4C_contr	4C_siMITF	20.3452	49.2508	1.27546	2.41783	0.01075
ENSG00000142156.10	ENSG00000142156.10	COL6A1	chr21:47401650-47424964	4C_contr	4C_siMITF	7.29698	17.2619	1.24222	1.54875	0.0471
ENSG00000149218.4	ENSG00000149218.4	ENDOD1	chr11:94822973-94865809	4C_contr	4C_siMITF	19.4636	45.761	1.23334	2.72255	0.00685
ENSG00000075223.9	ENSG00000075223.9	SEMA3C	chr7:80371853-80551675	4C_contr	4C_siMITF	13.0776	30.6889	1.23062	1.88662	0.01125
ENSG00000091409.10	ENSG00000091409.10	ITGA6	chr2:173292081-173489823	4C_contr	4C_siMITF	10.868	25.2813	1.21799	1.36428	0.0228
ENSG00000005448.12	ENSG00000005448.12	WDR54	chr2:74648804-74652882	4C_contr	4C_siMITF	15.602	35.9527	1.20437	1.91772	0.04925
ENSG00000182541.13	ENSG00000182541.13	LIMK2	chr22:31608224-31676066	4C_contr	4C_siMITF	12.1484	27.7652	1.19252	1.58837	0.0462
ENSG00000159086.10	ENSG00000159086.10	PAXBP1	chr21:34100425-34144169	4C_contr	4C_siMITF	13.4029	30.6089	1.19141	1.92762	0.03215
ENSG00000119280.12	ENSG00000119280.12	C1orf198	chr1:230972864-231005335	4C_contr	4C_siMITF	32.3495	73.843	1.19072	2.37731	0.0075
ENSG00000119326.10	ENSG00000119326.10	CTNNAL1	chr9:111696460-111775809	4C_contr	4C_siMITF	40.5781	92.5305	1.18923	2.38004	0.01135
ENSG00000172915.14	ENSG00000172915.14	NBEA	chr13:35516423-36247159	4C_contr	4C_siMITF	1.84804	4.20349	1.18559	1.77293	0.04125
ENSG00000072778.15	ENSG00000072778.15	ACADVL	chr17:7093208-7128592	4C_contr	4C_siMITF	306.989	695.661	1.1802	2.01706	0.02805
ENSG00000139926.11	ENSG00000139926.11	FRMD6	chr14:51921229-52197445	4C_contr	4C_siMITF	15.0083	34.0097	1.18019	1.53645	0.02975
ENSG00000105855.5	ENSG00000105855.5	ITGB8	chr7:20367921-20455377	4C_contr	4C_siMITF	6.86626	15.4596	1.17091	2.38583	0.01375
ENSG00000144824.15	ENSG00000144824.15	PHLDB2	chr3:111393522-111695364	4C_contr	4C_siMITF	13.1072	29.3925	1.16509	1.45711	0.0273
ENSG00000170017.8	ENSG00000170017.8	ALCAM	chr3:105085752-105295744	4C_contr	4C_siMITF	53.7795	120.133	1.15951	2.07508	0.02525
ENSG00000153208.12	ENSG00000153208.12	MERTK	chr2:112656055-112787138	4C_contr	4C_siMITF	5.66907	12.6399	1.1568	1.69603	0.0464
ENSG00000132424.10	ENSG00000132424.10	PNISR	chr6:99845926-99879249	4C_contr	4C_siMITF	33.4047	74.445	1.15612	1.46221	0.03945
ENSG00000165244.6	ENSG00000165244.6	ZNF367	chr9:99148222-99180611	4C_contr	4C_siMITF	14.048	31.2129	1.15177	2.45836	0.0154
ENSG00000123358.15	ENSG00000123358.15	NR4A1	chr12:52416615-52453291	4C_contr	4C_siMITF	38.8725	85.6662	1.13998	1.67558	0.0188
ENSG00000142089.11	ENSG00000142089.11	IFITM3	chr11:318639-330122	4C_contr	4C_siMITF	101.721	222.674	1.13032	2.35534	0.01845
ENSG00000115738.5	ENSG00000115738.5	ID2	chr2:8806765-8824583	4C_contr	4C_siMITF	279.246	611.265	1.13026	1.91357	0.0467
ENSG00000012822.11	ENSG00000012822.11	CALCOCO1	chr12:54104902-54121529	4C_contr	4C_siMITF	36.3512	78.8569	1.11723	1.83849	0.01605
ENSG00000134574.7	ENSG00000134574.7	DDB2	chr11:47236492-47260767	4C_contr	4C_siMITF	52.2505	112	1.09998	1.97458	0.045
ENSG00000259758.1	ENSG00000259758.1	CASC7	chr8:141530254-141539600	4C_contr	4C_siMITF	5.83722	12.4794	1.09619	2.39812	0.01675
ENSG00000130522.4	ENSG00000130522.4	JUND	chr19:18390562-18392432	4C_contr	4C_siMITF	20.2753	43.1918	1.09103	1.77077	0.0485
ENSG00000184486.7	ENSG00000184486.7	POU3F2	chr6:99282579-99286660	4C_contr	4C_siMITF	7.11689	15.1073	1.08593	2.14135	0.0395
ENSG00000115295.15	ENSG00000115295.15	CLIP4	chr2:29320570-29412509	4C_contr	4C_siMITF	14.9724	31.6982	1.0821	1.49791	0.03285
ENSG00000143126.7	ENSG00000143126.7	CELSR2	chr1:109792640-109818372	4C_contr	4C_siMITF	6.16974	12.9297	1.06741	1.56726	0.02365
ENSG00000019144.12	ENSG00000019144.12	PHLDB1	chr11:118477154-118550399	4C_contr	4C_siMITF	16.2709	33.8218	1.05566	1.39664	0.0463
ENSG00000130203.5	ENSG00000130203.5	APOE	chr19:45409010-45412650	4C_contr	4C_siMITF	51.5059	106.783	1.05187	2.0981	0.0315
ENSG00000076706.10	ENSG00000076706.10	MCAM	chr11:119179240-119192231	4C_contr	4C_siMITF	80.6621	166.932	1.0493	1.15918	0.0217
ENSG00000135776.4	ENSG00000135776.4	ABCB10	chr1:229652328-229694442	4C_contr	4C_siMITF	11.4185	23.5502	1.04436	1.71857	0.0462
ENSG00000137504.9	ENSG00000137504.9	CREBZF	chr11:85370751-85393951	4C_contr	4C_siMITF	24.6686	50.8644	1.04398	1.49682	0.0484
ENSG00000198744.5	ENSG00000198744.5	RP5-857K21.11	chr1:536815-660283	4C_contr	4C_siMITF	573.71	1178.14	1.03812	2.08638	0.0354
ENSG00000165792.13	ENSG00000165792.13	METTL17	chr14:21457928-21467322	4C_contr	4C_siMITF	41.6703	85.376	1.03481	1.7572	0.049

## Sheet: exclusive_4c_MITF_targets
Supplementary Table 2. RNA-seq analysis of differentially expressed genes in Hermes 3c and Hermes 4c cells upon MITF-M knockdown
Exclusively upregulated DEGs in 4c upon MITF-M knockdown					Exclusively downregulated DEGs in 4c upon MITF-M knockdown
ABCA7					TNK1
ABCA8					RMRP
ABCB10					RN7SL2
ABLIM2					HOXB-AS3
AC010967.2					RNA5-8SP6
AC017099.3					RN7SK
ACADVL					SIPA1L3
ALDH3B1					MSANTD3-TMEFF1
AMH					ARHGAP22
AMT					PRKCQ-AS1
ANKRD28					SNHG3
APOE					ACVR1C
ARHGEF17					UNC45B
ARTN					SPACA3
BCAR3					CTD-2328D6.1
BST2					PROM1
BTBD19					LGI3
C1orf198					TFEC
C7					LEPREL1
CADM4					HIST4H4
CALCOCO1					GPR160
CASC7					TINCR
CCNL2					PCSK6
CD72					LINC00504
CDC7					RAP1GAP
CELSR2					CTSB
CELSR3					RAB11FIP4
CITED4					SCGN
CLDN14					KRTAP19-1
CLIP4					SIRPB1
CMPK2					ECE1
COL11A2					ERC2
COL14A1					RPH3A
COL16A1					MECOM
COL21A1					MSC
COL3A1					CACHD1
COL6A1					MMP8
CPT1C					WNK1
CREBZF					KDM1B
CSAD					PEG10
CTA-250D10.23					FTH1P8
CTB-50L17.16					HAS2
CTC1					KIAA1715
CTD-2116N17.1					SNAP23
DCP2					NABP2
DDAH1					NOTCH2NL
DDB2					CDH3
DEPDC7					TRIB1
DHRS3					SLC35F2
DHX58					TOMM34
DMPK					CD151
DNHD1					AC004988.1
DST					ELOVL6
EDIL3					DMKN
EGFEM1P					HYAL2
ELOVL4					ATP11A
ENDOD1					ETV5
ENTHD2					EBPL
EPS8L2					EGFR
FAM198B					EMB
FAM26E					FBLIM1
FAM46A					SCD
FCRLA					BAIAP2L2
FLRT3					ANK3
FRMD6					RAB27A
FSCN1					SEPN1
GABBR1					DSG2
GFRA1					CD22
GPM6A					PTDSS1
GPR116					DLL3
GPR155					SLC4A4
GPR56					FAM69C
GPR98					PRR5L
HDAC6					OLFML2B
HELZ2					MRAS
HID1					INCENP
HLA-B					ADRB2
HMOX1					PVR
HSPG2					SCIN
ID2					KDELR2
IFI27					RPL31
IFI6					SOGA2
IFITM3					SOAT1
IL6					WSB2
IRF7					RBBP9
IRS2					XXYLT1
ITGA6					SFXN1
ITGA7					MTFR1
ITGB8					RHBDF2
JUND					PRELID1
KCNS3					ALDH1B1
KEL					USP31
KIFC2					NLE1
KLHDC8A					BZW2
KLHDC8B					C6orf211
LAMA2					CISD1
LAMA4					APOLD1
LIMA1					ELF4
LIMCH1					IL17D
LIMK2					MYB
LINC00324					SKAP2
LINC00462					HOXB13
LINC00641					PLEKHB2
LYPD1					DSTYK
MAP4K5					FNBP1L
MCAM					CREBL2
MCTP2					SLC25A1
MERTK					NMD3
METTL17					TAF4B
MICAL2					PHLDA2
MIR503HG					CTSH
MSH5-SAPCD1					SMAD9
MST1					TBC1D16
MST1P2					LGALS3
MUC1					MYC
MX2					C21orf91
MYO1G					PRC1
NBEA					PLA2G15
NMU					MYADM
NR4A1					FABP5
OLFML2A					RPL22L1
OSBPL7					RAB32
PABPC1L					BNIP3L
PAN2					SCFD2
PARD6A					TDRD3
PAXBP1					TUBA1C
PBX2					MMD
PCDH1					CAPRIN1
PDE4C					DHCR24
PDE6B					MPLKIP
PDGFC					YTHDF3
PDK4					SNX18
PENK					FAM83D
PI15					FAM167B
PIK3R3					ZDHHC16
PLEKHA4					CYP51A1
PLXNB1					SYK
PLXNB3					LAMA1
PNISR					CELF2
PRKCDBP					SUSD5
PRRT1					POP1
PRSS23					EFHD1
PTPN13					LARS2
PTPRN					SLC3A2
RAB26					ARPC2
RDH5					ABRACL
RDM1					ASAH1
RGS7					RPS6KA2
RHBDF1					GREB1
RHPN1					C21orf33
RIMS2					CYGB
RP11-141M1.3					ARHGAP32
RP11-189B4.6					TAX1BP3
RP11-206L10.9					NDRG3
RP11-279F6.1					SPR
RP11-401P9.4					GYS1
RP11-631N16.2					GORASP2
RP11-6N13.1					CMTM6
RP1-249H1.4					LHFP
RP5-857K21.11					SH3BP4
RXRG					ESRP1
S100A16					SMARCC1
SEMA3C					ABCC4
SEPT4					SMAP1
SHC4					SUMO3
SIK1					MAPKAPK3
SLC12A4					MYO10
SLITRK2					YWHAG
SORBS2					TMEM98
SPARC					USP46
SPATA18					ZBTB41
SPEG					PLOD1
SPOCK2					SOCS6
STAT2					RUNX3
SUV420H2					B3GALTL
SYBU					CDK6
SYNGAP1					SAE1
TENC1					GPI
TGFBR3					CD109
THBS3					P2RX7
TLR1					FAM65A
TNFRSF12A					GNPTAB
TOX					GLUD1
TRO					TRAK2
TRPM3					YBX1
TSPYL2					DTD1
TTLL3					GXYLT1
UBA7					ZNF106
VAMP2					SNAI2
WBP1					THBS2
WDR54					DLGAP5
WISP2					GALE
ZNF367					HIATL1
ZNF536					KAT6A
					NFATC1
					PODXL2
					LDHA
					CORO1C
					CCNB1
					CABLES1
					FAM69A
					MET
					NAV2
					UBE2J1
					C5orf51
					ST3GAL4
					FMN1
					MRPL15
					GBA
					NEU1
					ZNF146
					HMGA1
					HES6
					SETD7
					SMS
					MRPL44
					TXN
					GSTO1
					PID1
					RP11-664D7.4
