# Supplementary material for: Dysregulation of MITF Leads to Transformation in MC1R-Defective Melanocytes
Source: Cancers (Basel). 2020 Jun 28;12(7):1719. doi: 10.3390/cancers12071719 (PMC7408466; doi:10.3390/cancers12071719)
Supplement: Supplementary file 1 [file cancers-12-01719-s001.zip › Supplementary_Table_3.xlsx]

## Sheet: Hermes_pairwise_Log2_FC
Supplementary Table 3. Expression array analysis in Hermes 3C and 4C control cells and their derivative 3C-HA-MITF and 4C-HA-MITF. The values are Log2 of foldchanges in the indicated comparisons
ProbeID	ILMN_GENE	DEFINITION	3C-HA-MITF_vs_3C	4C_vs_3C	4C-HA-MITF_vs_3C	4C_vs_3C-HA-MITF	4C-HA-MITF_vs_3C-MITF	4C-HA-MITF_vs_4C
6450255	7A5	Homo sapiens putative binding protein 7a5 (7A5), mRNA.	-0.12	-0.06	-0.11	0.06	0.02	-0.04
2570615	A1BG	Homo sapiens alpha-1-B glycoprotein (A1BG), mRNA.	-0.12	-0.11	-0.07	0.01	0.05	0.04
6370619	A1BG	Homo sapiens alpha-1-B glycoprotein (A1BG), mRNA.	0.02	-0.04	-0.17	-0.05	-0.19	-0.14
2600039	A1CF	Homo sapiens APOBEC1 complementation factor (A1CF), transcript variant 2, mRNA.	0.03	0.04	0.08	0.01	0.04	0.04
2650615	A1CF	Homo sapiens APOBEC1 complementation factor (A1CF), transcript variant 1, mRNA.	0	0	-0.02	-0.01	-0.02	-0.01
5340672	A1CF	Homo sapiens APOBEC1 complementation factor (A1CF), transcript variant 3, mRNA.	0.06	-0.12	0.04	-0.18	-0.03	0.16
2000519	A26C3	Homo sapiens ANKRD26-like family C, member 3 (A26C3), mRNA.	-0.13	0.08	-0.13	0.21	0	-0.21
3870044	A26C3	Homo sapiens ANKRD26-like family C, member 3 (A26C3), mRNA.	-0.05	-0.07	-0.1	-0.02	-0.05	-0.03
7050209	A26C3	Homo sapiens ANKRD26-like family C, member 3 (A26C3), mRNA.	-0.05	-0.02	-0.07	0.03	-0.02	-0.04
1580181	A2BP1	Homo sapiens ataxin 2-binding protein 1 (A2BP1), transcript variant 1, mRNA.	0.05	0.01	0.05	-0.04	0	0.04
5220554	A2BP1	Homo sapiens ataxin 2-binding protein 1 (A2BP1), transcript variant 1, mRNA.	-0.05	-0.01	-0.01	0.04	0.04	0.01
5390438	A2BP1	Homo sapiens ataxin 2-binding protein 1 (A2BP1), transcript variant 3, mRNA.	0.07	0.01	0.08	-0.06	0.01	0.07
6420681	A2BP1	Homo sapiens ataxin 2-binding protein 1 (A2BP1), transcript variant 4, mRNA.	-0.02	-0.01	0.04	0.01	0.06	0.05
4760377	A2LD1	Homo sapiens AIG2-like domain 1 (A2LD1), mRNA.	-0.02	-0.4	-0.71	-0.38	-0.69	-0.31
2370438	A2M	Homo sapiens alpha-2-macroglobulin (A2M), mRNA.	1.17	-0.15	-1.25	-1.32	-2.42	-1.1
4050154	A2ML1	Homo sapiens alpha-2-macroglobulin-like 1 (A2ML1), mRNA.	0.1	-0.03	-0.08	-0.12	-0.17	-0.05
1740066	A3GALT2	Homo sapiens alpha 1,3-galactosyltransferase 2 (A3GALT2), mRNA.	-0.14	-0.16	-0.25	-0.02	-0.11	-0.09
4830092	A3GALT2	Homo sapiens alpha 1,3-galactosyltransferase 2 (A3GALT2), mRNA.	0.08	0.19	-0.06	0.1	-0.14	-0.24
3610072	A4GALT	Homo sapiens alpha 1,4-galactosyltransferase (A4GALT), mRNA.	0.12	0.01	0.36	-0.11	0.23	0.35
6480136	A4GNT	Homo sapiens alpha-1,4-N-acetylglucosaminyltransferase (A4GNT), mRNA.	0.02	-0.12	0.09	-0.14	0.07	0.21
2480367	AAA1	Homo sapiens AAA1 protein (AAA1), transcript variant II, mRNA.	0.02	-0.14	-0.11	-0.16	-0.13	0.02
2750273	AAA1	Homo sapiens AAA1 protein (AAA1), transcript variant VIII, mRNA.	-0.02	-0.11	-0.01	-0.09	0.01	0.1
4560202	AAA1	Homo sapiens AAA1 protein (AAA1), transcript variant III, mRNA.	0.05	0.04	0.03	0	-0.01	-0.01
5360113	AAA1	Homo sapiens AAA1 protein (AAA1), transcript variant VII, mRNA.	0.08	-0.05	0.19	-0.13	0.11	0.24
6180500	AAA1	Homo sapiens AAA1 protein (AAA1), transcript variant IX, mRNA.	0.08	-0.02	-0.09	-0.1	-0.17	-0.08
60689	AAAS	Homo sapiens achalasia, adrenocortical insufficiency, alacrimia (Allgrove, triple-A) (AAAS), mRNA.	-0.05	-0.08	0.09	-0.04	0.13	0.17
1580504	AACS	Homo sapiens acetoacetyl-CoA synthetase (AACS), mRNA.	-0.19	0.06	-0.33	0.25	-0.14	-0.39
4570132	AACSL	PREDICTED: Homo sapiens acetoacetyl-CoA synthetase-like (AACSL), mRNA.	0.18	0.27	0.18	0.08	0	-0.09
6200619	AADAC	Homo sapiens arylacetamide deacetylase (esterase) (AADAC), mRNA.	0.06	0.01	0.09	-0.05	0.03	0.08
7210327	AADACL1	Homo sapiens arylacetamide deacetylase-like 1 (AADACL1), mRNA.	-0.07	-0.29	0.19	-0.22	0.25	0.47
7650020	AADACL1	Homo sapiens arylacetamide deacetylase-like 1 (AADACL1), mRNA.	-0.45	-0.14	0.22	0.31	0.67	0.36
1780408	AADACL2	Homo sapiens arylacetamide deacetylase-like 2 (AADACL2), mRNA.	0.01	-0.06	-0.05	-0.06	-0.05	0.01
6840400	AADACL3	PREDICTED: Homo sapiens arylacetamide deacetylase-like 3 (AADACL3), mRNA.	-0.05	-0.05	-0.05	-0.01	0	0.01
2600309	AADACL4	Homo sapiens arylacetamide deacetylase-like 4 (AADACL4), mRNA.	-0.08	0.17	0.07	0.26	0.16	-0.1
520039	AADAT	Homo sapiens aminoadipate aminotransferase (AADAT), transcript variant 1, mRNA.	-0.18	0.04	-0.29	0.22	-0.11	-0.34
1110326	AADAT	Homo sapiens aminoadipate aminotransferase (AADAT), transcript variant 2, mRNA.	-0.08	-0.13	-0.13	-0.05	-0.04	0.01
4220717	AADAT	Homo sapiens aminoadipate aminotransferase (AADAT), transcript variant 2, mRNA.	-0.08	-0.03	-0.12	0.05	-0.04	-0.09
6270181	AADAT	Homo sapiens aminoadipate aminotransferase (AADAT), transcript variant 2, mRNA.	0.05	0.15	-0.8	0.1	-0.85	-0.95
5490500	AAGAB	Homo sapiens alpha- and gamma-adaptin binding protein (AAGAB), mRNA.	-0.19	0.08	-0.13	0.27	0.06	-0.21
1170332	AAK1	Homo sapiens AP2 associated kinase 1 (AAK1), mRNA.	-0.04	0.09	-0.01	0.13	0.03	-0.1
4390201	AAK1	Homo sapiens AP2 associated kinase 1 (AAK1), mRNA.	-0.04	-0.05	0.02	-0.01	0.06	0.06
6860170	AAK1	Homo sapiens AP2 associated kinase 1 (AAK1), mRNA.	-0.01	0.02	0	0.03	0.01	-0.02
4610048	AAMP	Homo sapiens angio-associated, migratory cell protein (AAMP), mRNA.	-0.09	-0.16	0.16	-0.07	0.25	0.32
1070703	AANAT	Homo sapiens arylalkylamine N-acetyltransferase (AANAT), mRNA.	0.07	0.14	-0.06	0.07	-0.13	-0.2
290603	AARS	Homo sapiens alanyl-tRNA synthetase (AARS), mRNA.	1.3	0.92	1.08	-0.38	-0.21	0.16
540255	AARS2	Homo sapiens alanyl-tRNA synthetase 2, mitochondrial (putative) (AARS2), nuclear gene encoding mitochondrial protein, mRNA.	0.08	-0.26	0	-0.34	-0.08	0.26
60154	AARSD1	Homo sapiens alanyl-tRNA synthetase domain containing 1 (AARSD1), mRNA.	-0.1	-0.22	-0.25	-0.12	-0.15	-0.03
4150561	AASDH	Homo sapiens aminoadipate-semialdehyde dehydrogenase (AASDH), mRNA.	0.16	0.09	0.3	-0.08	0.14	0.21
6060767	AASDHPPT	Homo sapiens aminoadipate-semialdehyde dehydrogenase-phosphopantetheinyl transferase (AASDHPPT), mRNA.	-0.47	-0.42	0.12	0.05	0.59	0.54
7040717	AASDHPPT	Homo sapiens aminoadipate-semialdehyde dehydrogenase-phosphopantetheinyl transferase (AASDHPPT), mRNA.	-0.41	-0.5	-0.1	-0.09	0.31	0.4
60280	AASS	Homo sapiens aminoadipate-semialdehyde synthase (AASS), nuclear gene encoding mitochondrial protein, mRNA.	-0.36	-0.22	-0.27	0.14	0.08	-0.05
1500465	AASS	Homo sapiens aminoadipate-semialdehyde synthase (AASS), nuclear gene encoding mitochondrial protein, mRNA.	-0.03	0.2	-0.02	0.23	0.01	-0.22
6020372	AATF	Homo sapiens apoptosis antagonizing transcription factor (AATF), mRNA.	-0.16	-0.28	-0.08	-0.12	0.07	0.19
5550132	AATK	Homo sapiens apoptosis-associated tyrosine kinase (AATK), mRNA.	0.01	-0.05	-0.21	-0.06	-0.22	-0.16
6370746	AATK	Homo sapiens apoptosis-associated tyrosine kinase (AATK), mRNA.	0.06	0.07	0.14	0.01	0.09	0.08
7400300	AATK	Homo sapiens apoptosis-associated tyrosine kinase (AATK), mRNA.	0.15	0.09	0.14	-0.06	-0.01	0.05
1110025	ABAT	Homo sapiens 4-aminobutyrate aminotransferase (ABAT), nuclear gene encoding mitochondrial protein, transcript variant 1, mRNA.	0.17	-0.02	0.01	-0.18	-0.16	0.02
1230592	ABAT	Homo sapiens 4-aminobutyrate aminotransferase (ABAT), nuclear gene encoding mitochondrial protein, transcript variant 2, mRNA.	-0.06	-0.29	-0.32	-0.23	-0.26	-0.03
6580291	ABAT	Homo sapiens 4-aminobutyrate aminotransferase (ABAT), nuclear gene encoding mitochondrial protein, transcript variant 2, mRNA.	0.02	-0.03	-0.08	-0.05	-0.11	-0.05
4060358	ABCA1	Homo sapiens ATP-binding cassette, sub-family A (ABC1), member 1 (ABCA1), mRNA.	2.6	0.99	3.01	-1.61	0.4	2.01
3190541	ABCA10	Homo sapiens ATP-binding cassette, sub-family A (ABC1), member 10 (ABCA10), mRNA.	0.16	0.11	0.09	-0.05	-0.07	-0.02
7550128	ABCA10	Homo sapiens ATP-binding cassette, sub-family A (ABC1), member 10 (ABCA10), mRNA.	-0.1	-0.03	0	0.07	0.1	0.03
2320403	ABCA11	Homo sapiens ATP-binding cassette, sub-family A (ABC1), member 11 (pseudogene) (ABCA11) on chromosome 4.	0.13	0.38	0.07	0.25	-0.05	-0.31
4570152	ABCA12	Homo sapiens ATP-binding cassette, sub-family A (ABC1), member 12 (ABCA12), transcript variant 1, mRNA.	0.07	0.13	0.14	0.06	0.07	0
4900711	ABCA12	Homo sapiens ATP-binding cassette, sub-family A (ABC1), member 12 (ABCA12), transcript variant 2, mRNA.	0.11	0.03	0.14	-0.09	0.02	0.11
1780537	ABCA13	Homo sapiens ATP-binding cassette, sub-family A (ABC1), member 13 (ABCA13), mRNA.	-0.09	-0.06	-0.17	0.03	-0.08	-0.11
450333	ABCA2	Homo sapiens ATP-binding cassette, sub-family A (ABC1), member 2 (ABCA2), transcript variant 2, mRNA.	0.14	0.05	-0.02	-0.08	-0.16	-0.07
2320243	ABCA2	Homo sapiens ATP-binding cassette, sub-family A (ABC1), member 2 (ABCA2), transcript variant 2, mRNA.	0.12	0.4	-0.06	0.28	-0.19	-0.46
430402	ABCA3	Homo sapiens ATP-binding cassette, sub-family A (ABC1), member 3 (ABCA3), mRNA.	-0.04	-0.02	-0.19	0.02	-0.15	-0.17
6650504	ABCA4	Homo sapiens ATP-binding cassette, sub-family A (ABC1), member 4 (ABCA4), mRNA.	-0.07	-0.09	-0.17	-0.03	-0.1	-0.07
3450278	ABCA5	Homo sapiens ATP-binding cassette, sub-family A (ABC1), member 5 (ABCA5), transcript variant 2, mRNA.	0.66	0.63	0.37	-0.03	-0.29	-0.26
3780445	ABCA5	Homo sapiens ATP-binding cassette, sub-family A (ABC1), member 5 (ABCA5), transcript variant 1, mRNA.	0.21	0.24	0.02	0.03	-0.19	-0.22
7650253	ABCA5	Homo sapiens ATP-binding cassette, sub-family A (ABC1), member 5 (ABCA5), transcript variant 1, mRNA.	0.1	0.05	-0.02	-0.05	-0.12	-0.07
3400753	ABCA6	Homo sapiens ATP-binding cassette, sub-family A (ABC1), member 6 (ABCA6), mRNA.	-0.04	0.04	0.04	0.08	0.08	-0.01
6940519	ABCA6	Homo sapiens ATP-binding cassette, sub-family A (ABC1), member 6 (ABCA6), mRNA.	-0.11	-0.1	-0.09	0.01	0.02	0.01
1710193	ABCA7	Homo sapiens ATP-binding cassette, sub-family A (ABC1), member 7 (ABCA7), mRNA.	0.03	0.01	-0.09	-0.02	-0.12	-0.1
2570100	ABCA7	Homo sapiens ATP-binding cassette, sub-family A (ABC1), member 7 (ABCA7), mRNA.	0.06	-0.02	-0.28	-0.08	-0.34	-0.26
5810091	ABCA7	Homo sapiens ATP-binding cassette, sub-family A (ABC1), member 7 (ABCA7), transcript variant 2, mRNA.	-0.01	-0.02	0.02	-0.01	0.03	0.04
150035	ABCA8	Homo sapiens ATP-binding cassette, sub-family A (ABC1), member 8 (ABCA8), mRNA.	0.11	0.08	0.08	-0.04	-0.03	0.01
2710392	ABCA8	Homo sapiens ATP-binding cassette, sub-family A (ABC1), member 8 (ABCA8), mRNA.	0.59	0.62	-0.04	0.03	-0.63	-0.66
4730370	ABCA9	Homo sapiens ATP-binding cassette, sub-family A (ABC1), member 9 (ABCA9), mRNA.	0.25	0.17	0.04	-0.07	-0.21	-0.13
5220386	ABCA9	Homo sapiens ATP-binding cassette, sub-family A (ABC1), member 9 (ABCA9), mRNA.	-0.06	-0.02	0	0.04	0.06	0.02
1230048	ABCB1	Homo sapiens ATP-binding cassette, sub-family B (MDR/TAP), member 1 (ABCB1), mRNA.	0.31	0	-0.09	-0.31	-0.39	-0.09
4210039	ABCB1	Homo sapiens ATP-binding cassette, sub-family B (MDR/TAP), member 1 (ABCB1), mRNA.	0.23	-0.02	-0.15	-0.26	-0.39	-0.13
4810048	ABCB10	Homo sapiens ATP-binding cassette, sub-family B (MDR/TAP), member 10 (ABCB10), nuclear gene encoding mitochondrial protein, mRNA.	-0.17	0.05	-0.56	0.21	-0.4	-0.61
7330332	ABCB11	Homo sapiens ATP-binding cassette, sub-family B (MDR/TAP), member 11 (ABCB11), mRNA.	0	-0.02	0.07	-0.01	0.08	0.09
1070594	ABCB4	Homo sapiens ATP-binding cassette, sub-family B (MDR/TAP), member 4 (ABCB4), transcript variant C, mRNA.	0.4	1.1	-0.22	0.7	-0.63	-1.32
650376	ABCB5	Homo sapiens ATP-binding cassette, sub-family B (MDR/TAP), member 5 (ABCB5), mRNA.	0.16	0.33	-0.09	0.18	-0.24	-0.42
2810367	ABCB6	Homo sapiens ATP-binding cassette, sub-family B (MDR/TAP), member 6 (ABCB6), nuclear gene encoding mitochondrial protein, mRNA.	0.47	0.22	-0.74	-0.24	-1.2	-0.96
5700286	ABCB7	Homo sapiens ATP-binding cassette, sub-family B (MDR/TAP), member 7 (ABCB7), nuclear gene encoding mitochondrial protein, mRNA.	0.32	0.58	0.43	0.25	0.11	-0.14
3990592	ABCB8	Homo sapiens ATP-binding cassette, sub-family B (MDR/TAP), member 8 (ABCB8), nuclear gene encoding mitochondrial protein, mRNA.	-0.03	-0.07	0.11	-0.04	0.15	0.18
2600315	ABCB9	Homo sapiens ATP-binding cassette, sub-family B (MDR/TAP), member 9 (ABCB9), transcript variant 4, mRNA.	0.04	0.07	-0.04	0.03	-0.07	-0.11
5290598	ABCB9	Homo sapiens ATP-binding cassette, sub-family B (MDR/TAP), member 9 (ABCB9), transcript variant 2, mRNA.	-0.01	0.2	-0.12	0.2	-0.11	-0.31
6900241	ABCB9	Homo sapiens ATP-binding cassette, sub-family B (MDR/TAP), member 9 (ABCB9), transcript variant 2, mRNA.	0.09	0.18	-0.26	0.09	-0.35	-0.44
580707	ABCC1	Homo sapiens ATP-binding cassette, sub-family C (CFTR/MRP), member 1 (ABCC1), transcript variant 6, mRNA.	0.1	0.1	0.03	0	-0.08	-0.07
1500187	ABCC1	Homo sapiens ATP-binding cassette, sub-family C (CFTR/MRP), member 1 (ABCC1), transcript variant 5, mRNA.	-0.06	-0.24	-0.06	-0.17	0	0.17
650646	ABCC10	Homo sapiens ATP-binding cassette, sub-family C (CFTR/MRP), member 10 (ABCC10), mRNA.	-0.42	-0.43	-0.55	-0.01	-0.13	-0.12
110138	ABCC11	Homo sapiens ATP-binding cassette, sub-family C (CFTR/MRP), member 11 (ABCC11), transcript variant 3, mRNA.	0.05	-0.06	-0.07	-0.11	-0.12	-0.01
2600541	ABCC11	Homo sapiens ATP-binding cassette, sub-family C (CFTR/MRP), member 11 (ABCC11), transcript variant 2, mRNA.	0.06	-0.09	-0.05	-0.14	-0.1	0.04
6900537	ABCC11	Homo sapiens ATP-binding cassette, sub-family C (CFTR/MRP), member 11 (ABCC11), transcript variant 3, mRNA.	-0.2	-0.15	-0.03	0.05	0.17	0.12
6290348	ABCC12	Homo sapiens ATP-binding cassette, sub-family C (CFTR/MRP), member 12 (ABCC12), mRNA.	-0.08	-0.01	-0.15	0.07	-0.07	-0.14
3990441	ABCC13	Homo sapiens ATP-binding cassette, sub-family C (CFTR/MRP), member 13 (ABCC13), transcript variant A, non-coding RNA. XR_017987 XR_017988 XR_017989	-0.13	-0.1	-0.12	0.02	0.01	-0.01
4250497	ABCC13	Homo sapiens ATP-binding cassette, sub-family C (CFTR/MRP), member 13 (ABCC13), transcript variant 1, mRNA.	-0.13	-0.12	-0.04	0.01	0.1	0.09
4780553	ABCC13	Homo sapiens ATP-binding cassette, sub-family C (CFTR/MRP), member 13 (ABCC13), transcript variant 2, mRNA.	-0.05	-0.01	-0.08	0.04	-0.02	-0.06
2230746	ABCC2	Homo sapiens ATP-binding cassette, sub-family C (CFTR/MRP), member 2 (ABCC2), mRNA.	0.23	-0.45	-1.12	-0.67	-1.34	-0.67
60114	ABCC3	Homo sapiens ATP-binding cassette, sub-family C (CFTR/MRP), member 3 (ABCC3), transcript variant MRP3B, mRNA.	0.17	0.04	-0.03	-0.12	-0.19	-0.07
270615	ABCC3	Homo sapiens ATP-binding cassette, sub-family C (CFTR/MRP), member 3 (ABCC3), mRNA.	0.15	-0.04	0.22	-0.19	0.07	0.26
2450201	ABCC4	Homo sapiens ATP-binding cassette, sub-family C (CFTR/MRP), member 4 (ABCC4), mRNA.	-0.05	0.09	0.41	0.14	0.46	0.31
6110181	ABCC4	Homo sapiens ATP-binding cassette, sub-family C (CFTR/MRP), member 4 (ABCC4), mRNA.	0.04	-0.12	0.32	-0.17	0.27	0.44
3460630	ABCC5	Homo sapiens ATP-binding cassette, sub-family C (CFTR/MRP), member 5 (ABCC5), transcript variant 2, mRNA.	-0.08	-0.12	0.03	-0.04	0.11	0.15
6580553	ABCC5	Homo sapiens ATP-binding cassette, sub-family C (CFTR/MRP), member 5 (ABCC5), transcript variant 1, mRNA.	0.12	-0.28	-0.23	-0.4	-0.35	0.05
7610050	ABCC5	Homo sapiens ATP-binding cassette, sub-family C (CFTR/MRP), member 5 (ABCC5), transcript variant 2, mRNA.	0.59	-0.11	0.04	-0.7	-0.55	0.14
3060279	ABCC6	Homo sapiens ATP-binding cassette, sub-family C (CFTR/MRP), member 6 (ABCC6), transcript variant 1, mRNA.	-0.06	-0.14	0.02	-0.08	0.08	0.16
3370332	ABCC6	Homo sapiens ATP-binding cassette, sub-family C (CFTR/MRP), member 6 (ABCC6), transcript variant 1, mRNA.	0.13	0.12	0.05	-0.02	-0.08	-0.06
4230093	ABCC6	Homo sapiens ATP-binding cassette, sub-family C (CFTR/MRP), member 6 (ABCC6), transcript variant 1, mRNA.	0.11	0.1	-0.07	-0.01	-0.18	-0.17
5310021	ABCC6	Homo sapiens ATP-binding cassette, sub-family C (CFTR/MRP), member 6 (ABCC6), transcript variant 2, mRNA.	0.07	-0.09	0.03	-0.16	-0.04	0.12
7100390	ABCC6	Homo sapiens ATP-binding cassette, sub-family C (CFTR/MRP), member 6 (ABCC6), transcript variant 1, mRNA.	-0.14	0.07	0.04	0.2	0.18	-0.02
7160603	ABCC6	Homo sapiens ATP-binding cassette, sub-family C (CFTR/MRP), member 6 (ABCC6), transcript variant 2, mRNA.	-0.05	-0.08	-0.12	-0.03	-0.07	-0.04
4050386	ABCC6P1	Homo sapiens ATP-binding cassette, sub-family C, member 6 pseudogene 1 (ABCC6P1), non-coding RNA.	-0.02	0.01	0.01	0.03	0.03	0.01
1340162	ABCC6P2	Homo sapiens ATP-binding cassette, sub-family C, member 6 pseudogene 2 (ABCC6P2), non-coding RNA.	0.17	0.17	0.07	0	-0.1	-0.1
4850086	ABCC8	Homo sapiens ATP-binding cassette, sub-family C (CFTR/MRP), member 8 (ABCC8), mRNA.	0.02	0.04	-0.08	0.02	-0.1	-0.12
3370408	ABCC9	Homo sapiens ATP-binding cassette, sub-family C (CFTR/MRP), member 9 (ABCC9), transcript variant SUR2A, mRNA.	-0.05	-0.07	-0.12	-0.02	-0.07	-0.05
4040025	ABCC9	Homo sapiens ATP-binding cassette, sub-family C (CFTR/MRP), member 9 (ABCC9), transcript variant SUR2A-delta-14, mRNA.	-0.17	-0.14	0.01	0.03	0.18	0.15
4490093	ABCC9	Homo sapiens ATP-binding cassette, sub-family C (CFTR/MRP), member 9 (ABCC9), transcript variant SUR2B, mRNA.	0.12	0.06	0.04	-0.06	-0.08	-0.02
4890609	ABCD1	Homo sapiens ATP-binding cassette, sub-family D (ALD), member 1 (ABCD1), mRNA.	-0.23	-0.3	-0.87	-0.06	-0.63	-0.57
2940709	ABCD2	Homo sapiens ATP-binding cassette, sub-family D (ALD), member 2 (ABCD2), mRNA.	0.03	-0.11	0	-0.14	-0.03	0.11
4850541	ABCD2	Homo sapiens ATP-binding cassette, sub-family D (ALD), member 2 (ABCD2), mRNA.	-0.25	-0.06	-0.03	0.19	0.22	0.03
1580736	ABCD3	Homo sapiens ATP-binding cassette, sub-family D (ALD), member 3 (ABCD3), mRNA.	-0.16	-0.08	-0.06	0.08	0.1	0.02
1430301	ABCD4	Homo sapiens ATP-binding cassette, sub-family D (ALD), member 4 (ABCD4), transcript variant 5, mRNA.	0.04	0.05	-0.03	0.02	-0.06	-0.08
3130209	ABCD4	Homo sapiens ATP-binding cassette, sub-family D (ALD), member 4 (ABCD4), transcript variant 2, transcribed RNA.	-0.01	-0.11	-0.04	-0.09	-0.03	0.07
6420427	ABCD4	Homo sapiens ATP-binding cassette, sub-family D (ALD), member 4 (ABCD4), transcript variant 4, mRNA.	-0.02	-0.12	0.04	-0.1	0.06	0.16
7200102	ABCD4	Homo sapiens ATP-binding cassette, sub-family D (ALD), member 4 (ABCD4), transcript variant 2, mRNA.	0.05	0.04	-0.1	-0.01	-0.15	-0.14
1090543	ABCE1	Homo sapiens ATP-binding cassette, sub-family E (OABP), member 1 (ABCE1), transcript variant 2, mRNA.	-0.88	-0.32	-0.3	0.56	0.58	0.02
5310152	ABCE1	Homo sapiens ATP-binding cassette, sub-family E (OABP), member 1 (ABCE1), transcript variant 2, mRNA.	-0.98	-0.48	-0.23	0.49	0.75	0.25
2190273	ABCF1	Homo sapiens ATP-binding cassette, sub-family F (GCN20), member 1 (ABCF1), transcript variant 1, mRNA.	-0.25	-0.43	0.08	-0.18	0.33	0.51
7380113	ABCF1	Homo sapiens ATP-binding cassette, sub-family F (GCN20), member 1 (ABCF1), transcript variant 1, mRNA.	0.2	-0.03	0.11	-0.23	-0.09	0.14
2230039	ABCF2	Homo sapiens ATP-binding cassette, sub-family F (GCN20), member 2 (ABCF2), nuclear gene encoding mitochondrial protein, transcript variant 2, mRNA.	-0.08	-0.09	0.05	-0.01	0.13	0.14
5420142	ABCF2	Homo sapiens ATP-binding cassette, sub-family F (GCN20), member 2 (ABCF2), nuclear gene encoding mitochondrial protein, transcript variant 2, mRNA.	-0.52	-0.27	0.25	0.25	0.77	0.52
7100039	ABCF2	Homo sapiens ATP-binding cassette, sub-family F (GCN20), member 2 (ABCF2), nuclear gene encoding mitochondrial protein, transcript variant 1, mRNA.	0.29	-0.09	0.14	-0.39	-0.15	0.23
4560689	ABCF3	Homo sapiens ATP-binding cassette, sub-family F (GCN20), member 3 (ABCF3), mRNA.	-0.18	-0.13	0.01	0.06	0.19	0.13
3440292	ABCG1	Homo sapiens ATP-binding cassette, sub-family G (WHITE), member 1 (ABCG1), transcript variant 5, mRNA.	-0.09	-0.1	-0.04	-0.01	0.05	0.06
4290020	ABCG1	Homo sapiens ATP-binding cassette, sub-family G (WHITE), member 1 (ABCG1), transcript variant 1, mRNA.	-0.08	-0.13	0.03	-0.04	0.11	0.15
4540091	ABCG1	Homo sapiens ATP-binding cassette, sub-family G (WHITE), member 1 (ABCG1), transcript variant 7, mRNA.	0.08	0.06	-0.01	-0.02	-0.09	-0.07
5860377	ABCG1	Homo sapiens ATP-binding cassette, sub-family G (WHITE), member 1 (ABCG1), transcript variant 2, mRNA.	0.02	0.08	0.06	0.07	0.04	-0.02
6060377	ABCG1	Homo sapiens ATP-binding cassette, sub-family G (WHITE), member 1 (ABCG1), transcript variant 2, mRNA.	-0.04	0.05	-0.06	0.09	-0.02	-0.11
6450059	ABCG1	Homo sapiens ATP-binding cassette, sub-family G (WHITE), member 1 (ABCG1), transcript variant 3, mRNA.	-0.08	-0.15	-0.03	-0.07	0.05	0.12
7160220	ABCG2	Homo sapiens ATP-binding cassette, sub-family G (WHITE), member 2 (ABCG2), mRNA.	-0.03	0.04	0.04	0.07	0.07	0
3360390	ABCG4	Homo sapiens ATP-binding cassette, sub-family G (WHITE), member 4 (ABCG4), mRNA.	0.03	0.05	-0.16	0.03	-0.18	-0.21
6290575	ABCG5	Homo sapiens ATP-binding cassette, sub-family G (WHITE), member 5 (ABCG5), mRNA.	-0.06	-0.02	-0.01	0.04	0.05	0.01
2690367	ABCG8	Homo sapiens ATP-binding cassette, sub-family G (WHITE), member 8 (ABCG8), mRNA.	0	-0.09	-0.14	-0.09	-0.14	-0.05
620113	ABHD1	Homo sapiens abhydrolase domain containing 1 (ABHD1), mRNA.	0.23	0.05	-0.08	-0.18	-0.31	-0.12
1300328	ABHD10	Homo sapiens abhydrolase domain containing 10 (ABHD10), mRNA.	-0.8	-0.6	-1.27	0.2	-0.47	-0.67
1940068	ABHD11	Homo sapiens abhydrolase domain containing 11 (ABHD11), transcript variant 6, mRNA.	-0.44	-0.17	-0.33	0.28	0.11	-0.16
3170639	ABHD11	Homo sapiens abhydrolase domain containing 11 (ABHD11), transcript variant 4, mRNA.	-0.03	0.05	0.2	0.08	0.23	0.15
6110592	ABHD11	Homo sapiens abhydrolase domain containing 11 (ABHD11), transcript variant 1, mRNA.	-0.43	-0.42	-0.45	0.01	-0.02	-0.02
2710615	ABHD12	Homo sapiens abhydrolase domain containing 12 (ABHD12), transcript variant 2, mRNA.	0.42	0.99	0	0.57	-0.42	-0.99
7100615	ABHD12	Homo sapiens abhydrolase domain containing 12 (ABHD12), transcript variant 1, mRNA.	-0.09	-0.09	-0.49	0	-0.4	-0.4
7610382	ABHD12	Homo sapiens abhydrolase domain containing 12 (ABHD12), transcript variant 1, mRNA.	-0.23	-0.27	-0.9	-0.05	-0.67	-0.62
2690040	ABHD12B	Homo sapiens abhydrolase domain containing 12B (ABHD12B), transcript variant 2, mRNA.	0.05	-0.04	-0.04	-0.09	-0.09	0
3120274	ABHD12B	Homo sapiens abhydrolase domain containing 12B (ABHD12B), transcript variant 2, mRNA.	0.1	0.04	-0.09	-0.06	-0.19	-0.13
4880437	ABHD12B	Homo sapiens abhydrolase domain containing 12B (ABHD12B), transcript variant 2, mRNA.	-0.19	-0.15	-0.07	0.04	0.12	0.08
4810600	ABHD13	Homo sapiens abhydrolase domain containing 13 (ABHD13), mRNA.	-0.03	0	-0.04	0.02	-0.01	-0.04
5870288	ABHD13	Homo sapiens abhydrolase domain containing 13 (ABHD13), mRNA.	-0.16	0.04	-0.03	0.2	0.13	-0.07
1430360	ABHD14A	Homo sapiens abhydrolase domain containing 14A (ABHD14A), mRNA.	-0.74	-0.08	-0.05	0.66	0.69	0.03
150064	ABHD14B	Homo sapiens abhydrolase domain containing 14B (ABHD14B), mRNA.	-0.43	-0.66	-0.66	-0.23	-0.23	0
5340450	ABHD15	Homo sapiens abhydrolase domain containing 15 (ABHD15), mRNA.	0.14	-0.29	-0.45	-0.42	-0.59	-0.16
2970201	ABHD2	Homo sapiens abhydrolase domain containing 2 (ABHD2), transcript variant 2, mRNA.	-0.53	-0.37	0.13	0.16	0.66	0.5
6520291	ABHD2	Homo sapiens abhydrolase domain containing 2 (ABHD2), transcript variant 1, mRNA.	0.03	0.07	0.25	0.05	0.22	0.17
6900475	ABHD2	Homo sapiens abhydrolase domain containing 2 (ABHD2), transcript variant 2, mRNA.	-0.68	-0.88	-0.05	-0.2	0.62	0.83
5050241	ABHD3	Homo sapiens abhydrolase domain containing 3 (ABHD3), mRNA.	-0.18	-0.09	-0.73	0.08	-0.56	-0.64
3120014	ABHD4	Homo sapiens abhydrolase domain containing 4 (ABHD4), mRNA.	-0.12	0.06	0.12	0.17	0.24	0.07
5860215	ABHD5	Homo sapiens abhydrolase domain containing 5 (ABHD5), mRNA.	-0.25	-0.46	0.21	-0.21	0.46	0.67
2690402	ABHD6	Homo sapiens abhydrolase domain containing 6 (ABHD6), mRNA.	-0.21	-0.7	-1.81	-0.49	-1.6	-1.11
1240672	ABHD7	Homo sapiens abhydrolase domain containing 7 (ABHD7), mRNA.	-0.28	-0.74	-0.23	-0.46	0.06	0.51
4880288	ABHD8	Homo sapiens abhydrolase domain containing 8 (ABHD8), mRNA.	0.25	0.47	0.6	0.22	0.35	0.13
2710070	ABHD9	Homo sapiens abhydrolase domain containing 9 (ABHD9), mRNA.	0.06	0.05	0.11	-0.01	0.06	0.06
3520706	ABI1	Homo sapiens abl-interactor 1 (ABI1), transcript variant 1, mRNA.	-0.04	0.13	0	0.18	0.04	-0.14
5130725	ABI1	Homo sapiens abl-interactor 1 (ABI1), transcript variant 3, mRNA.	0.43	0.59	-0.75	0.15	-1.18	-1.34
670326	ABI2	PREDICTED: Homo sapiens abl interactor 2 (ABI2), mRNA.	-0.09	-0.01	0.02	0.08	0.1	0.02
2000100	ABI2	PREDICTED: Homo sapiens abl interactor 2 (ABI2), mRNA.	-0.04	-0.13	0.21	-0.09	0.25	0.34
5820379	ABI2	PREDICTED: Homo sapiens abl interactor 2 (ABI2), mRNA.	0.02	0.15	0.19	0.13	0.17	0.05
6860487	ABI2	PREDICTED: Homo sapiens abl interactor 2, transcript variant 2 (ABI2), mRNA.	-0.03	-0.15	-0.02	-0.12	0.01	0.13
3840717	ABI3	Homo sapiens ABI family, member 3 (ABI3), transcript variant 1, mRNA.	-0.15	-0.01	-0.03	0.14	0.12	-0.02
6980739	ABI3BP	Homo sapiens ABI gene family, member 3 (NESH) binding protein (ABI3BP), mRNA.	-0.02	-0.09	2.69	-0.07	2.71	2.78
4180088	ABL1	Homo sapiens c-abl oncogene 1, receptor tyrosine kinase (ABL1), transcript variant a, mRNA.	0.44	0.89	0.49	0.45	0.05	-0.4
4590440	ABL1	Homo sapiens c-abl oncogene 1, receptor tyrosine kinase (ABL1), transcript variant b, mRNA.	-0.12	-0.07	-0.02	0.04	0.1	0.05
4880170	ABL1	Homo sapiens c-abl oncogene 1, receptor tyrosine kinase (ABL1), transcript variant a, mRNA.	0.02	0.12	-0.06	0.1	-0.07	-0.17
1990288	ABL2	Homo sapiens v-abl Abelson murine leukemia viral oncogene homolog 2 (arg, Abelson-related gene) (ABL2), transcript variant b, mRNA.	-0.13	0.04	-0.05	0.17	0.08	-0.09
2510520	ABL2	Homo sapiens v-abl Abelson murine leukemia viral oncogene homolog 2 (arg, Abelson-related gene) (ABL2), transcript variant a, mRNA.	-0.52	-0.23	-0.14	0.29	0.38	0.09
4670717	ABL2	Homo sapiens v-abl Abelson murine leukemia viral oncogene homolog 2 (arg, Abelson-related gene) (ABL2), transcript variant b, mRNA.	-0.51	-0.31	-0.12	0.2	0.39	0.19
2570112	ABLIM1	Homo sapiens actin binding LIM protein 1 (ABLIM1), transcript variant 4, mRNA.	0.44	-0.18	-0.17	-0.62	-0.62	0
3610315	ABLIM1	Homo sapiens actin binding LIM protein 1 (ABLIM1), transcript variant 4, mRNA.	-0.12	-0.15	-0.13	-0.03	-0.01	0.02
6130162	ABLIM1	Homo sapiens actin binding LIM protein 1 (ABLIM1), transcript variant 1, mRNA.	0.04	0.15	0.08	0.11	0.04	-0.07
6400243	ABLIM1	Homo sapiens actin binding LIM protein 1 (ABLIM1), transcript variant 2, mRNA.	0.01	-0.18	-0.13	-0.19	-0.14	0.05
2260471	ABLIM2	Homo sapiens actin binding LIM protein family, member 2 (ABLIM2), mRNA.	-0.08	-0.02	-0.05	0.06	0.03	-0.03
2350747	ABLIM3	Homo sapiens actin binding LIM protein family, member 3 (ABLIM3), mRNA.	-0.32	0.19	0.71	0.51	1.03	0.52
1240575	ABO	Homo sapiens ABO blood group (transferase A, alpha 1-3-N-acetylgalactosaminyltransferase; transferase B, alpha 1-3-galactosyltransferase) (ABO), mRNA.	0.05	0.01	-0.02	-0.04	-0.07	-0.03
5420440	ABP1	Homo sapiens amiloride binding protein 1 (amine oxidase (copper-containing)) (ABP1), mRNA.	0.02	0.05	0.08	0.03	0.05	0.02
620240	ABR	Homo sapiens active BCR-related gene (ABR), transcript variant 2, mRNA.	1.64	0.66	0.31	-0.98	-1.33	-0.35
5860431	ABR	Homo sapiens active BCR-related gene (ABR), transcript variant 2, mRNA.	-0.43	-0.21	-0.38	0.22	0.05	-0.17
6270753	ABR	Homo sapiens active BCR-related gene (ABR), transcript variant 1, mRNA.	0.34	0.06	0.04	-0.29	-0.3	-0.02
3610382	ABRA	Homo sapiens actin-binding Rho activating protein (ABRA), mRNA.	0.05	0.09	0.07	0.03	0.01	-0.02
6480392	ABT1	Homo sapiens activator of basal transcription 1 (ABT1), mRNA.	-0.43	-0.34	-0.11	0.09	0.32	0.23
2970044	ABTB1	Homo sapiens ankyrin repeat and BTB (POZ) domain containing 1 (ABTB1), transcript variant 1, mRNA.	0.41	0.09	0.4	-0.32	-0.01	0.31
6620609	ABTB1	Homo sapiens ankyrin repeat and BTB (POZ) domain containing 1 (ABTB1), transcript variant 3, mRNA.	0.19	0.39	0.42	0.19	0.23	0.03
940148	ABTB2	Homo sapiens ankyrin repeat and BTB (POZ) domain containing 2 (ABTB2), mRNA.	0.35	0.51	0.39	0.16	0.04	-0.12
3520753	ACAA1	Homo sapiens acetyl-Coenzyme A acyltransferase 1 (peroxisomal 3-oxoacyl-Coenzyme A thiolase) (ACAA1), nuclear gene encoding mitochondrial protein, mRNA.	-0.16	-0.59	-0.86	-0.43	-0.7	-0.27
1450093	ACAA2	Homo sapiens acetyl-Coenzyme A acyltransferase 2 (mitochondrial 3-oxoacyl-Coenzyme A thiolase) (ACAA2), nuclear gene encoding mitochondrial protein, mRNA.	-0.01	0.08	-1.02	0.09	-1.01	-1.11
2190414	ACACA	Homo sapiens acetyl-Coenzyme A carboxylase alpha (ACACA), transcript variant 3, mRNA.	-0.57	-0.2	0.15	0.36	0.72	0.36
2630692	ACACA	Homo sapiens acetyl-Coenzyme A carboxylase alpha (ACACA), transcript variant 2, mRNA.	-0.39	-0.08	0.28	0.32	0.67	0.36
6650328	ACACA	Homo sapiens acetyl-Coenzyme A carboxylase alpha (ACACA), transcript variant 2, mRNA.	0.01	0.01	-0.03	0	-0.04	-0.03
2230678	ACACB	Homo sapiens acetyl-Coenzyme A carboxylase beta (ACACB), mRNA.	0.6	0.11	-0.59	-0.48	-1.18	-0.7
6560327	ACAD10	Homo sapiens acyl-Coenzyme A dehydrogenase family, member 10 (ACAD10), mRNA.	0.57	0.43	-0.11	-0.13	-0.68	-0.54
3370136	ACAD11	Homo sapiens acyl-Coenzyme A dehydrogenase family, member 11 (ACAD11), mRNA.	0.41	-0.17	-0.17	-0.58	-0.58	0
730671	ACAD8	Homo sapiens acyl-Coenzyme A dehydrogenase family, member 8 (ACAD8), nuclear gene encoding mitochondrial protein, mRNA.	-0.41	-0.56	-0.27	-0.15	0.15	0.29
2650324	ACAD8	Homo sapiens acyl-Coenzyme A dehydrogenase family, member 8 (ACAD8), mRNA.	0.02	0.12	0.24	0.1	0.22	0.12
5340561	ACAD9	Homo sapiens acyl-Coenzyme A dehydrogenase family, member 9 (ACAD9), mRNA.	-0.51	-0.32	-0.22	0.2	0.29	0.09
130193	ACADL	Homo sapiens acyl-Coenzyme A dehydrogenase, long chain (ACADL), nuclear gene encoding mitochondrial protein, mRNA.	-0.15	-0.03	-0.01	0.12	0.14	0.02
430139	ACADM	Homo sapiens acyl-Coenzyme A dehydrogenase, C-4 to C-12 straight chain (ACADM), nuclear gene encoding mitochondrial protein, mRNA.	-0.34	-0.13	-0.73	0.21	-0.4	-0.6
2470279	ACADM	Homo sapiens acyl-Coenzyme A dehydrogenase, C-4 to C-12 straight chain (ACADM), nuclear gene encoding mitochondrial protein, mRNA.	-0.47	-0.03	-0.66	0.44	-0.19	-0.63
110441	ACADS	Homo sapiens acyl-Coenzyme A dehydrogenase, C-2 to C-3 short chain (ACADS), nuclear gene encoding mitochondrial protein, mRNA.	0.03	-0.22	-0.64	-0.24	-0.67	-0.42
3610136	ACADSB	Homo sapiens acyl-Coenzyme A dehydrogenase, short/branched chain (ACADSB), nuclear gene encoding mitochondrial protein, mRNA.	-0.08	-0.21	-0.27	-0.13	-0.19	-0.06
610093	ACADVL	Homo sapiens acyl-Coenzyme A dehydrogenase, very long chain (ACADVL), nuclear gene encoding mitochondrial protein, transcript variant 1, mRNA.	-0.08	-0.05	-0.61	0.03	-0.52	-0.55
1170647	ACADVL	Homo sapiens acyl-Coenzyme A dehydrogenase, very long chain (ACADVL), nuclear gene encoding mitochondrial protein, transcript variant 2, mRNA.	0.16	0.33	-0.97	0.17	-1.13	-1.3
1240551	ACADVL	Homo sapiens acyl-Coenzyme A dehydrogenase, very long chain (ACADVL), nuclear gene encoding mitochondrial protein, transcript variant 1, mRNA.	-0.17	0.1	-1.17	0.26	-1	-1.27
6770470	ACAN	Homo sapiens aggrecan (ACAN), transcript variant 2, mRNA.	-0.11	-0.01	-0.05	0.1	0.06	-0.05
7210682	ACAP1	Homo sapiens ArfGAP with coiled-coil, ankyrin repeat and PH domains 1 (ACAP1), mRNA.	-0.02	0.01	-0.09	0.03	-0.07	-0.09
4280026	ACAP2	Homo sapiens ArfGAP with coiled-coil, ankyrin repeat and PH domains 2 (ACAP2), mRNA.	0.23	0.24	0.13	0.02	-0.09	-0.11
4850215	ACAP3	Homo sapiens ArfGAP with coiled-coil, ankyrin repeat and PH domains 3 (ACAP3), mRNA.	-0.08	0.05	-0.37	0.13	-0.29	-0.43
2070605	ACAT1	Homo sapiens acetyl-Coenzyme A acetyltransferase 1 (ACAT1), nuclear gene encoding mitochondrial protein, mRNA.	-0.52	0.19	-0.94	0.71	-0.42	-1.13
6420056	ACAT2	Homo sapiens acetyl-Coenzyme A acetyltransferase 2 (acetoacetyl Coenzyme A thiolase) (ACAT2), mRNA.	-0.07	-0.21	-0.16	-0.14	-0.09	0.05
7330753	ACAT2	Homo sapiens acetyl-Coenzyme A acetyltransferase 2 (ACAT2), mRNA.	-1.57	-1.03	-0.51	0.54	1.06	0.52
5890112	ACBD3	Homo sapiens acyl-Coenzyme A binding domain containing 3 (ACBD3), mRNA.	0.19	0.23	-0.07	0.04	-0.26	-0.3
70068	ACBD4	Homo sapiens acyl-Coenzyme A binding domain containing 4 (ACBD4), mRNA.	-0.08	0.1	-0.16	0.18	-0.08	-0.26
150156	ACBD5	Homo sapiens acyl-Coenzyme A binding domain containing 5 (ACBD5), transcript variant 1, mRNA.	0.02	-0.16	-0.28	-0.17	-0.3	-0.12
3390228	ACBD5	Homo sapiens acyl-Coenzyme A binding domain containing 5 (ACBD5), transcript variant 1, mRNA.	-0.1	0.03	-0.08	0.13	0.02	-0.11
4060435	ACBD5	Homo sapiens acyl-Coenzyme A binding domain containing 5 (ACBD5), transcript variant 1, mRNA.	-0.06	0.01	-0.27	0.07	-0.22	-0.28
870349	ACBD6	Homo sapiens acyl-Coenzyme A binding domain containing 6 (ACBD6), mRNA.	-0.34	-0.32	-0.43	0.02	-0.09	-0.11
630678	ACBD7	PREDICTED: Homo sapiens acyl-Coenzyme A binding domain containing 7 (ACBD7), mRNA.	-0.23	0.02	-0.06	0.25	0.17	-0.08
1410367	ACBD7	Homo sapiens acyl-Coenzyme A binding domain containing 7 (ACBD7), mRNA.	-0.08	-0.15	-0.03	-0.06	0.05	0.12
240592	ACCN1	Homo sapiens amiloride-sensitive cation channel 1, neuronal (ACCN1), transcript variant 2, mRNA.	-0.14	-0.15	-0.03	0	0.11	0.11
2100255	ACCN1	Homo sapiens amiloride-sensitive cation channel 1, neuronal (ACCN1), transcript variant 2, mRNA.	0.09	-0.07	-0.07	-0.17	-0.17	0
1690050	ACCN2	Homo sapiens amiloride-sensitive cation channel 2, neuronal (ACCN2), transcript variant 2, mRNA.	0.46	0.28	-0.12	-0.18	-0.57	-0.39
3290445	ACCN2	Homo sapiens amiloride-sensitive cation channel 2, neuronal (ACCN2), transcript variant 1, mRNA.	0.05	-0.03	-0.09	-0.08	-0.13	-0.06
6110482	ACCN3	Homo sapiens amiloride-sensitive cation channel 3 (ACCN3), transcript variant 3, mRNA.	-0.16	-0.1	-0.1	0.06	0.05	0
6130451	ACCN3	Homo sapiens amiloride-sensitive cation channel 3 (ACCN3), transcript variant 2, mRNA.	-0.16	0.14	-0.02	0.29	0.14	-0.16
2850341	ACCN4	Homo sapiens amiloride-sensitive cation channel 4, pituitary (ACCN4), transcript variant 1, mRNA.	0.03	0.09	0.01	0.06	-0.01	-0.08
3190082	ACCN4	Homo sapiens amiloride-sensitive cation channel 4, pituitary (ACCN4), transcript variant 1, mRNA.	-0.02	-0.09	0.03	-0.07	0.05	0.12
6130408	ACCN4	Homo sapiens amiloride-sensitive cation channel 4, pituitary (ACCN4), transcript variant 1, mRNA.	0	-0.05	-0.05	-0.05	-0.05	0
3310397	ACCN5	Homo sapiens amiloride-sensitive cation channel 5, intestinal (ACCN5), mRNA.	-0.02	-0.19	-0.08	-0.16	-0.06	0.11
3390379	ACCS	Homo sapiens 1-aminocyclopropane-1-carboxylate synthase homolog (Arabidopsis)(non-functional) (ACCS), transcript variant 1, mRNA.	0.37	0.44	-0.26	0.07	-0.63	-0.7
4880612	ACCSL	Homo sapiens 1-aminocyclopropane-1-carboxylate synthase homolog (Arabidopsis)(non-functional)-like (ACCSL), mRNA.	0.11	0.14	0.09	0.03	-0.01	-0.05
6130291	ACCSL	Homo sapiens 1-aminocyclopropane-1-carboxylate synthase homolog (Arabidopsis)(non-functional)-like (ACCSL), mRNA.	0.08	0.19	0	0.11	-0.08	-0.19
1300154	ACD	Homo sapiens adrenocortical dysplasia homolog (mouse) (ACD), transcript variant 2, mRNA.	-0.02	-0.07	0.04	-0.05	0.06	0.11
3060725	ACE	Homo sapiens angiotensin I converting enzyme (peptidyl-dipeptidase A) 1 (ACE), transcript variant 3, mRNA.	-0.11	-0.06	0.07	0.05	0.18	0.13
3460364	ACE	Homo sapiens angiotensin I converting enzyme (peptidyl-dipeptidase A) 1 (ACE), transcript variant 2, mRNA.	0.21	0.12	0.11	-0.09	-0.1	-0.01
3830398	ACE	Homo sapiens angiotensin I converting enzyme (peptidyl-dipeptidase A) 1 (ACE), transcript variant 1, mRNA.	0.21	0.04	0.04	-0.18	-0.17	0.01
7100468	ACE2	Homo sapiens angiotensin I converting enzyme (peptidyl-dipeptidase A) 2 (ACE2), mRNA.	-0.05	-0.02	0.03	0.03	0.08	0.05
650131	ACER1	Homo sapiens alkaline ceramidase 1 (ACER1), mRNA.	-0.13	-0.01	0.08	0.12	0.21	0.09
3360019	ACER1	Homo sapiens alkaline ceramidase 1 (ACER1), mRNA.	0.05	0.03	-0.03	-0.03	-0.08	-0.06
520500	ACER2	Homo sapiens alkaline ceramidase 2 (ACER2), mRNA.	-0.02	-0.28	-0.21	-0.26	-0.19	0.07
1010307	ACER2	Homo sapiens alkaline ceramidase 2 (ACER2), mRNA.	-0.08	-0.02	-0.19	0.06	-0.11	-0.17
2360228	ACER3	Homo sapiens alkaline ceramidase 3 (ACER3), mRNA.	-0.47	-0.43	-0.37	0.03	0.1	0.07
1170594	ACHE	Homo sapiens acetylcholinesterase (Yt blood group) (ACHE), transcript variant E4-E6, mRNA.	0.03	0.12	-0.12	0.09	-0.15	-0.24
1710500	ACHE	Homo sapiens acetylcholinesterase (YT blood group) (ACHE), transcript variant E4-E5, mRNA.	-0.07	0.03	-0.07	0.1	0	-0.1
2190168	ACHE	Homo sapiens acetylcholinesterase (YT blood group) (ACHE), transcript variant E4-E5, mRNA.	0.05	0.01	-0.01	-0.05	-0.07	-0.02
4860204	ACIN1	Homo sapiens apoptotic chromatin condensation inducer 1 (ACIN1), mRNA.	0.31	-0.13	0.19	-0.45	-0.12	0.33
4200259	ACLY	Homo sapiens ATP citrate lyase (ACLY), transcript variant 2, mRNA.	-0.61	-0.45	-0.32	0.16	0.3	0.13
4290279	ACLY	Homo sapiens ATP citrate lyase (ACLY), transcript variant 1, mRNA.	-0.5	-0.86	-0.23	-0.36	0.27	0.62
7040450	ACMSD	Homo sapiens aminocarboxymuconate semialdehyde decarboxylase (ACMSD), mRNA.	0.11	0.02	-0.01	-0.09	-0.12	-0.02
520575	ACN9	Homo sapiens ACN9 homolog (S. cerevisiae) (ACN9), mRNA.	0.31	-0.37	-1.2	-0.68	-1.51	-0.83
6040088	ACN9	Homo sapiens ACN9 homolog (S. cerevisiae) (ACN9), mRNA.	0.17	-0.11	-0.79	-0.27	-0.95	-0.68
2450608	ACO1	Homo sapiens aconitase 1, soluble (ACO1), mRNA.	0.28	-0.21	2.54	-0.49	2.25	2.75
3930639	ACO2	Homo sapiens aconitase 2, mitochondrial (ACO2), nuclear gene encoding mitochondrial protein, mRNA.	-0.21	-0.36	-0.67	-0.14	-0.46	-0.32
4810471	ACOT1	Homo sapiens acyl-CoA thioesterase 1 (ACOT1), mRNA.	-0.33	-0.02	-0.23	0.3	0.09	-0.21
4900438	ACOT1	Homo sapiens acyl-CoA thioesterase 1 (ACOT1), mRNA.	-0.49	-0.31	-0.31	0.17	0.18	0.01
1050253	ACOT11	Homo sapiens acyl-CoA thioesterase 11 (ACOT11), transcript variant 2, mRNA.	-0.52	-0.86	-0.93	-0.34	-0.42	-0.08
7400315	ACOT11	Homo sapiens acyl-CoA thioesterase 11 (ACOT11), transcript variant 1, mRNA.	-0.02	-0.14	0.1	-0.12	0.13	0.25
2070181	ACOT12	Homo sapiens acyl-CoA thioesterase 12 (ACOT12), mRNA.	0.05	-0.07	-0.13	-0.13	-0.19	-0.06
1230189	ACOT2	Homo sapiens acyl-CoA thioesterase 2 (ACOT2), mRNA.	-0.11	0.01	0	0.12	0.11	-0.01
6290059	ACOT2	Homo sapiens acyl-CoA thioesterase 2 (ACOT2), nuclear gene encoding mitochondrial protein, mRNA.	-0.3	0.02	-0.08	0.31	0.22	-0.1
4780709	ACOT4	Homo sapiens acyl-CoA thioesterase 4 (ACOT4), mRNA.	-0.08	-1.6	-1.57	-1.51	-1.48	0.03
4920072	ACOT6	Homo sapiens acyl-CoA thioesterase 6 (ACOT6), mRNA.	0.07	0.02	0.09	-0.05	0.02	0.07
2320553	ACOT7	Homo sapiens acyl-CoA thioesterase 7 (ACOT7), transcript variant hBACHd, mRNA.	-0.03	0.14	2.06	0.17	2.09	1.92
3460681	ACOT7	Homo sapiens acyl-CoA thioesterase 7 (ACOT7), transcript variant hBACHa/X, mRNA.	-0.28	-0.11	-0.18	0.16	0.1	-0.06
4290050	ACOT7	Homo sapiens acyl-CoA thioesterase 7 (ACOT7), transcript variant hBACHb, mRNA.	-1.12	-0.16	-0.08	0.96	1.04	0.08
5290564	ACOT7	Homo sapiens acyl-CoA thioesterase 7 (ACOT7), transcript variant hBACHc, mRNA.	0.22	0.13	0.18	-0.09	-0.04	0.06
6040403	ACOT7	Homo sapiens acyl-CoA thioesterase 7 (ACOT7), transcript variant hBACHa, mRNA.	0.14	0.14	0.06	0	-0.09	-0.08
6580639	ACOT7	Homo sapiens acyl-CoA thioesterase 7 (ACOT7), transcript variant hBACHa, mRNA.	-1.32	-0.31	-0.16	1.01	1.16	0.14
7610044	ACOT7	Homo sapiens acyl-CoA thioesterase 7 (ACOT7), transcript variant hBACHb, mRNA.	0.01	0.27	-0.05	0.27	-0.06	-0.33
2900291	ACOT8	Homo sapiens acyl-CoA thioesterase 8 (ACOT8), transcript variant 1, mRNA.	-0.24	-0.19	-0.44	0.05	-0.2	-0.25
5220497	ACOT9	Homo sapiens acyl-CoA thioesterase 9 (ACOT9), transcript variant 1, mRNA.	-0.37	0.08	-0.56	0.44	-0.19	-0.64
7160592	ACOT9	Homo sapiens acyl-CoA thioesterase 9 (ACOT9), transcript variant 2, mRNA.	-0.75	-0.27	-0.94	0.49	-0.19	-0.67
1190327	ACOX1	Homo sapiens acyl-Coenzyme A oxidase 1, palmitoyl (ACOX1), transcript variant 2, mRNA.	0.19	-0.05	-0.08	-0.25	-0.27	-0.02
3940408	ACOX1	Homo sapiens acyl-Coenzyme A oxidase 1, palmitoyl (ACOX1), transcript variant 2, mRNA.	-0.05	0.14	0.11	0.19	0.16	-0.03
6180324	ACOX1	Homo sapiens acyl-Coenzyme A oxidase 1, palmitoyl (ACOX1), transcript variant 1, mRNA.	0.06	0.03	0.16	-0.03	0.1	0.13
1010114	ACOX2	Homo sapiens acyl-Coenzyme A oxidase 2, branched chain (ACOX2), mRNA.	-0.03	-0.03	0.12	0	0.15	0.15
4540010	ACOX3	Homo sapiens acyl-Coenzyme A oxidase 3, pristanoyl (ACOX3), mRNA.	-0.03	-0.44	-0.8	-0.41	-0.78	-0.36
1300300	ACOXL	Homo sapiens acyl-Coenzyme A oxidase-like (ACOXL), mRNA.	0.07	0.02	0.09	-0.05	0.02	0.06
1500152	ACP1	Homo sapiens acid phosphatase 1, soluble (ACP1), transcript variant 2, mRNA.	-0.03	-0.07	0.19	-0.04	0.22	0.26
6110672	ACP1	Homo sapiens acid phosphatase 1, soluble (ACP1), transcript variant 4, mRNA.	-0.15	-0.47	0.17	-0.31	0.33	0.64
2480025	ACP2	Homo sapiens acid phosphatase 2, lysosomal (ACP2), mRNA.	-0.21	-0.68	0.12	-0.47	0.34	0.81
7050082	ACP5	Homo sapiens acid phosphatase 5, tartrate resistant (ACP5), mRNA.	0.59	-0.05	-1.36	-0.65	-1.96	-1.31
4670671	ACP6	Homo sapiens acid phosphatase 6, lysophosphatidic (ACP6), mRNA.	-0.19	0.11	0.01	0.31	0.2	-0.1
3800538	ACPL2	Homo sapiens acid phosphatase-like 2 (ACPL2), mRNA.	0.16	0.25	0.41	0.09	0.24	0.15
5720537	ACPL2	Homo sapiens acid phosphatase-like 2 (ACPL2), transcript variant 1, mRNA.	0.19	0.18	0.42	-0.01	0.24	0.24
2680725	ACPP	Homo sapiens acid phosphatase, prostate (ACPP), mRNA.	-0.23	-0.06	0.25	0.17	0.48	0.31
2690369	ACPT	Homo sapiens acid phosphatase, testicular (ACPT), mRNA.	0.02	0.03	0.05	0.01	0.03	0.02
6280204	ACPT	Homo sapiens acid phosphatase, testicular (ACPT), mRNA.	-0.04	0.07	-0.07	0.12	-0.03	-0.15
6900576	ACR	Homo sapiens acrosin (ACR), mRNA.	-0.15	-0.09	-0.25	0.06	-0.1	-0.16
7510253	ACRBP	Homo sapiens acrosin binding protein (ACRBP), mRNA.	0	-0.06	0.01	-0.05	0.01	0.07
3850192	ACRC	Homo sapiens acidic repeat containing (ACRC), mRNA.	-0.13	-0.02	-0.01	0.11	0.12	0.01
2570576	ACRV1	Homo sapiens acrosomal vesicle protein 1 (ACRV1), transcript variant 11, mRNA.	0.12	0.06	0.23	-0.06	0.11	0.17
5550075	ACRV1	Homo sapiens acrosomal vesicle protein 1 (ACRV1), transcript variant 5, mRNA.	0.01	-0.13	0.06	-0.14	0.05	0.19
2480730	ACSBG1	Homo sapiens acyl-CoA synthetase bubblegum family member 1 (ACSBG1), mRNA.	-0.25	0.73	-0.24	0.98	0.01	-0.97
1660376	ACSBG2	Homo sapiens acyl-CoA synthetase bubblegum family member 2 (ACSBG2), mRNA.	0.03	0.02	0.02	-0.01	-0.01	0
2810253	ACSF2	Homo sapiens acyl-CoA synthetase family member 2 (ACSF2), mRNA.	0.79	0.62	1.24	-0.17	0.45	0.62
5820142	ACSF3	Homo sapiens acyl-CoA synthetase family member 3 (ACSF3), mRNA.	-0.2	-0.11	-0.22	0.09	-0.02	-0.11
1030431	ACSL1	Homo sapiens acyl-CoA synthetase long-chain family member 1 (ACSL1), mRNA.	-0.91	-0.43	-1.03	0.48	-0.12	-0.6
1580524	ACSL3	Homo sapiens acyl-CoA synthetase long-chain family member 3 (ACSL3), transcript variant 2, mRNA.	-0.25	0.02	0.6	0.27	0.85	0.58
3440367	ACSL3	Homo sapiens acyl-CoA synthetase long-chain family member 3 (ACSL3), transcript variant 1, mRNA.	-0.07	-0.24	-0.09	-0.17	-0.02	0.15
3930593	ACSL3	Homo sapiens acyl-CoA synthetase long-chain family member 3 (ACSL3), transcript variant 1, mRNA.	-0.29	-0.28	-0.05	0.02	0.25	0.23
130131	ACSL4	Homo sapiens acyl-CoA synthetase long-chain family member 4 (ACSL4), transcript variant 2, mRNA.	-0.04	0.15	0.29	0.19	0.33	0.15
3800133	ACSL4	Homo sapiens acyl-CoA synthetase long-chain family member 4 (ACSL4), transcript variant 2, mRNA.	0	0	0.08	-0.01	0.07	0.08
6580411	ACSL4	Homo sapiens acyl-CoA synthetase long-chain family member 4 (ACSL4), transcript variant 2, mRNA.	0.06	-0.01	0	-0.07	-0.06	0
7000307	ACSL4	Homo sapiens acyl-CoA synthetase long-chain family member 4 (ACSL4), transcript variant 1, mRNA.	-0.32	-0.17	1.5	0.15	1.81	1.67
620577	ACSL5	Homo sapiens acyl-CoA synthetase long-chain family member 5 (ACSL5), transcript variant 2, mRNA.	0	0.17	-0.08	0.17	-0.08	-0.25
2320332	ACSL5	Homo sapiens acyl-CoA synthetase long-chain family member 5 (ACSL5), transcript variant 2, mRNA.	-0.08	0.08	-0.05	0.15	0.02	-0.13
6380228	ACSL5	Homo sapiens acyl-CoA synthetase long-chain family member 5 (ACSL5), transcript variant 3, mRNA.	-0.05	0.03	0.05	0.08	0.1	0.02
6400707	ACSL5	Homo sapiens acyl-CoA synthetase long-chain family member 5 (ACSL5), transcript variant 1, mRNA.	-0.03	-0.12	-0.09	-0.08	-0.06	0.03
7040286	ACSL5	Homo sapiens acyl-CoA synthetase long-chain family member 5 (ACSL5), transcript variant 1, mRNA.	-0.18	0.22	-0.18	0.4	0	-0.4
1190746	ACSL6	Homo sapiens acyl-CoA synthetase long-chain family member 6 (ACSL6), transcript variant 2, mRNA.	0.16	0.04	0.14	-0.12	-0.02	0.1
5570477	ACSL6	Homo sapiens acyl-CoA synthetase long-chain family member 6 (ACSL6), transcript variant 1, mRNA.	0.09	0.14	0.08	0.05	-0.01	-0.06
5890040	ACSL6	Homo sapiens acyl-CoA synthetase long-chain family member 6 (ACSL6), transcript variant 2, mRNA.	-0.01	-0.04	0.02	-0.02	0.03	0.06
6770255	ACSL6	Homo sapiens acyl-CoA synthetase long-chain family member 6 (ACSL6), transcript variant 1, mRNA.	-0.08	-0.01	0.18	0.08	0.26	0.18
5870669	ACSM1	Homo sapiens acyl-CoA synthetase medium-chain family member 1 (ACSM1), mRNA.	-0.04	-0.01	-0.04	0.03	0	-0.03
6550452	ACSM2A	Homo sapiens acyl-CoA synthetase medium-chain family member 2A (ACSM2A), nuclear gene encoding mitochondrial protein, mRNA.	0.07	0.11	0.04	0.04	-0.03	-0.07
630228	ACSM2B	Homo sapiens acyl-CoA synthetase medium-chain family member 2B (ACSM2B), nuclear gene encoding mitochondrial protein, mRNA.	-0.03	0.09	-0.03	0.13	0.01	-0.12
3390280	ACSM2B	Homo sapiens acyl-CoA synthetase medium-chain family member 2B (ACSM2B), nuclear gene encoding mitochondrial protein, mRNA.	0.01	0.05	0.05	0.04	0.04	0
4760202	ACSM2B	Homo sapiens acyl-CoA synthetase medium-chain family member 2B (ACSM2B), nuclear gene encoding mitochondrial protein, mRNA.	-0.03	-0.23	-0.12	-0.21	-0.09	0.11
3840632	ACSM3	Homo sapiens acyl-CoA synthetase medium-chain family member 3 (ACSM3), transcript variant 1, mRNA.	0.13	0.1	0.04	-0.03	-0.09	-0.07
4180292	ACSM3	Homo sapiens acyl-CoA synthetase medium-chain family member 3 (ACSM3), transcript variant 2, mRNA.	0.12	0.01	0	-0.11	-0.12	-0.01
6580735	ACSM3	Homo sapiens acyl-CoA synthetase medium-chain family member 3 (ACSM3), transcript variant 1, mRNA.	0.21	0.12	0.31	-0.09	0.09	0.19
6980181	ACSM4	Homo sapiens acyl-CoA synthetase medium-chain family member 4 (ACSM4), mRNA.	-0.02	0.02	-0.04	0.05	-0.02	-0.07
520364	ACSM5	Homo sapiens acyl-CoA synthetase medium-chain family member 5 (ACSM5), mRNA.	-0.03	0.14	0	0.17	0.03	-0.14
4850092	ACSM5	Homo sapiens acyl-CoA synthetase medium-chain family member 5 (ACSM5), mRNA.	0.06	0.05	-0.03	-0.01	-0.09	-0.08
4880736	ACSM5	Homo sapiens acyl-CoA synthetase medium-chain family member 5 (ACSM5), mRNA.	-0.13	-0.07	0.01	0.05	0.14	0.09
5220377	ACSS1	Homo sapiens acyl-CoA synthetase short-chain family member 1 (ACSS1), nuclear gene encoding mitochondrial protein, mRNA.	0.32	0.86	-0.29	0.53	-0.61	-1.15
1980709	ACSS2	Homo sapiens acyl-CoA synthetase short-chain family member 2 (ACSS2), transcript variant 1, mRNA.	-0.25	-0.32	-0.16	-0.07	0.09	0.16
3310019	ACSS2	Homo sapiens acyl-CoA synthetase short-chain family member 2 (ACSS2), transcript variant 2, mRNA.	-0.17	-0.14	-0.03	0.03	0.14	0.12
4490524	ACSS2	Homo sapiens acyl-CoA synthetase short-chain family member 2 (ACSS2), transcript variant 2, mRNA.	-0.01	0.03	0.22	0.04	0.23	0.19
4670544	ACSS2	Homo sapiens acyl-CoA synthetase short-chain family member 2 (ACSS2), transcript variant 1, mRNA.	0.11	0.05	0.52	-0.06	0.41	0.48
5570059	ACSS2	Homo sapiens acyl-CoA synthetase short-chain family member 2 (ACSS2), transcript variant 2, mRNA.	-0.05	-0.07	-0.08	-0.02	-0.03	-0.01
2810154	ACSS3	Homo sapiens acyl-CoA synthetase short-chain family member 3 (ACSS3), mRNA.	0.14	0.13	0.18	-0.01	0.04	0.05
5080132	ACTA1	Homo sapiens actin, alpha 1, skeletal muscle (ACTA1), mRNA.	0.09	0.08	0.03	-0.01	-0.06	-0.04
6480059	ACTA2	Homo sapiens actin, alpha 2, smooth muscle, aorta (ACTA2), mRNA.	0.45	0.81	-3.64	0.36	-4.09	-4.45
4610390	ACTB	Homo sapiens actin, beta (ACTB), mRNA.	-0.58	-0.21	-0.15	0.38	0.43	0.05
5270730	ACTB	Homo sapiens actin, beta (ACTB), mRNA.	-0.1	-0.2	-0.04	-0.1	0.06	0.16
5570132	ACTB	Homo sapiens actin, beta (ACTB), mRNA.	-0.83	-0.42	-0.1	0.41	0.73	0.32
6100600	ACTBL2	Homo sapiens actin, beta-like 2 (ACTBL2), mRNA.	-0.02	-0.03	0.01	-0.02	0.02	0.04
4260201	ACTC1	Homo sapiens actin, alpha, cardiac muscle 1 (ACTC1), mRNA.	0	0.07	0.16	0.07	0.16	0.09
6940739	ACTC1	Homo sapiens actin, alpha, cardiac muscle 1 (ACTC1), mRNA.	-0.06	-0.13	-0.03	-0.07	0.03	0.1
3310424	ACTG1	Homo sapiens actin, gamma 1 (ACTG1), mRNA.	-0.06	0.04	-0.09	0.09	-0.03	-0.12
6510072	ACTG1	Homo sapiens actin, gamma 1 (ACTG1), mRNA.	-0.03	-0.29	-0.13	-0.26	-0.11	0.15
4610431	ACTG2	Homo sapiens actin, gamma 2, smooth muscle, enteric (ACTG2), mRNA.	0.06	-0.03	4.95	-0.09	4.89	4.98
5080603	ACTL6A	Homo sapiens actin-like 6A (ACTL6A), transcript variant 2, mRNA.	-0.03	0.15	0.48	0.18	0.51	0.33
5220358	ACTL6A	Homo sapiens actin-like 6A (ACTL6A), transcript variant 1, mRNA.	0.01	0.03	0.38	0.02	0.37	0.36
5390008	ACTL6B	Homo sapiens actin-like 6B (ACTL6B), mRNA.	0.23	0.02	-0.01	-0.21	-0.24	-0.03
6960669	ACTL7A	Homo sapiens actin-like 7A (ACTL7A), mRNA.	-0.14	-0.03	-0.15	0.1	-0.02	-0.12
7550092	ACTL7B	Homo sapiens actin-like 7B (ACTL7B), mRNA.	0.07	-0.03	0.02	-0.1	-0.06	0.05
1450100	ACTL8	Homo sapiens actin-like 8 (ACTL8), mRNA.	-0.05	-0.05	0	0	0.05	0.05
5080364	ACTN1	Homo sapiens actinin, alpha 1 (ACTN1), mRNA.	-0.93	0	1.03	0.94	1.96	1.02
3400110	ACTN2	Homo sapiens actinin, alpha 2 (ACTN2), mRNA.	-0.2	-0.09	-0.06	0.11	0.13	0.03
830348	ACTN3	Homo sapiens actinin, alpha 3 (ACTN3), mRNA.	0.09	0.14	0.21	0.05	0.12	0.07
270437	ACTN4	Homo sapiens actinin, alpha 4 (ACTN4), mRNA.	-0.74	-0.12	0.03	0.62	0.77	0.15
2630064	ACTR10	Homo sapiens actin-related protein 10 homolog (S. cerevisiae) (ACTR10), mRNA.	-0.08	-0.04	-0.2	0.04	-0.11	-0.15
4280561	ACTR1A	Homo sapiens ARP1 actin-related protein 1 homolog A, centractin alpha (yeast) (ACTR1A), mRNA.	-0.24	0.05	-0.28	0.29	-0.04	-0.33
2120088	ACTR1B	Homo sapiens ARP1 actin-related protein 1 homolog B, centractin beta (yeast) (ACTR1B), mRNA.	-0.63	-0.41	0.63	0.23	1.27	1.04
5570196	ACTR2	Homo sapiens ARP2 actin-related protein 2 homolog (yeast) (ACTR2), transcript variant 1, mRNA.	-0.93	-0.12	-0.65	0.81	0.28	-0.53
6940176	ACTR3	Homo sapiens ARP3 actin-related protein 3 homolog (yeast) (ACTR3), mRNA.	-0.24	0.18	0.25	0.42	0.49	0.07
2750403	ACTR3B	Homo sapiens ARP3 actin-related protein 3 homolog B (yeast) (ACTR3B), transcript variant 1, mRNA.	-0.04	-0.07	-0.15	-0.03	-0.12	-0.08
4010066	ACTR3B	Homo sapiens ARP3 actin-related protein 3 homolog B (yeast) (ACTR3B), transcript variant 1, mRNA.	0.16	0.14	0.17	-0.02	0.01	0.03
5490278	ACTR3B	Homo sapiens ARP3 actin-related protein 3 homolog B (yeast) (ACTR3B), transcript variant 2, mRNA.	-0.07	-0.11	-0.04	-0.05	0.03	0.07
6180603	ACTR3B	PREDICTED: Homo sapiens ARP3 actin-related protein 3 homolog B (yeast) (ACTR3B), mRNA.	0.08	0.13	0.11	0.06	0.04	-0.02
2690670	ACTR5	Homo sapiens ARP5 actin-related protein 5 homolog (yeast) (ACTR5), mRNA.	0.06	0.02	0.4	-0.04	0.34	0.38
1580168	ACTR6	Homo sapiens ARP6 actin-related protein 6 homolog (yeast) (ACTR6), mRNA.	-0.13	-0.04	-0.31	0.09	-0.18	-0.27
270278	ACTR8	Homo sapiens ARP8 actin-related protein 8 homolog (yeast) (ACTR8), mRNA.	0.05	-0.01	-0.14	-0.06	-0.19	-0.13
2710368	ACTRT1	Homo sapiens actin-related protein T1 (ACTRT1), mRNA.	-0.19	-0.21	-0.16	-0.03	0.03	0.06
7100201	ACTRT2	Homo sapiens actin-related protein T2 (ACTRT2), mRNA.	-0.04	-0.06	-0.19	-0.03	-0.16	-0.13
6940360	ACVR1	Homo sapiens activin A receptor, type I (ACVR1), mRNA.	0.47	0.26	1.1	-0.21	0.63	0.84
1410132	ACVR1B	Homo sapiens activin A receptor, type IB (ACVR1B), transcript variant 1, mRNA.	0.03	0.21	-0.06	0.19	-0.09	-0.28
2060615	ACVR1B	Homo sapiens activin A receptor, type IB (ACVR1B), transcript variant 3, mRNA.	0.17	0.08	-0.01	-0.09	-0.19	-0.09
4570240	ACVR1B	Homo sapiens activin A receptor, type IB (ACVR1B), transcript variant 1, mRNA.	0.81	0.68	0.61	-0.13	-0.21	-0.07
6510717	ACVR1B	Homo sapiens activin A receptor, type IB (ACVR1B), transcript variant 2, mRNA.	-0.11	-0.07	0.01	0.05	0.12	0.08
450064	ACVR1C	Homo sapiens activin A receptor, type IC (ACVR1C), mRNA.	0.15	0.13	0.09	-0.02	-0.06	-0.04
4260681	ACVR2A	Homo sapiens activin A receptor, type IIA (ACVR2A), mRNA.	0.24	0.22	0.25	-0.02	0.01	0.03
4590349	ACVR2A	Homo sapiens activin A receptor, type IIA (ACVR2A), mRNA.	-0.06	0.18	0.47	0.24	0.53	0.29
610564	ACVR2B	Homo sapiens activin A receptor, type IIB (ACVR2B), mRNA.	-0.02	-0.07	0.06	-0.05	0.08	0.13
1450253	ACVR2B	Homo sapiens activin A receptor, type IIB (ACVR2B), mRNA.	0	0.03	-0.12	0.03	-0.12	-0.14
4610746	ACVRL1	Homo sapiens activin A receptor type II-like 1 (ACVRL1), mRNA.	-0.06	0	-0.08	0.07	-0.02	-0.08
5910451	ACVRL1	Homo sapiens activin A receptor type II-like 1 (ACVRL1), transcript variant 1, mRNA.	-0.07	-0.21	-0.16	-0.14	-0.09	0.05
1400341	ACY1	Homo sapiens aminoacylase 1 (ACY1), mRNA.	-0.48	-0.11	-0.9	0.37	-0.41	-0.78
1170228	ACY3	Homo sapiens aspartoacylase (aminocyclase) 3 (ACY3), mRNA.	-0.16	-0.14	-0.08	0.03	0.08	0.06
3440689	ACYP1	Homo sapiens acylphosphatase 1, erythrocyte (common) type (ACYP1), transcript variant 1, mRNA.	-0.73	-0.95	-0.81	-0.22	-0.07	0.14
5910148	ACYP1	Homo sapiens acylphosphatase 1, erythrocyte (common) type (ACYP1), transcript variant 1, mRNA.	-0.4	-0.65	-0.6	-0.25	-0.2	0.05
5960142	ACYP1	Homo sapiens acylphosphatase 1, erythrocyte (common) type (ACYP1), transcript variant 2, mRNA.	-0.23	-0.37	-0.34	-0.14	-0.11	0.03
130367	ACYP2	Homo sapiens acylphosphatase 2, muscle type (ACYP2), mRNA.	-0.11	-0.08	0	0.03	0.12	0.09
5290672	ACYP2	Homo sapiens acylphosphatase 2, muscle type (ACYP2), mRNA.	-0.61	-0.33	-0.78	0.28	-0.16	-0.44
7210192	ADA	Homo sapiens adenosine deaminase (ADA), mRNA.	0.28	0.38	1.36	0.1	1.08	0.97
3140326	ADAD1	Homo sapiens adenosine deaminase domain containing 1 (testis-specific) (ADAD1), mRNA.	0.02	-0.02	0.07	-0.04	0.05	0.09
3400424	ADAD2	Homo sapiens adenosine deaminase domain containing 2 (ADAD2), mRNA.	0.05	-0.09	-0.03	-0.14	-0.07	0.07
5910554	ADAL	Homo sapiens adenosine deaminase-like (ADAL), mRNA.	0.01	0.25	0.06	0.24	0.05	-0.19
3130364	ADAM10	Homo sapiens ADAM metallopeptidase domain 10 (ADAM10), mRNA.	0.4	0.18	-0.32	-0.22	-0.72	-0.5
5290300	ADAM10	Homo sapiens ADAM metallopeptidase domain 10 (ADAM10), mRNA.	0.84	0.56	-0.27	-0.29	-1.12	-0.83
1260661	ADAM11	Homo sapiens ADAM metallopeptidase domain 11 (ADAM11), mRNA.	0.09	-0.04	-0.33	-0.13	-0.43	-0.29
520689	ADAM12	Homo sapiens ADAM metallopeptidase domain 12 (meltrin alpha) (ADAM12), transcript variant 2, mRNA.	-0.11	-0.15	0.04	-0.04	0.15	0.19
6180392	ADAM12	Homo sapiens ADAM metallopeptidase domain 12 (meltrin alpha) (ADAM12), transcript variant 1, mRNA.	0.02	0.23	-0.11	0.21	-0.13	-0.34
6420692	ADAM12	Homo sapiens ADAM metallopeptidase domain 12 (meltrin alpha) (ADAM12), transcript variant 1, mRNA.	0.03	0.22	0.12	0.18	0.09	-0.1
1980553	ADAM15	Homo sapiens ADAM metallopeptidase domain 15 (ADAM15), transcript variant 2, mRNA.	-0.7	-0.58	-0.81	0.12	-0.11	-0.23
3440452	ADAM15	Homo sapiens ADAM metallopeptidase domain 15 (ADAM15), transcript variant 4, mRNA.	-0.59	-0.29	-0.65	0.3	-0.06	-0.36
3990626	ADAM15	PREDICTED: Homo sapiens ADAM metallopeptidase domain 15 (metargidin) (ADAM15), mRNA.	0.34	0.05	0.16	-0.29	-0.18	0.11
6480131	ADAM15	Homo sapiens ADAM metallopeptidase domain 15 (ADAM15), transcript variant 4, mRNA.	-0.46	-0.29	-0.43	0.16	0.02	-0.14
5260546	ADAM17	Homo sapiens ADAM metallopeptidase domain 17 (ADAM17), mRNA.	0.58	0.22	1.23	-0.35	0.65	1
5420762	ADAM17	Homo sapiens ADAM metallopeptidase domain 17 (ADAM17), mRNA.	0.11	0	0.23	-0.11	0.12	0.23
6560010	ADAM18	Homo sapiens ADAM metallopeptidase domain 18 (ADAM18), mRNA.	0.02	0.17	0.12	0.15	0.1	-0.05
4920692	ADAM19	Homo sapiens ADAM metallopeptidase domain 19 (meltrin beta) (ADAM19), transcript variant 1, mRNA.	0.08	0.04	0.07	-0.04	-0.01	0.03
5220341	ADAM19	Homo sapiens ADAM metallopeptidase domain 19 (meltrin beta) (ADAM19), mRNA.	-0.05	-0.06	-0.01	-0.01	0.04	0.05
6900209	ADAM19	Homo sapiens ADAM metallopeptidase domain 19 (meltrin beta) (ADAM19), mRNA.	0.22	1.86	1.33	1.65	1.11	-0.54
6110315	ADAM2	Homo sapiens ADAM metallopeptidase domain 2 (ADAM2), mRNA.	-0.08	-0.04	0.1	0.03	0.17	0.14
2320270	ADAM20	Homo sapiens ADAM metallopeptidase domain 20 (ADAM20), mRNA.	-0.02	-0.08	-0.06	-0.06	-0.05	0.02
2690368	ADAM21	Homo sapiens ADAM metallopeptidase domain 21 (ADAM21), mRNA.	0.01	-0.03	-0.03	-0.03	-0.04	-0.01
5310202	ADAM21P	Homo sapiens ADAM metallopeptidase domain 21 pseudogene (ADAM21P), non-coding RNA.	-0.09	-0.02	0.01	0.07	0.1	0.03
1470039	ADAM22	Homo sapiens ADAM metallopeptidase domain 22 (ADAM22), transcript variant 1, mRNA.	-0.08	0.16	0.16	0.23	0.24	0.01
2490255	ADAM22	Homo sapiens ADAM metallopeptidase domain 22 (ADAM22), transcript variant 2, mRNA.	-0.27	-0.18	-0.04	0.09	0.23	0.14
7400600	ADAM22	Homo sapiens ADAM metallopeptidase domain 22 (ADAM22), transcript variant 5, mRNA.	0.01	-0.09	0.06	-0.1	0.05	0.15
110731	ADAM23	Homo sapiens ADAM metallopeptidase domain 23 (ADAM23), mRNA.	-1.34	0.16	-2.55	1.49	-1.21	-2.7
290451	ADAM28	Homo sapiens ADAM metallopeptidase domain 28 (ADAM28), transcript variant 3, mRNA.	0.1	0.1	0.16	0	0.06	0.07
6180491	ADAM28	Homo sapiens ADAM metallopeptidase domain 28 (ADAM28), transcript variant 3, mRNA.	-0.28	-0.28	0.12	-0.01	0.4	0.41
7330333	ADAM28	Homo sapiens ADAM metallopeptidase domain 28 (ADAM28), transcript variant 1, mRNA.	-0.12	-0.06	0.02	0.05	0.14	0.09
1770672	ADAM29	Homo sapiens ADAM metallopeptidase domain 29 (ADAM29), mRNA.	0.06	0	-0.04	-0.06	-0.1	-0.03
830601	ADAM30	Homo sapiens ADAM metallopeptidase domain 30 (ADAM30), mRNA.	-0.27	-0.09	-0.24	0.18	0.03	-0.15
5050328	ADAM32	Homo sapiens ADAM metallopeptidase domain 32 (ADAM32), mRNA.	-0.12	0.03	0.03	0.15	0.14	0
5860541	ADAM32	Homo sapiens ADAM metallopeptidase domain 32 (ADAM32), mRNA.	0.09	-0.04	0.03	-0.13	-0.06	0.06
6450164	ADAM32	Homo sapiens ADAM metallopeptidase domain 32 (ADAM32), mRNA.	0.13	-0.06	-0.14	-0.2	-0.28	-0.08
7550491	ADAM32	PREDICTED: Homo sapiens ADAM metallopeptidase domain 32 (ADAM32), mRNA.	-0.02	0.13	-0.1	0.14	-0.08	-0.22
1440224	ADAM33	Homo sapiens ADAM metallopeptidase domain 33 (ADAM33), transcript variant 1, mRNA.	0.04	0	0.04	-0.04	0	0.04
3420025	ADAM33	Homo sapiens ADAM metallopeptidase domain 33 (ADAM33), transcript variant 2, mRNA.	0.12	0.16	0.05	0.04	-0.07	-0.11
1170390	ADAM3A	Homo sapiens ADAM metallopeptidase domain 3A (cyritestin 1) (ADAM3A) on chromosome 8.	0.22	0.11	0.09	-0.11	-0.13	-0.02
1430241	ADAM3A	Homo sapiens ADAM metallopeptidase domain 3A (cyritestin 1) (ADAM3A) on chromosome 8.	0.05	-0.12	-0.01	-0.17	-0.07	0.1
4150292	ADAM3A	Homo sapiens ADAM metallopeptidase domain 3A (cyritestin 1) (ADAM3A) on chromosome 8.	-0.04	-0.11	-0.12	-0.08	-0.08	0
1770082	ADAM5	PREDICTED: Homo sapiens ADAM metallopeptidase domain 5, transcript variant 1 (ADAM5), misc RNA.	-0.11	0.01	-0.1	0.12	0.01	-0.11
3850379	ADAM5	PREDICTED: Homo sapiens ADAM metallopeptidase domain 5, transcript variant 4 (ADAM5), misc RNA.	0.18	0.13	0.09	-0.05	-0.09	-0.04
540195	ADAM5P	Homo sapiens ADAM metallopeptidase domain 5 pseudogene (ADAM5P), non-coding RNA. XR_001288 XR_001289	-0.14	-0.13	-0.27	0.02	-0.13	-0.15
6480634	ADAM6	Homo sapiens ADAM metallopeptidase domain 6 (pseudogene) (ADAM6), non-coding RNA.	-0.06	0.07	0.05	0.13	0.11	-0.02
7040601	ADAM6	Homo sapiens ADAM metallopeptidase domain 6 (pseudogene) (ADAM6), non-coding RNA.	-0.03	-0.07	-0.02	-0.04	0.01	0.05
1260424	ADAM7	Homo sapiens ADAM metallopeptidase domain 7 (ADAM7), mRNA.	0.1	0.17	0.23	0.07	0.13	0.06
780725	ADAM8	Homo sapiens ADAM metallopeptidase domain 8 (ADAM8), mRNA.	0.11	0	0.44	-0.11	0.32	0.44
2940730	ADAM9	Homo sapiens ADAM metallopeptidase domain 9 (meltrin gamma) (ADAM9), transcript variant 1, mRNA.	0.08	0.05	0.71	-0.02	0.64	0.66
1690192	ADAMDEC1	Homo sapiens ADAM-like, decysin 1 (ADAMDEC1), mRNA.	-0.03	0.09	1.95	0.12	1.98	1.86
2470184	ADAMDEC1	Homo sapiens ADAM-like, decysin 1 (ADAMDEC1), mRNA.	0.05	0.04	3.5	-0.01	3.45	3.46
6900086	ADAMTS1	Homo sapiens ADAM metallopeptidase with thrombospondin type 1 motif, 1 (ADAMTS1), mRNA.	-0.93	-1.43	0.71	-0.49	1.65	2.14
840370	ADAMTS10	Homo sapiens ADAM metallopeptidase with thrombospondin type 1 motif, 10 (ADAMTS10), mRNA.	-0.02	-0.11	-0.02	-0.09	0	0.09
4060682	ADAMTS12	Homo sapiens ADAM metallopeptidase with thrombospondin type 1 motif, 12 (ADAMTS12), mRNA.	-0.08	-0.05	0.02	0.02	0.09	0.07
1030253	ADAMTS13	Homo sapiens ADAM metallopeptidase with thrombospondin type 1 motif, 13 (ADAMTS13), transcript variant 2, mRNA.	0.01	-0.1	0.04	-0.11	0.04	0.14
1240470	ADAMTS13	Homo sapiens ADAM metallopeptidase with thrombospondin type 1 motif, 13 (ADAMTS13), transcript variant 1, mRNA.	0.07	0.07	0.09	0.01	0.02	0.02
4200735	ADAMTS13	Homo sapiens ADAM metallopeptidase with thrombospondin type 1 motif, 13 (ADAMTS13), transcript variant 2, mRNA.	-0.06	0	0.03	0.06	0.09	0.04
2000538	ADAMTS14	Homo sapiens ADAM metallopeptidase with thrombospondin type 1 motif, 14 (ADAMTS14), transcript variant 2, mRNA.	0.1	0.09	0.31	0	0.21	0.21
4230341	ADAMTS14	Homo sapiens ADAM metallopeptidase with thrombospondin type 1 motif, 14 (ADAMTS14), transcript variant 2, mRNA.	-0.01	-0.03	0.01	-0.02	0.02	0.04
7610372	ADAMTS14	Homo sapiens ADAM metallopeptidase with thrombospondin type 1 motif, 14 (ADAMTS14), transcript variant 1, mRNA.	0.09	0.03	0.19	-0.05	0.1	0.15
6520458	ADAMTS15	Homo sapiens ADAM metallopeptidase with thrombospondin type 1 motif, 15 (ADAMTS15), mRNA.	-0.1	0.13	0.02	0.23	0.12	-0.11
7320519	ADAMTS16	Homo sapiens ADAM metallopeptidase with thrombospondin type 1 motif, 16 (ADAMTS16), mRNA.	-0.13	-0.12	-0.13	0.01	0	-0.01
4040494	ADAMTS17	Homo sapiens ADAM metallopeptidase with thrombospondin type 1 motif, 17 (ADAMTS17), mRNA.	-0.12	-0.22	-0.17	-0.09	-0.04	0.05
2030487	ADAMTS18	Homo sapiens ADAM metallopeptidase with thrombospondin type 1 motif, 18 (ADAMTS18), mRNA.	-0.02	-0.11	0.07	-0.09	0.09	0.18
3290133	ADAMTS18	Homo sapiens ADAM metallopeptidase with thrombospondin type 1 motif, 18 (ADAMTS18), mRNA.	0.03	0	-0.01	-0.03	-0.04	-0.01
70487	ADAMTS19	Homo sapiens ADAM metallopeptidase with thrombospondin type 1 motif, 19 (ADAMTS19), mRNA.	-0.09	-0.13	-0.04	-0.05	0.05	0.09
3400600	ADAMTS2	Homo sapiens ADAM metallopeptidase with thrombospondin type 1 motif, 2 (ADAMTS2), transcript variant 1, mRNA.	-0.2	-0.33	-0.48	-0.13	-0.28	-0.15
7150609	ADAMTS2	Homo sapiens ADAM metallopeptidase with thrombospondin type 1 motif, 2 (ADAMTS2), transcript variant 2, mRNA.	-0.28	-0.28	-0.17	0	0.11	0.11
2650592	ADAMTS20	Homo sapiens ADAM metallopeptidase with thrombospondin type 1 motif, 20 (ADAMTS20), transcript variant 2, mRNA.	-0.05	0.07	-0.13	0.13	-0.08	-0.21
4010035	ADAMTS20	Homo sapiens ADAM metallopeptidase with thrombospondin type 1 motif, 20 (ADAMTS20), mRNA.	-0.03	-0.02	-0.04	0	-0.01	-0.02
4060747	ADAMTS20	Homo sapiens ADAM metallopeptidase with thrombospondin type 1 motif, 20 (ADAMTS20), mRNA.	-0.01	0.03	-0.03	0.04	-0.02	-0.06
2120364	ADAMTS3	Homo sapiens ADAM metallopeptidase with thrombospondin type 1 motif, 3 (ADAMTS3), mRNA.	0.05	0.09	-0.09	0.04	-0.14	-0.18
1660497	ADAMTS4	Homo sapiens ADAM metallopeptidase with thrombospondin type 1 motif, 4 (ADAMTS4), mRNA.	0.05	0.24	0.01	0.2	-0.04	-0.23
6180332	ADAMTS5	Homo sapiens ADAM metallopeptidase with thrombospondin type 1 motif, 5 (aggrecanase-2) (ADAMTS5), mRNA.	-0.03	0.01	-0.03	0.04	0	-0.04
20100	ADAMTS6	Homo sapiens ADAM metallopeptidase with thrombospondin type 1 motif, 6 (ADAMTS6), mRNA.	0.06	-0.18	0.31	-0.24	0.25	0.5
240673	ADAMTS7	Homo sapiens ADAM metallopeptidase with thrombospondin type 1 motif, 7 (ADAMTS7), mRNA.	-0.06	0.02	-0.06	0.08	-0.01	-0.08
3440451	ADAMTS7	Homo sapiens ADAM metallopeptidase with thrombospondin type 1 motif, 7 (ADAMTS7), mRNA.	0.16	-0.11	-0.08	-0.27	-0.24	0.02
2480239	ADAMTS8	Homo sapiens ADAM metallopeptidase with thrombospondin type 1 motif, 8 (ADAMTS8), mRNA.	-0.07	0.03	-0.11	0.1	-0.03	-0.13
1570382	ADAMTS9	Homo sapiens ADAM metallopeptidase with thrombospondin type 1 motif, 9 (ADAMTS9), mRNA.	-0.04	0.09	0.04	0.13	0.08	-0.05
580747	ADAMTSL1	Homo sapiens ADAMTS-like 1 (ADAMTSL1), transcript variant 3, mRNA.	-0.21	-0.18	-0.24	0.03	-0.03	-0.06
2470044	ADAMTSL1	Homo sapiens ADAMTS-like 1 (ADAMTSL1), transcript variant 1, mRNA.	0.06	0	0.22	-0.06	0.17	0.22
3140368	ADAMTSL1	Homo sapiens ADAMTS-like 1 (ADAMTSL1), transcript variant 4, mRNA.	0.09	0.05	0.19	-0.05	0.1	0.14
5890326	ADAMTSL1	Homo sapiens ADAMTS-like 1 (ADAMTSL1), transcript variant 2, mRNA.	-0.2	-0.11	-0.2	0.09	0.01	-0.08
6180209	ADAMTSL1	Homo sapiens ADAMTS-like 1 (ADAMTSL1), transcript variant 2, mRNA.	-0.16	-0.05	0	0.11	0.15	0.05
4810575	ADAMTSL2	Homo sapiens ADAMTS-like 2 (ADAMTSL2), mRNA.	0.02	0.16	0.05	0.14	0.02	-0.11
5130400	ADAMTSL3	Homo sapiens ADAMTS-like 3 (ADAMTSL3), mRNA.	-0.11	-0.09	-0.04	0.02	0.06	0.04
10286	ADAMTSL4	Homo sapiens ADAMTS-like 4 (ADAMTSL4), transcript variant 2, mRNA.	0.15	0.03	-0.02	-0.12	-0.17	-0.05
780315	ADAMTSL4	Homo sapiens ADAMTS-like 4 (ADAMTSL4), transcript variant 1, mRNA.	-0.02	0.04	-0.03	0.06	-0.01	-0.07
780678	ADAMTSL4	Homo sapiens ADAMTS-like 4 (ADAMTSL4), transcript variant 2, mRNA.	0.26	0.07	0.13	-0.2	-0.13	0.07
3460356	ADAMTSL5	Homo sapiens ADAMTS-like 5 (ADAMTSL5), mRNA.	-0.02	-0.04	-0.09	-0.02	-0.07	-0.05
7570669	ADAP1	Homo sapiens ArfGAP with dual PH domains 1 (ADAP1), mRNA.	0.03	-0.06	-0.03	-0.08	-0.05	0.03
3990433	ADAP2	Homo sapiens ArfGAP with dual PH domains 2 (ADAP2), mRNA.	-0.01	-0.09	-0.05	-0.08	-0.04	0.04
2900450	ADAR	Homo sapiens adenosine deaminase, RNA-specific (ADAR), transcript variant 1, mRNA.	-0.25	-0.37	-0.03	-0.12	0.21	0.34
5130612	ADAR	Homo sapiens adenosine deaminase, RNA-specific (ADAR), transcript variant 4, mRNA.	0.02	-0.08	0.02	-0.1	0	0.1
5490433	ADAR	Homo sapiens adenosine deaminase, RNA-specific (ADAR), transcript variant 2, mRNA.	-0.49	-0.64	-0.01	-0.15	0.48	0.63
2320228	ADARB1	Homo sapiens adenosine deaminase, RNA-specific, B1 (RED1 homolog rat) (ADARB1), transcript variant 1, mRNA.	-0.02	0.16	-0.21	0.18	-0.19	-0.37
4760079	ADARB1	Homo sapiens adenosine deaminase, RNA-specific, B1 (RED1 homolog rat) (ADARB1), transcript variant 2, mRNA.	-0.09	0.5	-0.61	0.59	-0.52	-1.11
6520072	ADARB1	Homo sapiens adenosine deaminase, RNA-specific, B1 (RED1 homolog rat) (ADARB1), transcript variant 4, mRNA.	-0.05	0.08	-0.15	0.12	-0.1	-0.22
7330097	ADARB1	Homo sapiens adenosine deaminase, RNA-specific, B1 (RED1 homolog rat) (ADARB1), transcript variant 1, mRNA.	0.18	1.04	-1.15	0.86	-1.33	-2.19
6110519	ADARB2	Homo sapiens adenosine deaminase, RNA-specific, B2 (RED2 homolog rat) (ADARB2), mRNA.	-0.03	0.22	-0.12	0.24	-0.1	-0.34
1710204	ADAT1	Homo sapiens adenosine deaminase, tRNA-specific 1 (ADAT1), mRNA.	-0.15	-0.21	-0.61	-0.06	-0.46	-0.4
2760725	ADAT2	Homo sapiens adenosine deaminase, tRNA-specific 2, TAD2 homolog (S. cerevisiae) (ADAT2), mRNA.	0.16	0.01	0.12	-0.15	-0.04	0.11
2230253	ADAT3	Homo sapiens adenosine deaminase, tRNA-specific 3, TAD3 homolog (S. cerevisiae) (ADAT3), mRNA.	-0.38	-0.21	-0.25	0.17	0.13	-0.04
130707	ADC	Homo sapiens arginine decarboxylase (ADC), mRNA.	-0.03	0.33	0.06	0.36	0.1	-0.26
780379	ADCK1	Homo sapiens aarF domain containing kinase 1 (ADCK1), mRNA.	-0.23	-0.24	-0.2	-0.01	0.04	0.04
1780647	ADCK2	Homo sapiens aarF domain containing kinase 2 (ADCK2), mRNA.	-0.25	0.15	-0.36	0.41	-0.11	-0.52
4290053	ADCK4	Homo sapiens aarF domain containing kinase 4 (ADCK4), mRNA.	-0.17	-0.22	0.05	-0.04	0.22	0.26
2480709	ADCK5	Homo sapiens aarF domain containing kinase 5 (ADCK5), mRNA.	0.67	0.18	-0.17	-0.48	-0.84	-0.36
580561	ADCY1	Homo sapiens adenylate cyclase 1 (brain) (ADCY1), mRNA.	1.28	1.92	-0.49	0.64	-1.76	-2.4
610592	ADCY1	Homo sapiens adenylate cyclase 1 (brain) (ADCY1), mRNA.	0.48	0.77	-0.07	0.28	-0.55	-0.84
5690100	ADCY10	Homo sapiens adenylate cyclase 10 (soluble) (ADCY10), mRNA.	0.08	-0.01	0.03	-0.09	-0.04	0.04
2970288	ADCY2	Homo sapiens adenylate cyclase 2 (brain) (ADCY2), mRNA.	0.05	0.16	0.03	0.11	-0.02	-0.12
3800050	ADCY3	Homo sapiens adenylate cyclase 3 (ADCY3), mRNA.	0.04	0.28	0.13	0.24	0.09	-0.15
6330224	ADCY4	Homo sapiens adenylate cyclase 4 (ADCY4), mRNA.	0.14	-0.06	0.06	-0.2	-0.07	0.12
1030187	ADCY5	Homo sapiens adenylate cyclase 5 (ADCY5), mRNA.	0.02	0.04	0.15	0.02	0.13	0.11
2190463	ADCY6	Homo sapiens adenylate cyclase 6 (ADCY6), transcript variant 2, mRNA.	0.05	-0.25	-0.84	-0.3	-0.89	-0.59
3120600	ADCY6	Homo sapiens adenylate cyclase 6 (ADCY6), transcript variant 2, mRNA.	0.03	0.02	-0.46	-0.01	-0.5	-0.49
50735	ADCY7	Homo sapiens adenylate cyclase 7 (ADCY7), mRNA.	-0.19	-0.13	-0.08	0.06	0.11	0.05
5310431	ADCY8	Homo sapiens adenylate cyclase 8 (brain) (ADCY8), mRNA.	-0.08	0	0.44	0.08	0.53	0.44
3060100	ADCY9	Homo sapiens adenylate cyclase 9 (ADCY9), mRNA.	0.41	0.63	-0.25	0.22	-0.66	-0.88
3060064	ADCYAP1	Homo sapiens adenylate cyclase activating polypeptide 1 (pituitary) (ADCYAP1), transcript variant 2, mRNA.	0.03	0.1	0.1	0.07	0.07	0
7100020	ADCYAP1R1	Homo sapiens adenylate cyclase activating polypeptide 1 (pituitary) receptor type I (ADCYAP1R1), mRNA.	-0.04	0.07	0.09	0.11	0.13	0.02
1230289	ADD1	Homo sapiens adducin 1 (alpha) (ADD1), transcript variant 1, mRNA.	-0.44	-0.01	-0.43	0.42	0.01	-0.42
5900685	ADD1	Homo sapiens adducin 1 (alpha) (ADD1), transcript variant 4, mRNA.	0.28	0.42	0.09	0.14	-0.18	-0.32
2600609	ADD2	Homo sapiens adducin 2 (beta) (ADD2), transcript variant beta-3a, mRNA.	-0.14	-0.1	-0.01	0.04	0.13	0.1
2630021	ADD2	Homo sapiens adducin 2 (beta) (ADD2), transcript variant beta-3a, mRNA.	-0.03	0	-0.03	0.04	0	-0.04
6040601	ADD2	Homo sapiens adducin 2 (beta) (ADD2), transcript variant beta-4, mRNA.	-0.12	-0.01	-0.16	0.11	-0.04	-0.15
6250193	ADD2	Homo sapiens adducin 2 (beta) (ADD2), transcript variant beta-3a, mRNA.	-0.27	-0.35	-0.25	-0.07	0.03	0.1
730747	ADD3	Homo sapiens adducin 3 (gamma) (ADD3), transcript variant 2, mRNA.	0.11	0	0.19	-0.11	0.08	0.19
1010477	ADD3	Homo sapiens adducin 3 (gamma) (ADD3), transcript variant 1, mRNA.	0.17	0.1	0.12	-0.07	-0.05	0.02
1990468	ADD3	Homo sapiens adducin 3 (gamma) (ADD3), transcript variant 3, mRNA.	0.77	1.27	0.85	0.5	0.08	-0.41
3420747	ADD3	Homo sapiens adducin 3 (gamma) (ADD3), transcript variant 3, mRNA.	0.66	0.86	0.59	0.21	-0.07	-0.28
3370347	ADH1A	Homo sapiens alcohol dehydrogenase 1A (class I), alpha polypeptide (ADH1A), mRNA.	-0.19	-0.05	-0.2	0.15	-0.01	-0.15
2490612	ADH1B	Homo sapiens alcohol dehydrogenase IB (class I), beta polypeptide (ADH1B), mRNA.	-0.12	-0.11	0.02	0.02	0.14	0.13
1510750	ADH1C	Homo sapiens alcohol dehydrogenase 1C (class I), gamma polypeptide (ADH1C), mRNA.	-0.14	-0.11	-0.09	0.04	0.05	0.01
5490382	ADH4	Homo sapiens alcohol dehydrogenase 4 (class II), pi polypeptide (ADH4), mRNA.	0.18	0.04	0.07	-0.14	-0.1	0.04
7550632	ADH4	Homo sapiens alcohol dehydrogenase 4 (class II), pi polypeptide (ADH4), mRNA.	0.04	0.06	0.04	0.03	0	-0.02
5720161	ADH5	Homo sapiens alcohol dehydrogenase 5 (class III), chi polypeptide (ADH5), mRNA.	-0.11	-0.09	0.48	0.02	0.59	0.57
3800368	ADH6	Homo sapiens alcohol dehydrogenase 6 (class V) (ADH6), mRNA.	-0.15	-0.04	-0.08	0.12	0.08	-0.04
3520709	ADH7	Homo sapiens alcohol dehydrogenase 7 (class IV), mu or sigma polypeptide (ADH7), mRNA.	0.05	0.05	0.05	0	-0.01	0
2760121	ADHFE1	Homo sapiens alcohol dehydrogenase, iron containing, 1 (ADHFE1), nuclear gene encoding mitochondrial protein, mRNA.	1.62	1.54	0.13	-0.08	-1.49	-1.41
3890598	ADHFE1	Homo sapiens alcohol dehydrogenase, iron containing, 1 (ADHFE1), transcript variant 1, mRNA.	0.91	0.9	-0.06	-0.02	-0.97	-0.95
6620278	ADI1	Homo sapiens acireductone dioxygenase 1 (ADI1), mRNA.	-0.26	-0.16	-0.35	0.1	-0.1	-0.19
3800722	ADIG	Homo sapiens adipogenin (ADIG), mRNA.	0.02	-0.03	0.02	-0.05	0	0.05
4200471	ADIPOQ	Homo sapiens adiponectin, C1Q and collagen domain containing (ADIPOQ), mRNA.	0.09	0.05	0.05	-0.05	-0.04	0
3460201	ADIPOR1	Homo sapiens adiponectin receptor 1 (ADIPOR1), mRNA.	-0.27	-0.3	-0.82	-0.03	-0.55	-0.52
6100767	ADIPOR1	Homo sapiens adiponectin receptor 1 (ADIPOR1), mRNA.	-0.07	-0.25	-0.85	-0.19	-0.78	-0.6
6960685	ADIPOR2	Homo sapiens adiponectin receptor 2 (ADIPOR2), mRNA.	0.05	0.02	-0.22	-0.03	-0.27	-0.24
1030241	ADK	Homo sapiens adenosine kinase (ADK), transcript variant ADK-short, mRNA.	-0.69	-0.17	-0.04	0.53	0.65	0.13
3130450	ADK	Homo sapiens adenosine kinase (ADK), transcript variant ADK-long, mRNA.	-0.25	-0.07	-0.03	0.18	0.22	0.04
7100414	ADK	Homo sapiens adenosine kinase (ADK), transcript variant ADK-short, mRNA.	-0.07	-0.01	-0.24	0.05	-0.17	-0.23
7550161	ADK	Homo sapiens adenosine kinase (ADK), transcript variant ADK-short, mRNA.	-0.37	-0.23	0.07	0.14	0.44	0.31
5670465	ADM	Homo sapiens adrenomedullin (ADM), mRNA.	0.62	-1.34	-1.98	-1.96	-2.61	-0.65
3610626	ADM2	Homo sapiens adrenomedullin 2 (ADM2), mRNA.	0.6	0.47	0.52	-0.13	-0.09	0.05
360678	ADNP	Homo sapiens activity-dependent neuroprotector homeobox (ADNP), transcript variant 2, mRNA.	0.9	0.4	0.96	-0.51	0.06	0.56
1770551	ADNP	Homo sapiens activity-dependent neuroprotector homeobox (ADNP), transcript variant 1, mRNA.	0.23	-0.02	0.17	-0.25	-0.06	0.19
7330270	ADNP2	Homo sapiens ADNP homeobox 2 (ADNP2), mRNA.	0.72	0.69	0.37	-0.03	-0.35	-0.32
4480546	ADO	Homo sapiens 2-aminoethanethiol (cysteamine) dioxygenase (ADO), mRNA.	0.16	0.17	-0.04	0	-0.2	-0.21
2100110	ADORA1	Homo sapiens adenosine A1 receptor (ADORA1), transcript variant 1, mRNA.	-0.14	-0.01	0.01	0.13	0.15	0.02
3830148	ADORA1	Homo sapiens adenosine A1 receptor (ADORA1), transcript variant 1, mRNA.	-0.11	0.02	0.13	0.13	0.24	0.11
4060519	ADORA1	Homo sapiens adenosine A1 receptor (ADORA1), mRNA.	0.2	0.36	0.06	0.15	-0.15	-0.3
7560440	ADORA2A	Homo sapiens adenosine A2a receptor (ADORA2A), mRNA.	-0.01	0.09	0.07	0.1	0.08	-0.02
2060040	ADORA2B	Homo sapiens adenosine A2b receptor (ADORA2B), mRNA.	-0.42	-0.86	0.45	-0.44	0.87	1.31
870138	ADORA3	Homo sapiens adenosine A3 receptor (ADORA3), transcript variant 3, mRNA.	0	-0.12	-0.12	-0.13	-0.13	0
6580482	ADORA3	Homo sapiens adenosine A3 receptor (ADORA3), transcript variant 2, mRNA.	0.02	0.16	-0.03	0.14	-0.04	-0.18
5550619	ADPGK	Homo sapiens ADP-dependent glucokinase (ADPGK), mRNA.	-0.37	-0.29	-0.38	0.09	-0.01	-0.1
5550369	ADPRH	Homo sapiens ADP-ribosylarginine hydrolase (ADPRH), mRNA.	-0.22	-0.07	-0.24	0.15	-0.02	-0.17
1990070	ADPRHL1	Homo sapiens ADP-ribosylhydrolase like 1 (ADPRHL1), transcript variant 1, mRNA.	0	-0.1	0.02	-0.1	0.02	0.12
3390735	ADPRHL1	Homo sapiens ADP-ribosylhydrolase like 1 (ADPRHL1), transcript variant 2, mRNA.	0.1	-0.06	-0.17	-0.16	-0.27	-0.11
5570446	ADPRHL1	Homo sapiens ADP-ribosylhydrolase like 1 (ADPRHL1), transcript variant 1, mRNA.	-0.04	-0.09	-0.06	-0.04	-0.02	0.02
730010	ADPRHL2	Homo sapiens ADP-ribosylhydrolase like 2 (ADPRHL2), mRNA.	-0.77	-0.37	0.48	0.4	1.25	0.85
780670	ADRA1A	Homo sapiens adrenergic, alpha-1A-, receptor (ADRA1A), transcript variant 3, mRNA.	0.05	0	0.07	-0.05	0.02	0.08
1070315	ADRA1A	Homo sapiens adrenergic, alpha-1A-, receptor (ADRA1A), transcript variant 3, mRNA.	-0.05	0	0.07	0.04	0.12	0.08
1110731	ADRA1A	Homo sapiens adrenergic, alpha-1A-, receptor (ADRA1A), transcript variant 1, mRNA.	0.13	-0.14	-0.07	-0.27	-0.2	0.07
2690500	ADRA1A	Homo sapiens adrenergic, alpha-1A-, receptor (ADRA1A), transcript variant 4, mRNA.	0.16	0.19	0.02	0.03	-0.14	-0.18
4590215	ADRA1A	Homo sapiens adrenergic, alpha-1A-, receptor (ADRA1A), transcript variant 2, mRNA.	0.02	-0.01	0.02	-0.02	0	0.03
2140022	ADRA1B	Homo sapiens adrenergic, alpha-1B-, receptor (ADRA1B), mRNA.	-0.13	-0.05	0.05	0.07	0.18	0.11
1340630	ADRA1D	Homo sapiens adrenergic, alpha-1D-, receptor (ADRA1D), mRNA.	-0.01	0	0.03	0.01	0.04	0.02
5720523	ADRA2A	Homo sapiens adrenergic, alpha-2A-, receptor (ADRA2A), mRNA.	-0.23	-0.13	-0.13	0.1	0.09	0
3390286	ADRA2B	Homo sapiens adrenergic, alpha-2B-, receptor (ADRA2B), mRNA.	-0.12	0.02	-0.28	0.14	-0.16	-0.3
870474	ADRA2C	PREDICTED: Homo sapiens adrenergic, alpha-2C-, receptor (ADRA2C), mRNA.	0	-0.04	-0.03	-0.04	-0.04	0.01
3460672	ADRA2C	PREDICTED: Homo sapiens adrenergic, alpha-2C-, receptor (ADRA2C), mRNA.	-0.03	-0.04	0.08	-0.01	0.11	0.12
7050440	ADRB1	Homo sapiens adrenergic, beta-1-, receptor (ADRB1), mRNA.	-0.04	0.07	-0.1	0.12	-0.06	-0.18
7570326	ADRB2	Homo sapiens adrenergic, beta-2-, receptor, surface (ADRB2), mRNA.	-0.3	-0.08	-0.61	0.21	-0.32	-0.53
1430722	ADRB3	Homo sapiens adrenergic, beta-3-, receptor (ADRB3), mRNA.	-0.08	-0.07	0.06	0.01	0.13	0.12
3290113	ADRBK1	Homo sapiens adrenergic, beta, receptor kinase 1 (ADRBK1), mRNA.	0.37	0.51	0.31	0.13	-0.07	-0.2
5700181	ADRBK1	Homo sapiens adrenergic, beta, receptor kinase 1 (ADRBK1), mRNA.	0.08	0.1	0.12	0.02	0.04	0.02
2120528	ADRBK2	Homo sapiens adrenergic, beta, receptor kinase 2 (ADRBK2), mRNA.	0.16	-0.02	-0.04	-0.18	-0.2	-0.02
4280136	ADRM1	Homo sapiens adhesion regulating molecule 1 (ADRM1), transcript variant 2, mRNA.	-0.35	-0.14	-0.05	0.21	0.3	0.1
4390121	ADRM1	Homo sapiens adhesion regulating molecule 1 (ADRM1), transcript variant 2, mRNA.	-0.32	-0.23	-0.08	0.09	0.24	0.15
5870228	ADSL	Homo sapiens adenylosuccinate lyase (ADSL), mRNA.	0.21	0.15	0.55	-0.06	0.34	0.41
5960097	ADSS	Homo sapiens adenylosuccinate synthase (ADSS), mRNA.	-0.13	-0.03	0.19	0.1	0.32	0.22
6020333	ADSS	Homo sapiens adenylosuccinate synthase (ADSS), mRNA.	-0.06	-0.22	-0.11	-0.15	-0.05	0.1
1660446	ADSSL1	Homo sapiens adenylosuccinate synthase like 1 (ADSSL1), transcript variant 1, mRNA.	-0.03	-0.18	-0.03	-0.15	0.01	0.16
4830372	ADSSL1	Homo sapiens adenylosuccinate synthase like 1 (ADSSL1), transcript variant 2, mRNA.	1.19	1.39	0.65	0.2	-0.54	-0.74
4900703	ADSSL1	Homo sapiens adenylosuccinate synthase like 1 (ADSSL1), transcript variant 2, mRNA.	0.18	0.29	0.05	0.11	-0.14	-0.25
6580711	AEBP1	Homo sapiens AE binding protein 1 (AEBP1), mRNA.	0.33	0.9	2.2	0.57	1.87	1.3
4260671	AEBP2	Homo sapiens AE binding protein 2 (AEBP2), mRNA.	0.05	0.01	0.04	-0.03	-0.01	0.02
5090438	AEN	Homo sapiens apoptosis enhancing nuclease (AEN), mRNA.	-0.75	-0.53	-1.6	0.22	-0.85	-1.07
1230458	AES	Homo sapiens amino-terminal enhancer of split (AES), transcript variant 2, mRNA.	-0.09	-0.13	-0.08	-0.04	0	0.04
6180176	AES	Homo sapiens amino-terminal enhancer of split (AES), transcript variant 3, mRNA.	-0.45	-0.37	-0.46	0.08	-0.01	-0.08
6660491	AES	Homo sapiens amino-terminal enhancer of split (AES), transcript variant 1, mRNA.	-0.24	-0.19	-0.37	0.06	-0.12	-0.18
2190681	AFAP1	Homo sapiens actin filament associated protein 1 (AFAP1), transcript variant 1, mRNA.	-0.07	0.02	-0.09	0.09	-0.02	-0.11
2690187	AFAP1	Homo sapiens actin filament associated protein 1 (AFAP1), transcript variant 2, mRNA.	0.14	0.49	0.64	0.35	0.5	0.15
3130458	AFAP1	Homo sapiens actin filament associated protein 1 (AFAP1), transcript variant 2, mRNA.	-0.16	-0.09	-0.05	0.07	0.11	0.04
20154	AFAP1L1	Homo sapiens actin filament associated protein 1-like 1 (AFAP1L1), mRNA.	-0.3	0.42	-0.57	0.71	-0.27	-0.99
4590133	AFAP1L2	Homo sapiens actin filament associated protein 1-like 2 (AFAP1L2), transcript variant 1, mRNA.	0.33	0.89	0.04	0.56	-0.29	-0.85
6620711	AFAP1L2	Homo sapiens actin filament associated protein 1-like 2 (AFAP1L2), transcript variant 2, mRNA.	0.13	0.36	0	0.24	-0.12	-0.36
5270195	AFAR3	Homo sapiens aflatoxin B1 aldehyde reductase 3 (AFAR3), mRNA.	-0.07	0.05	0.13	0.12	0.2	0.08
1110687	AFARP1	Homo sapiens AKR7 family pseudogene (AFARP1), non-coding RNA.	0.05	0.04	-0.07	-0.01	-0.12	-0.11
1690086	AFARP1	Homo sapiens AKR7 family pseudogene (AFARP1), non-coding RNA.	-0.02	0.06	-0.07	0.08	-0.05	-0.12
3990673	AFF1	Homo sapiens AF4/FMR2 family, member 1 (AFF1), mRNA.	-0.08	-0.22	-0.37	-0.13	-0.29	-0.15
6060142	AFF1	Homo sapiens AF4/FMR2 family, member 1 (AFF1), mRNA.	-0.19	-0.21	-0.25	-0.01	-0.05	-0.04
3890088	AFF2	Homo sapiens AF4/FMR2 family, member 2 (AFF2), mRNA.	0.03	0.2	0	0.17	-0.03	-0.2
650753	AFF3	Homo sapiens AF4/FMR2 family, member 3 (AFF3), transcript variant 2, mRNA.	1	0.88	-0.26	-0.12	-1.26	-1.14
2230273	AFF3	Homo sapiens AF4/FMR2 family, member 3 (AFF3), transcript variant 2, mRNA.	-0.05	0	-0.05	0.05	-0.01	-0.06
2360189	AFF4	Homo sapiens AF4/FMR2 family, member 4 (AFF4), mRNA.	-0.18	-0.07	-0.28	0.1	-0.1	-0.2
60609	AFG3L1	Homo sapiens AFG3 ATPase family gene 3-like 1 (yeast) (AFG3L1), transcript variant 2, mRNA.	-0.14	-0.02	0.31	0.12	0.45	0.33
730730	AFG3L1	Homo sapiens AFG3 ATPase family gene 3-like 1 (S. cerevisiae) (AFG3L1), transcript variant 1, non-coding RNA.	-0.04	0.12	0.15	0.17	0.19	0.03
3180403	AFG3L1	Homo sapiens AFG3 ATPase family gene 3-like 1 (S. cerevisiae) (AFG3L1), transcript variant 3, non-coding RNA.	0.07	0.01	0.1	-0.06	0.03	0.1
5670274	AFG3L1	Homo sapiens AFG3 ATPase family gene 3-like 1 (S. cerevisiae) (AFG3L1), transcript variant 3, non-coding RNA.	-0.14	-0.05	-0.09	0.09	0.05	-0.05
1170538	AFG3L2	Homo sapiens AFG3 ATPase family gene 3-like 2 (yeast) (AFG3L2), nuclear gene encoding mitochondrial protein, mRNA.	0.11	0.12	0.16	0.02	0.05	0.03
3120681	AFM	Homo sapiens afamin (AFM), mRNA.	0.09	-0.05	-0.04	-0.14	-0.13	0.01
2000497	AFMID	Homo sapiens arylformamidase (AFMID), mRNA.	-0.16	-0.01	-0.18	0.15	-0.02	-0.16
2070707	AFMID	Homo sapiens arylformamidase (AFMID), mRNA.	0.12	-0.07	-0.13	-0.19	-0.25	-0.06
2030161	AFP	Homo sapiens alpha-fetoprotein (AFP), mRNA.	0.01	-0.26	-0.12	-0.26	-0.12	0.14
450097	AFTPH	Homo sapiens aftiphilin (AFTPH), transcript variant 2, mRNA.	-0.01	0.2	0.13	0.2	0.14	-0.06
2070600	AFTPH	Homo sapiens aftiphilin (AFTPH), transcript variant 1, mRNA.	0.04	-0.14	0.16	-0.18	0.12	0.3
5570543	AFTPH	Homo sapiens aftiphilin (AFTPH), transcript variant 1, mRNA.	0.09	0.19	0.44	0.1	0.36	0.25
130064	AGA	Homo sapiens aspartylglucosaminidase (AGA), mRNA.	-0.92	-0.72	-0.54	0.2	0.37	0.18
2340563	AGAP1	Homo sapiens ArfGAP with GTPase domain, ankyrin repeat and PH domain 1 (AGAP1), transcript variant 1, mRNA.	0.03	0.17	-0.03	0.14	-0.06	-0.2
7400333	AGAP1	Homo sapiens ArfGAP with GTPase domain, ankyrin repeat and PH domain 1 (AGAP1), transcript variant 1, mRNA.	-0.07	0.04	0.08	0.11	0.15	0.04
5290364	AGAP11	Homo sapiens ankyrin repeat and GTPase domain Arf GTPase activating protein 11 (AGAP11), mRNA.	0.06	0.07	0.02	0.01	-0.04	-0.05
3140608	AGAP2	Homo sapiens ArfGAP with GTPase domain, ankyrin repeat and PH domain 2 (AGAP2), transcript variant 2, mRNA.	-0.13	0.1	0.04	0.24	0.17	-0.07
1510615	AGAP3	Homo sapiens ArfGAP with GTPase domain, ankyrin repeat and PH domain 3 (AGAP3), transcript variant 2, mRNA.	-0.05	0.04	0.34	0.09	0.4	0.3
3890431	AGAP3	Homo sapiens ArfGAP with GTPase domain, ankyrin repeat and PH domain 3 (AGAP3), transcript variant 2, mRNA.	-0.35	-0.37	1.27	-0.02	1.61	1.64
6960050	AGAP6	Homo sapiens ArfGAP with GTPase domain, ankyrin repeat and PH domain 6 (AGAP6), mRNA.	0.16	0.01	0.15	-0.14	0	0.14
4390523	AGAP7	Homo sapiens ArfGAP with GTPase domain, ankyrin repeat and PH domain 7 (AGAP7), mRNA.	-0.12	-0.1	-0.14	0.03	-0.01	-0.04
2140343	AGAP8	Homo sapiens ArfGAP with GTPase domain, ankyrin repeat and PH domain 8 (AGAP8), mRNA.	0.63	-0.03	0.41	-0.66	-0.22	0.44
990220	AGBL1	Homo sapiens ATP/GTP binding protein-like 1 (AGBL1), mRNA.	-0.15	-0.09	-0.01	0.05	0.13	0.08
5340681	AGBL1	Homo sapiens ATP/GTP binding protein-like 1 (AGBL1), mRNA.	-0.14	0.13	-0.02	0.28	0.12	-0.16
4890338	AGBL2	Homo sapiens ATP/GTP binding protein-like 2 (AGBL2), mRNA.	0.02	0.08	0.11	0.05	0.09	0.04
2350059	AGBL3	Homo sapiens ATP/GTP binding protein-like 3 (AGBL3), mRNA.	0.01	-0.05	-0.03	-0.05	-0.04	0.01
520379	AGBL4	Homo sapiens ATP/GTP binding protein-like 4 (AGBL4), mRNA.	-0.02	-0.13	-0.11	-0.11	-0.09	0.02
1850075	AGBL5	Homo sapiens ATP/GTP binding protein-like 5 (AGBL5), transcript variant 3, mRNA.	-0.13	-0.24	-0.26	-0.11	-0.13	-0.03
6620403	AGBL5	Homo sapiens ATP/GTP binding protein-like 5 (AGBL5), transcript variant 1, mRNA.	0.23	0.34	0.32	0.11	0.09	-0.02
4480747	AGC1	Homo sapiens aggrecan 1 (chondroitin sulfate proteoglycan 1, large aggregating proteoglycan, antigen identified by monoclonal antibody A0122) (AGC1), transcript variant 1, mRNA.	0.16	0.24	0.09	0.08	-0.06	-0.14
1940465	AGER	Homo sapiens advanced glycosylation end product-specific receptor (AGER), transcript variant 1, mRNA.	-0.08	0.01	0.08	0.09	0.17	0.07
6620523	AGER	Homo sapiens advanced glycosylation end product-specific receptor (AGER), transcript variant 1, mRNA.	-0.08	-0.16	-0.02	-0.09	0.06	0.14
7200369	AGER	Homo sapiens advanced glycosylation end product-specific receptor (AGER), transcript variant 1, mRNA.	0.01	-0.04	0.16	-0.05	0.15	0.2
990754	AGFG1	Homo sapiens ArfGAP with FG repeats 1 (AGFG1), transcript variant 2, mRNA.	-0.11	0.11	0.2	0.22	0.31	0.09
4280681	AGFG1	Homo sapiens ArfGAP with FG repeats 1 (AGFG1), transcript variant 4, mRNA.	0.05	-0.32	-0.2	-0.37	-0.25	0.12
4050368	AGFG2	Homo sapiens ArfGAP with FG repeats 2 (AGFG2), mRNA.	-0.11	0.15	0.04	0.26	0.15	-0.11
5550538	AGFG2	Homo sapiens ArfGAP with FG repeats 2 (AGFG2), mRNA.	0.21	0.08	0.17	-0.13	-0.04	0.09
70239	AGGF1	Homo sapiens angiogenic factor with G patch and FHA domains 1 (AGGF1), mRNA.	0.23	0.32	0.15	0.09	-0.07	-0.16
5130102	AGGF1	Homo sapiens angiogenic factor with G patch and FHA domains 1 (AGGF1), mRNA.	-0.18	0.01	-0.11	0.19	0.07	-0.12
7560452	AGK	Homo sapiens acylglycerol kinase (AGK), mRNA.	-0.24	-0.13	-0.01	0.12	0.23	0.11
1440653	AGL	Homo sapiens amylo-1, 6-glucosidase, 4-alpha-glucanotransferase (glycogen debranching enzyme, glycogen storage disease type III) (AGL), transcript variant 6, mRNA.	0.05	0.13	0.12	0.07	0.06	-0.01
1440661	AGL	Homo sapiens amylo-1, 6-glucosidase, 4-alpha-glucanotransferase (AGL), transcript variant 1, mRNA.	-0.02	0	-0.05	0.03	-0.03	-0.06
2060255	AGL	Homo sapiens amylo-1, 6-glucosidase, 4-alpha-glucanotransferase (AGL), transcript variant 6, mRNA.	0.02	-0.12	-0.13	-0.14	-0.15	-0.01
2940113	AGL	Homo sapiens amylo-1, 6-glucosidase, 4-alpha-glucanotransferase (AGL), transcript variant 5, mRNA.	-0.56	0.26	0.49	0.82	1.05	0.23
3190468	AGL	Homo sapiens amylo-1, 6-glucosidase, 4-alpha-glucanotransferase (AGL), transcript variant 4, mRNA.	-0.1	-0.01	-0.25	0.09	-0.15	-0.24
5270041	AGL	Homo sapiens amylo-1, 6-glucosidase, 4-alpha-glucanotransferase (AGL), transcript variant 5, mRNA.	-0.19	-0.04	-0.12	0.15	0.07	-0.08
6110050	AGL	Homo sapiens amylo-1, 6-glucosidase, 4-alpha-glucanotransferase (glycogen debranching enzyme, glycogen storage disease type III) (AGL), transcript variant 5, mRNA.	0.06	-0.08	0.06	-0.15	0	0.15
7000672	AGL	Homo sapiens amylo-1, 6-glucosidase, 4-alpha-glucanotransferase (AGL), transcript variant 1, mRNA.	-0.18	-0.04	0.19	0.13	0.37	0.23
4890255	AGMAT	Homo sapiens agmatine ureohydrolase (agmatinase) (AGMAT), mRNA.	-0.17	-0.37	-0.3	-0.2	-0.13	0.07
630437	AGPAT1	Homo sapiens 1-acylglycerol-3-phosphate O-acyltransferase 1 (lysophosphatidic acid acyltransferase, alpha) (AGPAT1), transcript variant 2, mRNA.	0.03	0.02	0.01	-0.01	-0.02	-0.01
990369	AGPAT1	Homo sapiens 1-acylglycerol-3-phosphate O-acyltransferase 1 (lysophosphatidic acid acyltransferase, alpha) (AGPAT1), transcript variant 1, mRNA.	0	-0.03	-0.06	-0.03	-0.06	-0.03
4610044	AGPAT1	Homo sapiens 1-acylglycerol-3-phosphate O-acyltransferase 1 (lysophosphatidic acid acyltransferase, alpha) (AGPAT1), transcript variant 1, mRNA.	-0.57	-0.32	-1.29	0.24	-0.72	-0.96
3520671	AGPAT2	Homo sapiens 1-acylglycerol-3-phosphate O-acyltransferase 2 (lysophosphatidic acid acyltransferase, beta) (AGPAT2), transcript variant 1, mRNA.	0.06	-0.45	-1.07	-0.5	-1.13	-0.62
3850370	AGPAT2	Homo sapiens 1-acylglycerol-3-phosphate O-acyltransferase 2 (lysophosphatidic acid acyltransferase, beta) (AGPAT2), transcript variant 1, mRNA.	0.04	-0.41	-0.69	-0.45	-0.74	-0.29
5560102	AGPAT2	Homo sapiens 1-acylglycerol-3-phosphate O-acyltransferase 2 (lysophosphatidic acid acyltransferase, beta) (AGPAT2), transcript variant 2, mRNA.	0.07	-0.81	-1.45	-0.88	-1.52	-0.64
620064	AGPAT3	Homo sapiens 1-acylglycerol-3-phosphate O-acyltransferase 3 (AGPAT3), transcript variant 2, mRNA.	-0.18	-0.29	-0.17	-0.11	0.01	0.12
2120204	AGPAT3	Homo sapiens 1-acylglycerol-3-phosphate O-acyltransferase 3 (AGPAT3), transcript variant 1, mRNA.	0.01	-0.06	0.08	-0.07	0.07	0.14
3850435	AGPAT3	Homo sapiens 1-acylglycerol-3-phosphate O-acyltransferase 3 (AGPAT3), mRNA.	-0.28	-0.27	0.01	0.01	0.29	0.28
1440364	AGPAT4	Homo sapiens 1-acylglycerol-3-phosphate O-acyltransferase 4 (lysophosphatidic acid acyltransferase, delta) (AGPAT4), transcript variant 2, mRNA.	0.09	0.02	0	-0.08	-0.09	-0.01
3440025	AGPAT4	Homo sapiens 1-acylglycerol-3-phosphate O-acyltransferase 4 (lysophosphatidic acid acyltransferase, delta) (AGPAT4), mRNA.	0.02	0.66	0.79	0.65	0.77	0.12
830719	AGPAT5	Homo sapiens 1-acylglycerol-3-phosphate O-acyltransferase 5 (lysophosphatidic acid acyltransferase, epsilon) (AGPAT5), mRNA.	-0.31	-0.03	-0.1	0.28	0.21	-0.07
3870022	AGPAT6	Homo sapiens 1-acylglycerol-3-phosphate O-acyltransferase 6 (lysophosphatidic acid acyltransferase, zeta) (AGPAT6), mRNA.	0.68	0.25	-0.44	-0.42	-1.12	-0.7
2060477	AGPAT9	Homo sapiens 1-acylglycerol-3-phosphate O-acyltransferase 9 (AGPAT9), mRNA.	-0.25	-0.97	-2.12	-0.72	-1.87	-1.16
7560154	AGPS	Homo sapiens alkylglycerone phosphate synthase (AGPS), mRNA.	-0.4	-0.83	-0.59	-0.43	-0.19	0.24
1340021	AGR2	Homo sapiens anterior gradient homolog 2 (Xenopus laevis) (AGR2), mRNA.	0.02	-0.02	0.03	-0.04	0.01	0.05
3140463	AGR2	Homo sapiens anterior gradient homolog 2 (Xenopus laevis) (AGR2), mRNA.	0.15	0.06	0.15	-0.09	0	0.09
4590594	AGR3	Homo sapiens anterior gradient homolog 3 (Xenopus laevis) (AGR3), mRNA.	-0.12	-0.18	-0.25	-0.06	-0.13	-0.07
5290273	AGR3	Homo sapiens anterior gradient homolog 3 (Xenopus laevis) (AGR3), mRNA.	-0.09	-0.1	-0.21	-0.01	-0.11	-0.11
4590131	AGRN	Homo sapiens agrin (AGRN), mRNA.	-0.04	-0.07	-0.07	-0.03	-0.03	0
6370500	AGRN	Homo sapiens agrin (AGRN), mRNA.	0.03	0.09	0.01	0.06	-0.02	-0.08
2690392	AGRP	Homo sapiens agouti related protein homolog (mouse) (AGRP), transcript variant 1, mRNA.	0.05	0	0.01	-0.04	-0.04	0.01
7160121	AGRP	Homo sapiens agouti related protein homolog (mouse) (AGRP), transcript variant 2, mRNA.	0.1	-0.01	-0.11	-0.1	-0.21	-0.1
2850301	AGT	Homo sapiens angiotensinogen (serpin peptidase inhibitor, clade A, member 8) (AGT), mRNA.	-0.04	0.33	0.22	0.37	0.26	-0.11
2340347	AGTPBP1	Homo sapiens ATP/GTP binding protein 1 (AGTPBP1), mRNA.	0.13	0.08	0.08	-0.06	-0.05	0.01
4760427	AGTPBP1	Homo sapiens ATP/GTP binding protein 1 (AGTPBP1), mRNA.	0.16	0.33	-0.18	0.17	-0.35	-0.52
160682	AGTR1	Homo sapiens angiotensin II receptor, type 1 (AGTR1), transcript variant 1, mRNA.	0.5	0.26	0.22	-0.24	-0.28	-0.04
940040	AGTR1	Homo sapiens angiotensin II receptor, type 1 (AGTR1), transcript variant 3, mRNA.	0.39	0.19	0.13	-0.2	-0.26	-0.06
5550437	AGTR2	Homo sapiens angiotensin II receptor, type 2 (AGTR2), mRNA.	0.04	-0.05	-0.05	-0.09	-0.09	0
4610220	AGTRAP	Homo sapiens angiotensin II receptor-associated protein (AGTRAP), transcript variant 4, mRNA.	-0.24	-0.17	0.32	0.08	0.57	0.49
4900685	AGTRAP	Homo sapiens angiotensin II receptor-associated protein (AGTRAP), transcript variant 2, mRNA.	-0.2	-0.07	0.25	0.13	0.46	0.32
270709	AGXT	Homo sapiens alanine-glyoxylate aminotransferase (AGXT), mRNA.	0	0.01	-0.13	0.02	-0.12	-0.14
6350753	AGXT2	Homo sapiens alanine-glyoxylate aminotransferase 2 (AGXT2), nuclear gene encoding mitochondrial protein, mRNA.	-0.1	0.14	0.07	0.24	0.17	-0.07
2360762	AGXT2L1	Homo sapiens alanine-glyoxylate aminotransferase 2-like 1 (AGXT2L1), mRNA.	-0.15	-0.09	-0.1	0.06	0.04	-0.01
2600768	AGXT2L1	Homo sapiens alanine-glyoxylate aminotransferase 2-like 1 (AGXT2L1), mRNA.	-0.06	-0.06	-0.17	-0.01	-0.11	-0.11
870139	AGXT2L2	Homo sapiens alanine-glyoxylate aminotransferase 2-like 2 (AGXT2L2), mRNA.	0.16	0.03	0.12	-0.13	-0.04	0.09
5690082	AGXT2L2	Homo sapiens alanine-glyoxylate aminotransferase 2-like 2 (AGXT2L2), mRNA.	-0.04	-0.01	0.06	0.03	0.1	0.07
1230196	AHCTF1	Homo sapiens AT hook containing transcription factor 1 (AHCTF1), mRNA.	0.1	0.01	-0.12	-0.09	-0.22	-0.14
6040747	AHCTF1	Homo sapiens AT hook containing transcription factor 1 (AHCTF1), mRNA.	-0.48	-0.24	-0.31	0.24	0.16	-0.07
6220427	AHCTF1	PREDICTED: Homo sapiens AT hook containing transcription factor 1 (AHCTF1), mRNA.	0.05	0.17	0	0.13	-0.04	-0.17
3710537	AHCY	Homo sapiens S-adenosylhomocysteine hydrolase (AHCY), mRNA.	-0.05	-0.23	-0.5	-0.19	-0.46	-0.27
1170440	AHCYL1	Homo sapiens adenosylhomocysteinase-like 1 (AHCYL1), mRNA.	0.27	0.29	-0.25	0.02	-0.51	-0.53
870039	AHCYL2	Homo sapiens S-adenosylhomocysteine hydrolase-like 2 (AHCYL2), mRNA.	0.25	0.51	-0.49	0.25	-0.74	-1
4250376	AHDC1	Homo sapiens AT hook, DNA binding motif, containing 1 (AHDC1), mRNA.	0.08	0.13	0.31	0.05	0.23	0.18
5860253	AHI1	Homo sapiens Abelson helper integration site 1 (AHI1), mRNA.	-0.04	0.01	0.11	0.04	0.15	0.11
450553	AHNAK	Homo sapiens AHNAK nucleoprotein (AHNAK), transcript variant 1, mRNA.	-0.04	0.46	0.55	0.5	0.59	0.09
2810482	AHNAK	Homo sapiens AHNAK nucleoprotein (AHNAK), transcript variant 1, mRNA.	0.6	0.38	0.7	-0.22	0.1	0.33
3710400	AHNAK	Homo sapiens AHNAK nucleoprotein (AHNAK), transcript variant 2, mRNA.	0.86	0.27	0.59	-0.59	-0.27	0.32
5260594	AHNAK2	Homo sapiens AHNAK nucleoprotein 2 (AHNAK2), mRNA.	0.06	0.1	0.25	0.05	0.19	0.14
4890672	AHR	Homo sapiens aryl hydrocarbon receptor (AHR), mRNA.	0.81	0.44	1.09	-0.37	0.28	0.65
6060367	AHR	Homo sapiens aryl hydrocarbon receptor (AHR), mRNA.	0.21	0.16	0.35	-0.05	0.14	0.2
5560433	AHRR	Homo sapiens aryl-hydrocarbon receptor repressor (AHRR), mRNA.	0.21	-0.01	0.1	-0.23	-0.11	0.11
4880561	AHSA1	Homo sapiens AHA1, activator of heat shock 90kDa protein ATPase homolog 1 (yeast) (AHSA1), mRNA.	-0.14	-0.42	-0.43	-0.29	-0.29	-0.01
1170220	AHSA2	Homo sapiens AHA1, activator of heat shock 90kDa protein ATPase homolog 2 (yeast) (AHSA2), mRNA.	0.91	0.07	0.12	-0.84	-0.8	0.05
2320377	AHSG	Homo sapiens alpha-2-HS-glycoprotein (AHSG), mRNA.	-0.02	-0.07	-0.02	-0.05	0	0.05
2350274	AHSP	Homo sapiens alpha hemoglobin stabilizing protein (AHSP), mRNA.	0.13	0.12	0.19	-0.01	0.05	0.06
6110358	AICDA	Homo sapiens activation-induced cytidine deaminase (AICDA), mRNA.	0.02	-0.09	0.04	-0.12	0.02	0.13
4640445	AIDA	Homo sapiens axin interactor, dorsalization associated (AIDA), mRNA.	-0.27	-0.14	-0.07	0.13	0.19	0.06
1940047	AIF1	Homo sapiens allograft inflammatory factor 1 (AIF1), transcript variant 3, mRNA.	-0.21	-0.37	-0.29	-0.16	-0.08	0.08
3800047	AIF1	Homo sapiens allograft inflammatory factor 1 (AIF1), transcript variant 1, mRNA.	-0.18	-0.06	0.1	0.13	0.29	0.16
6520154	AIF1	Homo sapiens allograft inflammatory factor 1 (AIF1), transcript variant 2, mRNA.	-0.05	-0.08	-0.1	-0.04	-0.05	-0.02
1410021	AIF1L	Homo sapiens allograft inflammatory factor 1-like (AIF1L), transcript variant 1, mRNA.	3.09	1.66	-1.27	-1.42	-4.36	-2.94
4010647	AIF1L	Homo sapiens allograft inflammatory factor 1-like (AIF1L), transcript variant 1, mRNA.	2.57	0.94	-0.43	-1.63	-3	-1.37
1500689	AIFM1	Homo sapiens apoptosis-inducing factor, mitochondrion-associated, 1 (AIFM1), nuclear gene encoding mitochondrial protein, transcript variant 3, mRNA.	-0.68	-0.6	-0.88	0.08	-0.2	-0.28
1940577	AIFM1	Homo sapiens apoptosis-inducing factor, mitochondrion-associated, 1 (AIFM1), nuclear gene encoding mitochondrial protein, transcript variant 1, mRNA.	-0.38	-0.31	-0.39	0.07	0	-0.08
3290341	AIFM1	Homo sapiens apoptosis-inducing factor, mitochondrion-associated, 1 (AIFM1), nuclear gene encoding mitochondrial protein, transcript variant 3, mRNA.	-0.55	-0.52	-0.65	0.04	-0.1	-0.14
5420414	AIFM1	Homo sapiens apoptosis-inducing factor, mitochondrion-associated, 1 (AIFM1), nuclear gene encoding mitochondrial protein, transcript variant 2, mRNA.	0.12	-0.08	0.03	-0.2	-0.1	0.11
270612	AIFM2	Homo sapiens apoptosis-inducing factor, mitochondrion-associated, 2 (AIFM2), nuclear gene encoding mitochondrial protein, mRNA.	-0.14	-0.01	-0.28	0.13	-0.14	-0.27
4260551	AIFM3	Homo sapiens apoptosis-inducing factor, mitochondrion-associated, 3 (AIFM3), nuclear gene encoding mitochondrial protein, transcript variant 2, mRNA.	-0.13	-0.05	-0.13	0.07	0	-0.08
3940056	AIG1	Homo sapiens androgen-induced 1 (AIG1), mRNA.	-0.25	-0.47	0.4	-0.22	0.65	0.87
580255	AIM1	Homo sapiens absent in melanoma 1 (AIM1), mRNA.	0.06	0.08	0.1	0.02	0.04	0.02
610397	AIM1L	Homo sapiens absent in melanoma 1-like (AIM1L), mRNA.	0.04	0.06	-0.07	0.02	-0.1	-0.13
4220376	AIM1L	Homo sapiens absent in melanoma 1-like (AIM1L), mRNA.	-0.02	-0.09	-0.11	-0.07	-0.09	-0.02
6620386	AIM1L	Homo sapiens absent in melanoma 1-like (AIM1L), mRNA.	-0.11	-0.28	-0.06	-0.17	0.04	0.22
7000082	AIM1L	Homo sapiens absent in melanoma 1-like (AIM1L), mRNA.	-0.08	-0.19	-0.15	-0.11	-0.07	0.04
130753	AIM2	Homo sapiens absent in melanoma 2 (AIM2), mRNA.	-0.04	0.05	0.04	0.09	0.08	-0.01
1260270	AIM2	Homo sapiens absent in melanoma 2 (AIM2), mRNA.	-0.12	-0.3	-0.14	-0.19	-0.02	0.17
6960056	AIMP2	Homo sapiens aminoacyl tRNA synthetase complex-interacting multifunctional protein 2 (AIMP2), mRNA.	-0.46	-0.66	-0.47	-0.2	-0.01	0.18
610689	AIP	Homo sapiens aryl hydrocarbon receptor interacting protein (AIP), mRNA.	0.4	0.31	-0.22	-0.1	-0.63	-0.53
240142	AIPL1	Homo sapiens aryl hydrocarbon receptor interacting protein-like 1 (AIPL1), transcript variant 1, mRNA.	0.02	-0.19	-0.03	-0.22	-0.05	0.17
3610138	AIPL1	Homo sapiens aryl hydrocarbon receptor interacting protein-like 1 (AIPL1), transcript variant 2, mRNA.	-0.14	-0.18	-0.13	-0.04	0.01	0.05
2000093	AIRE	Homo sapiens autoimmune regulator (AIRE), transcript variant AIRE-2, mRNA.	-0.16	-0.02	-0.03	0.14	0.13	-0.01
5820386	AIRE	Homo sapiens autoimmune regulator (autoimmune polyendocrinopathy candidiasis ectodermal dystrophy) (AIRE), transcript variant AIRE-1, mRNA.	1.09	0.59	0.86	-0.5	-0.23	0.27
5820689	AIRE	Homo sapiens autoimmune regulator (AIRE), transcript variant AIRE-1, mRNA.	0	-0.02	0.05	-0.02	0.05	0.07
1300647	AJAP1	Homo sapiens adherens junctions associated protein 1 (AJAP1), transcript variant 1, mRNA.	0.01	0.06	-0.11	0.05	-0.12	-0.17
5360195	AJAP1	Homo sapiens adherens junctions associated protein 1 (AJAP1), transcript variant 2, mRNA.	-0.06	0.09	0.06	0.15	0.12	-0.03
6480484	AJAP1	Homo sapiens adherens junctions associated protein 1 (AJAP1), transcript variant 2, mRNA.	0.01	0.02	0.13	0.01	0.12	0.1
5130162	AK1	Homo sapiens adenylate kinase 1 (AK1), mRNA.	-0.06	0.28	-0.98	0.34	-0.92	-1.26
1990491	AK2	Homo sapiens adenylate kinase 2 (AK2), transcript variant AK2A, mRNA.	0.23	0.06	-0.23	-0.16	-0.46	-0.29
3140441	AK2	Homo sapiens adenylate kinase 2 (AK2), transcript variant AK2B, mRNA.	-0.09	-0.21	-0.15	-0.11	-0.06	0.05
5720669	AK2	Homo sapiens adenylate kinase 2 (AK2), transcript variant AK2A, mRNA.	0.23	0.07	-0.1	-0.16	-0.33	-0.17
5090554	AK2P2	PREDICTED: Homo sapiens adenylate kinase 2 pseudogene 2 (AK2P2), mRNA.	0.38	0.38	0.43	0	0.06	0.06
670463	AK3	Homo sapiens adenylate kinase 3 (AK3), nuclear gene encoding mitochondrial protein, mRNA.	0.09	0.82	-0.82	0.73	-0.9	-1.64
160148	AK3L1	Homo sapiens adenylate kinase 3-like 1 (AK3L1), nuclear gene encoding mitochondrial protein, transcript variant 6, mRNA.	-0.24	0.12	0.78	0.36	1.02	0.67
1470681	AK3L1	Homo sapiens adenylate kinase 3-like 1 (AK3L1), nuclear gene encoding mitochondrial protein, transcript variant 7, mRNA.	0	0.06	0.13	0.06	0.13	0.07
4290192	AK3L1	Homo sapiens adenylate kinase 3-like 1 (AK3L1), nuclear gene encoding mitochondrial protein, transcript variant 7, mRNA.	-0.04	0.39	0.72	0.43	0.77	0.34
4610554	AK3L1	Homo sapiens adenylate kinase 3-like 1 (AK3L1), nuclear gene encoding mitochondrial protein, transcript variant 7, mRNA.	0.1	0.16	0.34	0.06	0.25	0.19
2680220	AK5	Homo sapiens adenylate kinase 5 (AK5), transcript variant 1, mRNA.	-1.23	-0.98	0.22	0.24	1.44	1.2
5960209	AK5	Homo sapiens adenylate kinase 5 (AK5), transcript variant 2, mRNA.	0	-0.02	0.01	-0.02	0.01	0.03
6270148	AK5	Homo sapiens adenylate kinase 5 (AK5), transcript variant 2, mRNA.	-1.93	-1.01	0.49	0.91	2.42	1.5
2760470	AK7	Homo sapiens adenylate kinase 7 (AK7), mRNA.	-0.01	-0.03	-0.02	-0.02	-0.01	0
4810494	AKAP1	Homo sapiens A kinase (PRKA) anchor protein 1 (AKAP1), nuclear gene encoding mitochondrial protein, mRNA.	0.16	-0.01	0.17	-0.17	0.01	0.18
7040288	AKAP1	Homo sapiens A kinase (PRKA) anchor protein 1 (AKAP1), nuclear gene encoding mitochondrial protein, transcript variant 2, mRNA.	0.01	0.1	0.11	0.08	0.1	0.02
460020	AKAP10	Homo sapiens A kinase (PRKA) anchor protein 10 (AKAP10), nuclear gene encoding mitochondrial protein, mRNA.	0.06	-0.13	-0.31	-0.19	-0.36	-0.18
1070484	AKAP11	Homo sapiens A kinase (PRKA) anchor protein 11 (AKAP11), mRNA.	0.06	0.16	0.24	0.1	0.18	0.08
1450333	AKAP11	Homo sapiens A kinase (PRKA) anchor protein 11 (AKAP11), mRNA.	-0.19	0.57	-0.38	0.76	-0.19	-0.95
4570717	AKAP11	Homo sapiens A kinase (PRKA) anchor protein 11 (AKAP11), transcript variant 2, mRNA.	-0.1	0.03	0.04	0.14	0.15	0.01
5720731	AKAP11	Homo sapiens A kinase (PRKA) anchor protein 11 (AKAP11), transcript variant 2, mRNA.	0.12	0.23	0.05	0.11	-0.07	-0.18
6420398	AKAP11	Homo sapiens A kinase (PRKA) anchor protein 11 (AKAP11), mRNA.	-0.33	0.17	-0.25	0.5	0.09	-0.41
670041	AKAP12	Homo sapiens A kinase (PRKA) anchor protein (gravin) 12 (AKAP12), transcript variant 2, mRNA.	0.58	1.1	-1.27	0.51	-1.86	-2.37
3290564	AKAP12	Homo sapiens A kinase (PRKA) anchor protein (gravin) 12 (AKAP12), transcript variant 1, mRNA.	0.4	0.14	-0.06	-0.26	-0.46	-0.2
6900706	AKAP12	Homo sapiens A kinase (PRKA) anchor protein (gravin) 12 (AKAP12), transcript variant 2, mRNA.	0.06	0.28	0.05	0.22	-0.01	-0.23
6940475	AKAP12	Homo sapiens A kinase (PRKA) anchor protein (gravin) 12 (AKAP12), transcript variant 1, mRNA.	0.59	0.92	-0.17	0.33	-0.76	-1.09
650050	AKAP13	Homo sapiens A kinase (PRKA) anchor protein 13 (AKAP13), transcript variant 3, mRNA.	-0.2	-0.02	-0.21	0.18	-0.01	-0.18
2060341	AKAP13	Homo sapiens A kinase (PRKA) anchor protein 13 (AKAP13), transcript variant 1, mRNA.	0.1	-0.29	-0.13	-0.4	-0.23	0.16
3940440	AKAP13	Homo sapiens A kinase (PRKA) anchor protein 13 (AKAP13), transcript variant 2, mRNA.	-0.34	-0.2	-0.02	0.14	0.32	0.18
270192	AKAP14	Homo sapiens A kinase (PRKA) anchor protein 14 (AKAP14), transcript variant 1, mRNA.	-0.03	0.16	-0.12	0.18	-0.1	-0.28
270497	AKAP14	Homo sapiens A kinase (PRKA) anchor protein 14 (AKAP14), transcript variant 3, mRNA.	0	-0.02	0.16	-0.02	0.16	0.18
3850102	AKAP14	Homo sapiens A kinase (PRKA) anchor protein 14 (AKAP14), transcript variant 1, mRNA.	0.09	-0.05	0.04	-0.14	-0.05	0.09
2970162	AKAP2	Homo sapiens A kinase (PRKA) anchor protein 2 (AKAP2), transcript variant 1, mRNA.	0.07	0.16	0.36	0.09	0.29	0.2
3610068	AKAP2	Homo sapiens A kinase (PRKA) anchor protein 2 (AKAP2), transcript variant 1, mRNA.	-0.11	-0.02	-0.2	0.09	-0.09	-0.18
6840608	AKAP2	Homo sapiens A kinase (PRKA) anchor protein 2 (AKAP2), transcript variant 1, mRNA.	0.14	0.29	0.2	0.15	0.06	-0.08
4860088	AKAP3	Homo sapiens A kinase (PRKA) anchor protein 3 (AKAP3), mRNA.	-0.08	0.17	-0.1	0.24	-0.02	-0.26
510008	AKAP4	Homo sapiens A kinase (PRKA) anchor protein 4 (AKAP4), transcript variant 1, mRNA.	-0.11	-0.01	0	0.1	0.12	0.01
5560450	AKAP4	Homo sapiens A kinase (PRKA) anchor protein 4 (AKAP4), transcript variant 2, mRNA.	-0.01	-0.14	-0.15	-0.12	-0.14	-0.01
7100575	AKAP4	Homo sapiens A kinase (PRKA) anchor protein 4 (AKAP4), transcript variant 2, mRNA.	-0.02	-0.05	0.01	-0.03	0.02	0.06
3800189	AKAP5	Homo sapiens A kinase (PRKA) anchor protein 5 (AKAP5), mRNA.	0	0.07	0.13	0.07	0.13	0.06
1510224	AKAP6	Homo sapiens A kinase (PRKA) anchor protein 6 (AKAP6), mRNA.	0.1	0.07	-0.23	-0.03	-0.33	-0.3
2370220	AKAP7	Homo sapiens A kinase (PRKA) anchor protein 7 (AKAP7), transcript variant beta, mRNA.	0	-0.02	0.13	-0.02	0.12	0.14
4780619	AKAP7	Homo sapiens A kinase (PRKA) anchor protein 7 (AKAP7), transcript variant gamma, mRNA.	-0.21	-0.1	-0.07	0.11	0.13	0.03
5340504	AKAP7	Homo sapiens A kinase (PRKA) anchor protein 7 (AKAP7), transcript variant alpha, mRNA.	-0.27	0.03	-0.54	0.29	-0.27	-0.57
6380689	AKAP7	Homo sapiens A kinase (PRKA) anchor protein 7 (AKAP7), transcript variant alpha, mRNA.	-0.14	-0.05	-0.16	0.08	-0.03	-0.11
6550053	AKAP8	Homo sapiens A kinase (PRKA) anchor protein 8 (AKAP8), mRNA.	-0.05	-0.07	-0.14	-0.01	-0.09	-0.07
5340593	AKAP8L	Homo sapiens A kinase (PRKA) anchor protein 8-like (AKAP8L), mRNA.	0.13	0.04	-0.01	-0.09	-0.14	-0.05
3170630	AKAP9	Homo sapiens A kinase (PRKA) anchor protein (yotiao) 9 (AKAP9), transcript variant 3, mRNA.	-0.08	0.04	-0.02	0.12	0.06	-0.06
3290592	AKAP9	Homo sapiens A kinase (PRKA) anchor protein (yotiao) 9 (AKAP9), transcript variant 4, mRNA.	-0.07	-0.11	-0.24	-0.04	-0.17	-0.13
520040	AKIRIN1	Homo sapiens akirin 1 (AKIRIN1), mRNA.	-0.14	0.32	0.8	0.47	0.95	0.48
1260544	AKIRIN1	Homo sapiens akirin 1 (AKIRIN1), mRNA.	-0.04	0.09	0.31	0.13	0.35	0.22
5820133	AKIRIN1	Homo sapiens akirin 1 (AKIRIN1), mRNA.	0.11	0.22	0.5	0.1	0.39	0.29
5690202	AKIRIN2	Homo sapiens akirin 2 (AKIRIN2), mRNA.	0.22	-0.24	0.29	-0.46	0.06	0.52
2850010	AKNA	Homo sapiens AT-hook transcription factor (AKNA), mRNA.	0.49	0.3	0.5	-0.19	0.01	0.2
3130605	AKNAD1	Homo sapiens AKNA domain containing 1 (AKNAD1), mRNA.	-0.06	0.01	0.1	0.07	0.16	0.1
1500504	AKR1A1	Homo sapiens aldo-keto reductase family 1, member A1 (aldehyde reductase) (AKR1A1), transcript variant 1, mRNA.	-0.35	-0.64	0.89	-0.29	1.23	1.52
5550543	AKR1A1	Homo sapiens aldo-keto reductase family 1, member A1 (aldehyde reductase) (AKR1A1), transcript variant 1, mRNA.	-0.19	-0.19	0.08	0	0.27	0.27
6130424	AKR1A1	Homo sapiens aldo-keto reductase family 1, member A1 (aldehyde reductase) (AKR1A1), transcript variant 2, mRNA.	-0.16	-0.24	0.84	-0.08	1	1.08
4260139	AKR1B1	Homo sapiens aldo-keto reductase family 1, member B1 (aldose reductase) (AKR1B1), mRNA.	-0.36	-0.1	-0.47	0.26	-0.11	-0.37
5310646	AKR1B10	Homo sapiens aldo-keto reductase family 1, member B10 (aldose reductase) (AKR1B10), mRNA.	-0.11	-0.17	-0.07	-0.07	0.04	0.11
2760274	AKR1B15	Homo sapiens aldo-keto reductase family 1, member B15 (AKR1B15), mRNA.	-0.07	0.04	0.18	0.11	0.24	0.13
1010358	AKR1C1	Homo sapiens aldo-keto reductase family 1, member C1 (dihydrodiol dehydrogenase 1; 20-alpha (3-alpha)-hydroxysteroid dehydrogenase) (AKR1C1), mRNA.	-0.04	0.03	-0.04	0.08	0.01	-0.07
1510528	AKR1C2	PREDICTED: Homo sapiens aldo-keto reductase family 1, member C2 (dihydrodiol dehydrogenase 2; bile acid binding protein; 3-alpha hydroxysteroid dehydrogenase, type III), transcript variant 1 (AKR1C2), mRNA.	0.09	0.06	0.14	-0.03	0.05	0.08
3610767	AKR1C2	PREDICTED: Homo sapiens aldo-keto reductase family 1, member C2 (dihydrodiol dehydrogenase 2; bile acid binding protein; 3-alpha hydroxysteroid dehydrogenase, type III), transcript variant 3 (AKR1C2), mRNA.	-0.1	0	-0.14	0.1	-0.04	-0.14
4900113	AKR1C2	PREDICTED: Homo sapiens aldo-keto reductase family 1, member C2 (dihydrodiol dehydrogenase 2; bile acid binding protein; 3-alpha hydroxysteroid dehydrogenase, type III), transcript variant 4 (AKR1C2), mRNA.	-0.16	-0.02	0.06	0.14	0.22	0.08
5340129	AKR1C2	Homo sapiens aldo-keto reductase family 1, member C2 (dihydrodiol dehydrogenase 2; bile acid binding protein; 3-alpha hydroxysteroid dehydrogenase, type III) (AKR1C2), transcript variant 1, mRNA. XM_943424 XM_943425 XM_943427	-0.57	-0.98	-0.3	-0.41	0.27	0.68
6510692	AKR1C2	Homo sapiens aldo-keto reductase family 1, member C2 (dihydrodiol dehydrogenase 2; bile acid binding protein; 3-alpha hydroxysteroid dehydrogenase, type III) (AKR1C2), transcript variant 3, mRNA.	0.25	0.08	0.19	-0.17	-0.06	0.11
7200563	AKR1C2	PREDICTED: Homo sapiens aldo-keto reductase family 1, member C2 (dihydrodiol dehydrogenase 2; bile acid binding protein; 3-alpha hydroxysteroid dehydrogenase, type III), transcript variant 8 (AKR1C2), mRNA.	-0.02	0.06	0.18	0.08	0.2	0.12
7210632	AKR1C3	Homo sapiens aldo-keto reductase family 1, member C3 (3-alpha hydroxysteroid dehydrogenase, type II) (AKR1C3), mRNA.	0.08	-0.04	0.85	-0.12	0.77	0.89
2650736	AKR1C4	Homo sapiens aldo-keto reductase family 1, member C4 (chlordecone reductase; 3-alpha hydroxysteroid dehydrogenase, type I; dihydrodiol dehydrogenase 4) (AKR1C4), mRNA.	-0.02	-0.17	-0.1	-0.15	-0.08	0.06
3120598	AKR1C4	Homo sapiens aldo-keto reductase family 1, member C4 (chlordecone reductase; 3-alpha hydroxysteroid dehydrogenase, type I; dihydrodiol dehydrogenase 4) (AKR1C4), mRNA.	-0.38	-0.63	-0.23	-0.26	0.15	0.4
1400066	AKR1CL1	Homo sapiens aldo-keto reductase family 1, member C-like 1 (AKR1CL1), mRNA.	0.06	0.03	-0.02	-0.02	-0.07	-0.05
6940278	AKR1CL1	Homo sapiens aldo-keto reductase family 1, member C-like 1 (AKR1CL1), mRNA.	-0.05	0.03	-0.12	0.09	-0.06	-0.15
1770341	AKR1D1	Homo sapiens aldo-keto reductase family 1, member D1 (delta 4-3-ketosteroid-5-beta-reductase) (AKR1D1), mRNA.	-0.09	-0.1	0	0	0.09	0.1
5860347	AKR1D1	Homo sapiens aldo-keto reductase family 1, member D1 (delta 4-3-ketosteroid-5-beta-reductase) (AKR1D1), mRNA.	0.73	0.4	0.5	-0.34	-0.23	0.1
5720372	AKR1E2	Homo sapiens aldo-keto reductase family 1, member E2 (AKR1E2), mRNA.	-0.17	-0.26	-0.15	-0.09	0.03	0.12
6180681	AKR7A2	Homo sapiens aldo-keto reductase family 7, member A2 (aflatoxin aldehyde reductase) (AKR7A2), mRNA.	-0.48	-0.18	1.19	0.3	1.67	1.37
70484	AKR7A3	Homo sapiens aldo-keto reductase family 7, member A3 (aflatoxin aldehyde reductase) (AKR7A3), mRNA.	-0.42	-0.15	1.43	0.27	1.84	1.58
270300	AKR7A3	Homo sapiens aldo-keto reductase family 7, member A3 (aflatoxin aldehyde reductase) (AKR7A3), mRNA.	-0.27	-0.15	-0.12	0.12	0.15	0.03
840039	AKR7L	Homo sapiens aldo-keto reductase family 7-like (AKR7L), transcript variant 2, mRNA.	-0.04	-0.01	-0.04	0.03	0	-0.03
2470619	AKT1	Homo sapiens v-akt murine thymoma viral oncogene homolog 1 (AKT1), transcript variant 2, mRNA.	-0.53	0.08	-0.5	0.61	0.04	-0.57
6200431	AKT1	Homo sapiens v-akt murine thymoma viral oncogene homolog 1 (AKT1), transcript variant 3, mRNA.	-0.53	0.08	-0.42	0.6	0.11	-0.49
7210424	AKT1	Homo sapiens v-akt murine thymoma viral oncogene homolog 1 (AKT1), transcript variant 1, mRNA.	0.1	0.04	0.08	-0.06	-0.01	0.05
3870092	AKT1S1	Homo sapiens AKT1 substrate 1 (proline-rich) (AKT1S1), mRNA.	-0.23	-0.28	-0.21	-0.04	0.02	0.07
5570041	AKT2	Homo sapiens v-akt murine thymoma viral oncogene homolog 2 (AKT2), mRNA.	-0.04	0.02	0.2	0.06	0.23	0.17
2570044	AKT3	Homo sapiens v-akt murine thymoma viral oncogene homolog 3 (protein kinase B, gamma) (AKT3), transcript variant 2, mRNA.	-0.01	-0.1	-0.17	-0.09	-0.16	-0.07
5220307	AKT3	Homo sapiens v-akt murine thymoma viral oncogene homolog 3 (protein kinase B, gamma) (AKT3), transcript variant 1, mRNA.	0.21	0.26	-0.08	0.05	-0.29	-0.34
5490246	AKT3	Homo sapiens v-akt murine thymoma viral oncogene homolog 3 (protein kinase B, gamma) (AKT3), transcript variant 2, mRNA.	-0.05	-0.05	-0.17	0	-0.12	-0.12
5870561	AKT3	Homo sapiens v-akt murine thymoma viral oncogene homolog 3 (protein kinase B, gamma) (AKT3), transcript variant 2, mRNA.	0.14	0.03	-0.03	-0.11	-0.17	-0.06
4480338	AKTIP	Homo sapiens AKT interacting protein (AKTIP), transcript variant 1, mRNA.	-0.51	-0.58	0.05	-0.07	0.56	0.63
5720703	AKTIP	Homo sapiens AKT interacting protein (AKTIP), transcript variant 2, mRNA.	-0.18	0.01	0.16	0.18	0.33	0.15
2070397	ALAD	Homo sapiens aminolevulinate, delta-, dehydratase (ALAD), transcript variant 2, mRNA.	0.15	-0.01	-0.06	-0.16	-0.21	-0.05
3120162	ALAD	Homo sapiens aminolevulinate, delta-, dehydratase (ALAD), transcript variant 1, mRNA.	0.06	0.61	-0.58	0.55	-0.64	-1.19
6020592	ALAD	Homo sapiens aminolevulinate, delta-, dehydratase (ALAD), transcript variant 1, mRNA.	0.05	0.1	0.09	0.05	0.04	-0.01
5220097	ALAS1	Homo sapiens aminolevulinate, delta-, synthase 1 (ALAS1), transcript variant 1, mRNA.	-0.09	-0.1	-0.15	-0.01	-0.06	-0.05
5860278	ALAS1	Homo sapiens aminolevulinate, delta-, synthase 1 (ALAS1), transcript variant 2, mRNA.	0.19	0.1	-0.02	-0.09	-0.21	-0.12
7150014	ALAS1	Homo sapiens aminolevulinate, delta-, synthase 1 (ALAS1), transcript variant 1, mRNA.	0.1	0.01	0.11	-0.09	0.02	0.11
1230376	ALAS2	Homo sapiens aminolevulinate, delta-, synthase 2 (ALAS2), nuclear gene encoding mitochondrial protein, transcript variant 2, mRNA.	0.11	0.05	0.09	-0.06	-0.03	0.03
4180768	ALAS2	Homo sapiens aminolevulinate, delta-, synthase 2 (ALAS2), nuclear gene encoding mitochondrial protein, transcript variant 3, mRNA.	-0.13	-0.12	-0.14	0.01	-0.01	-0.01
5270338	ALAS2	Homo sapiens aminolevulinate, delta-, synthase 2 (ALAS2), nuclear gene encoding mitochondrial protein, transcript variant 3, mRNA.	0.04	-0.11	0.04	-0.15	0	0.15
4230156	ALB	Homo sapiens albumin (ALB), mRNA.	-0.29	-0.18	-0.09	0.12	0.21	0.09
5910010	ALB	Homo sapiens albumin (ALB), mRNA.	-0.04	0	0.05	0.04	0.09	0.05
2070575	ALCAM	Homo sapiens activated leukocyte cell adhesion molecule (ALCAM), mRNA.	-1.2	-0.1	-0.15	1.11	1.06	-0.05
940441	ALDH16A1	Homo sapiens aldehyde dehydrogenase 16 family, member A1 (ALDH16A1), mRNA.	-0.17	-0.31	-0.5	-0.14	-0.33	-0.19
2370255	ALDH18A1	Homo sapiens aldehyde dehydrogenase 18 family, member A1 (ALDH18A1), nuclear gene encoding mitochondrial protein, transcript variant 1, mRNA.	-0.57	-0.34	-0.15	0.23	0.43	0.2
1070477	ALDH1A1	Homo sapiens aldehyde dehydrogenase 1 family, member A1 (ALDH1A1), mRNA.	0.18	0.12	0.1	-0.06	-0.08	-0.02
6510754	ALDH1A1	Homo sapiens aldehyde dehydrogenase 1 family, member A1 (ALDH1A1), mRNA.	0.18	0.28	0.11	0.09	-0.07	-0.17
510687	ALDH1A2	Homo sapiens aldehyde dehydrogenase 1 family, member A2 (ALDH1A2), transcript variant 3, mRNA.	0.15	0.87	0	0.72	-0.15	-0.87
5700102	ALDH1A2	Homo sapiens aldehyde dehydrogenase 1 family, member A2 (ALDH1A2), transcript variant 2, mRNA.	0.01	0.17	-0.01	0.16	-0.03	-0.19
2360551	ALDH1A3	Homo sapiens aldehyde dehydrogenase 1 family, member A3 (ALDH1A3), mRNA.	-1.01	0.84	2.52	1.85	3.52	1.68
4920148	ALDH1A3	Homo sapiens aldehyde dehydrogenase 1 family, member A3 (ALDH1A3), mRNA.	-1.26	1.22	2.74	2.48	4	1.52
1240379	ALDH1B1	Homo sapiens aldehyde dehydrogenase 1 family, member B1 (ALDH1B1), nuclear gene encoding mitochondrial protein, mRNA.	-0.73	-1.39	-0.86	-0.66	-0.13	0.53
2650204	ALDH1B1	Homo sapiens aldehyde dehydrogenase 1 family, member B1 (ALDH1B1), nuclear gene encoding mitochondrial protein, mRNA.	-0.09	-0.13	-0.19	-0.04	-0.1	-0.06
6660341	ALDH1L1	Homo sapiens aldehyde dehydrogenase 1 family, member L1 (ALDH1L1), mRNA.	0.28	0.11	0.15	-0.16	-0.13	0.03
1980747	ALDH1L2	PREDICTED: Homo sapiens aldehyde dehydrogenase 1 family, member L2 (ALDH1L2), mRNA.	0.85	0.6	0.13	-0.25	-0.71	-0.46
4250411	ALDH1L2	Homo sapiens aldehyde dehydrogenase 1 family, member L2 (ALDH1L2), mRNA.	-0.07	-0.1	-0.17	-0.03	-0.1	-0.07
840253	ALDH2	Homo sapiens aldehyde dehydrogenase 2 family (mitochondrial) (ALDH2), nuclear gene encoding mitochondrial protein, mRNA.	0.14	0.39	-0.32	0.24	-0.46	-0.71
5560369	ALDH3A1	Homo sapiens aldehyde dehydrogenase 3 family, memberA1 (ALDH3A1), mRNA.	0.03	0.08	-0.05	0.05	-0.08	-0.13
460746	ALDH3A2	Homo sapiens aldehyde dehydrogenase 3 family, member A2 (ALDH3A2), transcript variant 1, mRNA.	-0.1	-0.09	-0.32	0.01	-0.23	-0.23
1690608	ALDH3A2	Homo sapiens aldehyde dehydrogenase 3 family, member A2 (ALDH3A2), transcript variant 2, mRNA.	0.17	0.16	-0.48	0	-0.65	-0.65
3120196	ALDH3A2	Homo sapiens aldehyde dehydrogenase 3 family, member A2 (ALDH3A2), transcript variant 1, mRNA.	-0.05	-0.05	-0.32	0.01	-0.27	-0.27
1850440	ALDH3B1	Homo sapiens aldehyde dehydrogenase 3 family, member B1 (ALDH3B1), transcript variant 1, mRNA.	-0.14	0.03	0.13	0.17	0.27	0.1
2970356	ALDH3B1	Homo sapiens aldehyde dehydrogenase 3 family, member B1 (ALDH3B1), transcript variant 1, mRNA.	0.26	1.18	1.05	0.92	0.79	-0.13
2360201	ALDH3B2	Homo sapiens aldehyde dehydrogenase 3 family, member B2 (ALDH3B2), transcript variant 2, mRNA.	0.22	0.09	0.15	-0.14	-0.07	0.06
2970039	ALDH3B2	Homo sapiens aldehyde dehydrogenase 3 family, member B2 (ALDH3B2), transcript variant 1, mRNA.	0.11	0.07	0.05	-0.03	-0.06	-0.03
4070647	ALDH3B2	Homo sapiens aldehyde dehydrogenase 3 family, member B2 (ALDH3B2), transcript variant 2, mRNA.	-0.09	-0.03	0.06	0.06	0.15	0.09
160343	ALDH4A1	Homo sapiens aldehyde dehydrogenase 4 family, member A1 (ALDH4A1), nuclear gene encoding mitochondrial protein, transcript variant P5CDhL, mRNA.	-0.1	-0.12	-0.15	-0.02	-0.05	-0.03
1470427	ALDH4A1	Homo sapiens aldehyde dehydrogenase 4 family, member A1 (ALDH4A1), nuclear gene encoding mitochondrial protein, transcript variant P5CDhS, mRNA.	-0.66	-0.82	-0.08	-0.16	0.59	0.75
2640273	ALDH4A1	Homo sapiens aldehyde dehydrogenase 4 family, member A1 (ALDH4A1), nuclear gene encoding mitochondrial protein, transcript variant P5CDhL, mRNA.	-0.17	-0.29	0.17	-0.12	0.34	0.46
6220360	ALDH4A1	Homo sapiens aldehyde dehydrogenase 4 family, member A1 (ALDH4A1), nuclear gene encoding mitochondrial protein, transcript variant P5CDhS, mRNA.	0.04	0.01	0.26	-0.03	0.22	0.25
2640274	ALDH5A1	Homo sapiens aldehyde dehydrogenase 5 family, member A1 (ALDH5A1), nuclear gene encoding mitochondrial protein, transcript variant 2, mRNA.	0.27	0.1	0.08	-0.16	-0.18	-0.02
7040327	ALDH5A1	Homo sapiens aldehyde dehydrogenase 5 family, member A1 (ALDH5A1), nuclear gene encoding mitochondrial protein, transcript variant 2, mRNA.	-0.22	-0.29	-0.27	-0.07	-0.04	0.03
5820373	ALDH6A1	Homo sapiens aldehyde dehydrogenase 6 family, member A1 (ALDH6A1), nuclear gene encoding mitochondrial protein, mRNA.	0.76	0.12	0.5	-0.64	-0.26	0.38
7100274	ALDH6A1	Homo sapiens aldehyde dehydrogenase 6 family, member A1 (ALDH6A1), nuclear gene encoding mitochondrial protein, mRNA.	0.63	0.2	0.54	-0.43	-0.08	0.35
70102	ALDH7A1	Homo sapiens aldehyde dehydrogenase 7 family, member A1 (ALDH7A1), mRNA.	-0.08	0.15	0.08	0.23	0.16	-0.07
4150544	ALDH7A1	Homo sapiens aldehyde dehydrogenase 7 family, member A1 (ALDH7A1), mRNA.	-0.07	0.13	0.08	0.19	0.15	-0.05
2100546	ALDH8A1	Homo sapiens aldehyde dehydrogenase 8 family, member A1 (ALDH8A1), transcript variant 1, mRNA.	-0.1	0.09	-0.05	0.19	0.06	-0.13
6370138	ALDH8A1	Homo sapiens aldehyde dehydrogenase 8 family, member A1 (ALDH8A1), transcript variant 1, mRNA.	-0.07	-0.08	-0.01	-0.01	0.06	0.08
7400541	ALDH8A1	Homo sapiens aldehyde dehydrogenase 8 family, member A1 (ALDH8A1), transcript variant 1, mRNA.	0.09	0.07	0.2	-0.02	0.11	0.13
1820044	ALDH9A1	Homo sapiens aldehyde dehydrogenase 9 family, member A1 (ALDH9A1), mRNA.	0.59	0.33	1.24	-0.26	0.65	0.91
2470341	ALDOA	Homo sapiens aldolase A, fructose-bisphosphate (ALDOA), transcript variant 1, mRNA.	-0.08	-0.07	-0.02	0.01	0.06	0.05
2640088	ALDOA	Homo sapiens aldolase A, fructose-bisphosphate (ALDOA), transcript variant 2, mRNA.	-0.27	-0.36	0.18	-0.09	0.45	0.54
2850255	ALDOA	Homo sapiens aldolase A, fructose-bisphosphate (ALDOA), transcript variant 3, mRNA.	0.13	0	0.18	-0.13	0.05	0.18
6590253	ALDOA	Homo sapiens aldolase A, fructose-bisphosphate (ALDOA), transcript variant 3, mRNA.	-0.08	0.02	0.3	0.1	0.38	0.28
650427	ALDOB	Homo sapiens aldolase B, fructose-bisphosphate (ALDOB), mRNA.	0.05	0.06	0.03	0.01	-0.03	-0.04
7330544	ALDOC	Homo sapiens aldolase C, fructose-bisphosphate (ALDOC), mRNA.	1.04	1.35	1.92	0.31	0.88	0.57
5560670	ALG1	Homo sapiens asparagine-linked glycosylation 1 homolog (S. cerevisiae, beta-1,4-mannosyltransferase) (ALG1), mRNA.	-0.44	-0.48	-0.47	-0.05	-0.04	0.01
3140711	ALG10	Homo sapiens asparagine-linked glycosylation 10, alpha-1,2-glucosyltransferase homolog (S. pombe) (ALG10), mRNA.	-0.32	0.04	-0.03	0.36	0.29	-0.06
1110241	ALG10B	Homo sapiens asparagine-linked glycosylation 10, alpha-1,2-glucosyltransferase homolog B (yeast) (ALG10B), mRNA.	-0.09	-0.12	-0.03	-0.03	0.06	0.09
3060196	ALG10B	Homo sapiens asparagine-linked glycosylation 10, alpha-1,2-glucosyltransferase homolog B (yeast) (ALG10B), mRNA.	0.02	0.16	0.13	0.15	0.11	-0.04
5310524	ALG10B	Homo sapiens asparagine-linked glycosylation 10, alpha-1,2-glucosyltransferase homolog B (yeast) (ALG10B), mRNA.	0.45	0.55	0.53	0.1	0.07	-0.03
4210358	ALG11	Homo sapiens asparagine-linked glycosylation 11, alpha-1,2-mannosyltransferase homolog (yeast) (ALG11), mRNA.	-0.19	-0.29	-0.62	-0.1	-0.43	-0.33
5550647	ALG11	Homo sapiens asparagine-linked glycosylation 11, alpha-1,2-mannosyltransferase homolog (yeast) (ALG11), mRNA.	0.06	-0.31	-0.44	-0.37	-0.5	-0.13
6940735	ALG12	Homo sapiens asparagine-linked glycosylation 12, alpha-1,6-mannosyltransferase homolog (S. cerevisiae) (ALG12), mRNA.	0.01	-0.1	-0.02	-0.11	-0.03	0.08
730520	ALG13	Homo sapiens asparagine-linked glycosylation 13 homolog (S. cerevisiae) (ALG13), mRNA.	-0.22	-0.35	-0.13	-0.12	0.1	0.22
6660411	ALG13	Homo sapiens asparagine-linked glycosylation 13 homolog (S. cerevisiae) (ALG13), mRNA.	-0.15	-0.48	-0.78	-0.33	-0.63	-0.31
50128	ALG14	Homo sapiens asparagine-linked glycosylation 14 homolog (S. cerevisiae) (ALG14), mRNA.	-0.23	-0.44	-0.32	-0.21	-0.09	0.13
2340524	ALG14	Homo sapiens asparagine-linked glycosylation 14 homolog (S. cerevisiae) (ALG14), mRNA.	-0.03	-0.14	-0.17	-0.11	-0.14	-0.02
1440474	ALG1L	Homo sapiens asparagine-linked glycosylation 1-like (ALG1L), mRNA.	-0.02	-0.01	0.07	0.01	0.09	0.08
2900681	ALG1L	Homo sapiens asparagine-linked glycosylation 1-like (ALG1L), mRNA.	0.13	-0.16	-0.11	-0.29	-0.23	0.06
1990021	ALG2	Homo sapiens asparagine-linked glycosylation 2, alpha-1,3-mannosyltransferase homolog (S. cerevisiae) (ALG2), transcript variant 1, mRNA.	0.17	0.06	0.09	-0.1	-0.07	0.03
4540025	ALG2	Homo sapiens asparagine-linked glycosylation 2 homolog (yeast, alpha-1,3-mannosyltransferase) (ALG2), transcript variant 2, mRNA.	-0.18	-0.07	-0.14	0.11	0.04	-0.08
2140427	ALG3	Homo sapiens asparagine-linked glycosylation 3 homolog (yeast, alpha-1,3-mannosyltransferase) (ALG3), transcript variant 3, mRNA.	0.15	0.31	0.07	0.16	-0.08	-0.24
2650167	ALG3	Homo sapiens asparagine-linked glycosylation 3 homolog (S. cerevisiae, alpha-1,3-mannosyltransferase) (ALG3), mRNA.	-0.43	-0.55	-0.27	-0.12	0.16	0.28
6370113	ALG5	Homo sapiens asparagine-linked glycosylation 5 homolog (S. cerevisiae, dolichyl-phosphate beta-glucosyltransferase) (ALG5), mRNA.	0.22	-0.21	-0.21	-0.43	-0.44	0
6960243	ALG6	Homo sapiens asparagine-linked glycosylation 6 homolog (S. cerevisiae, alpha-1,3-glucosyltransferase) (ALG6), mRNA.	-0.34	-0.2	-0.15	0.14	0.19	0.05
2970296	ALG8	Homo sapiens asparagine-linked glycosylation 8, alpha-1,3-glucosyltransferase homolog (S. cerevisiae) (ALG8), transcript variant 2, mRNA.	-0.23	-0.38	-0.73	-0.15	-0.51	-0.35
3610291	ALG8	Homo sapiens asparagine-linked glycosylation 8, alpha-1,3-glucosyltransferase homolog (S. cerevisiae) (ALG8), transcript variant 2, mRNA.	0.07	0.01	0.01	-0.06	-0.06	0
4850632	ALG8	Homo sapiens asparagine-linked glycosylation 8, alpha-1,3-glucosyltransferase homolog (S. cerevisiae) (ALG8), transcript variant 1, mRNA.	-0.03	-0.3	-0.76	-0.28	-0.73	-0.46
450204	ALG9	Homo sapiens asparagine-linked glycosylation 9, alpha-1,2-mannosyltransferase homolog (S. cerevisiae) (ALG9), transcript variant 4, mRNA.	-1.04	-0.75	-1.04	0.3	0	-0.29
6250431	ALK	Homo sapiens anaplastic lymphoma receptor tyrosine kinase (ALK), mRNA.	-0.09	0.28	-0.05	0.37	0.04	-0.33
1780020	ALKBH1	Homo sapiens alkB, alkylation repair homolog 1 (E. coli) (ALKBH1), mRNA.	-0.07	-0.08	-0.08	-0.01	-0.01	-0.01
3360056	ALKBH1	Homo sapiens alkB, alkylation repair homolog 1 (E. coli) (ALKBH1), mRNA.	-0.22	-0.03	0.06	0.19	0.28	0.08
7160167	ALKBH1	Homo sapiens alkB, alkylation repair homolog 1 (E. coli) (ALKBH1), mRNA.	0.04	0.18	0.25	0.15	0.22	0.07
1340537	ALKBH2	Homo sapiens alkB, alkylation repair homolog 2 (E. coli) (ALKBH2), mRNA.	0.33	0.16	0.2	-0.17	-0.13	0.04
4610369	ALKBH3	Homo sapiens alkB, alkylation repair homolog 3 (E. coli) (ALKBH3), mRNA.	-0.11	-0.08	-0.04	0.04	0.07	0.04
1780379	ALKBH4	Homo sapiens alkB, alkylation repair homolog 4 (E. coli) (ALKBH4), mRNA.	0.06	0.28	0.29	0.22	0.23	0.01
1400209	ALKBH5	Homo sapiens alkB, alkylation repair homolog 5 (E. coli) (ALKBH5), mRNA.	0.3	0.41	-0.37	0.11	-0.68	-0.79
670360	ALKBH6	Homo sapiens alkB, alkylation repair homolog 6 (E. coli) (ALKBH6), transcript variant 1, mRNA.	-0.5	-0.4	-0.86	0.1	-0.36	-0.46
3310324	ALKBH7	Homo sapiens alkB, alkylation repair homolog 7 (E. coli) (ALKBH7), mRNA.	0.38	-0.25	0.15	-0.63	-0.23	0.4
6420044	ALKBH8	Homo sapiens alkB, alkylation repair homolog 8 (E. coli) (ALKBH8), mRNA.	-0.14	0.08	0.13	0.22	0.27	0.05
2100465	ALLC	Homo sapiens allantoicase (ALLC), transcript variant 2, mRNA.	-0.02	-0.1	0.12	-0.08	0.14	0.22
4060639	ALLC	Homo sapiens allantoicase (ALLC), transcript variant 1, mRNA.	0.1	0.13	-0.09	0.03	-0.2	-0.23
4070601	ALLC	Homo sapiens allantoicase (ALLC), transcript variant 1, mRNA.	-0.27	-0.13	-0.09	0.14	0.18	0.04
5130736	ALMS1	Homo sapiens Alstrom syndrome 1 (ALMS1), mRNA.	-0.16	-0.13	-0.02	0.03	0.14	0.12
7210050	ALMS1P	Homo sapiens Alstrom syndrome 1 pseudogene (ALMS1P), non-coding RNA.	0.07	0.06	0.17	-0.01	0.09	0.1
6040259	ALOX12	Homo sapiens arachidonate 12-lipoxygenase (ALOX12), mRNA.	-0.03	-0.01	0.09	0.02	0.13	0.11
7510671	ALOX12B	Homo sapiens arachidonate 12-lipoxygenase, 12R type (ALOX12B), mRNA.	0.01	-0.04	0.02	-0.05	0.01	0.06
1770630	ALOX12P2	Homo sapiens arachidonate 12-lipoxygenase pseudogene 2 (ALOX12P2), non-coding RNA.	0	-0.02	-0.04	-0.02	-0.04	-0.02
5130427	ALOX12P2	PREDICTED: Homo sapiens arachidonate 12-lipoxygenase pseudogene 2 (ALOX12P2), misc RNA.	-0.17	0.02	0.07	0.19	0.24	0.05
20397	ALOX15	PREDICTED: Homo sapiens arachidonate 15-lipoxygenase (ALOX15), mRNA.	-0.07	-0.1	-0.06	-0.02	0.01	0.04
1230722	ALOX15	PREDICTED: Homo sapiens arachidonate 15-lipoxygenase (ALOX15), mRNA.	-0.2	-0.15	-0.11	0.05	0.1	0.05
1450719	ALOX15	Homo sapiens arachidonate 15-lipoxygenase (ALOX15), mRNA.	-0.06	0.01	0	0.07	0.06	-0.01
5220278	ALOX15	Homo sapiens arachidonate 15-lipoxygenase (ALOX15), mRNA.	-0.24	-0.29	-0.28	-0.05	-0.04	0.01
430152	ALOX15B	Homo sapiens arachidonate 15-lipoxygenase, type B (ALOX15B), transcript variant d, mRNA.	-0.03	-0.03	0	-0.01	0.02	0.03
2900639	ALOX15B	Homo sapiens arachidonate 15-lipoxygenase, type B (ALOX15B), transcript variant d, mRNA.	-0.12	-0.03	0.04	0.09	0.16	0.07
5810154	ALOX15B	Homo sapiens arachidonate 15-lipoxygenase, type B (ALOX15B), transcript variant b, mRNA.	-0.02	0.17	-0.11	0.19	-0.08	-0.27
1780273	ALOX5	PREDICTED: Homo sapiens arachidonate 5-lipoxygenase (ALOX5), mRNA.	-0.08	-0.11	0.05	-0.03	0.12	0.16
2510037	ALOX5	Homo sapiens arachidonate 5-lipoxygenase (ALOX5), mRNA.	0.17	0.07	0.09	-0.1	-0.09	0.01
4560670	ALOX5	PREDICTED: Homo sapiens arachidonate 5-lipoxygenase (ALOX5), mRNA.	0.08	-0.05	0	-0.13	-0.08	0.05
3930343	ALOX5AP	Homo sapiens arachidonate 5-lipoxygenase-activating protein (ALOX5AP), mRNA.	-0.25	-0.01	0.35	0.24	0.6	0.36
990685	ALOXE3	Homo sapiens arachidonate lipoxygenase 3 (ALOXE3), mRNA.	0.05	0.1	-0.04	0.05	-0.09	-0.14
2570162	ALPI	Homo sapiens alkaline phosphatase, intestinal (ALPI), mRNA.	-0.14	-0.14	-0.04	0	0.1	0.1
540390	ALPK1	Homo sapiens alpha-kinase 1 (ALPK1), mRNA.	0.35	0.13	0.06	-0.22	-0.29	-0.07
5270519	ALPK2	Homo sapiens alpha-kinase 2 (ALPK2), mRNA.	-0.01	-0.09	0.21	-0.07	0.22	0.29
5810017	ALPK3	Homo sapiens alpha-kinase 3 (ALPK3), mRNA.	-0.13	-0.03	-0.15	0.09	-0.02	-0.11
6100356	ALPL	Homo sapiens alkaline phosphatase, liver/bone/kidney (ALPL), transcript variant 1, mRNA.	-0.12	-0.11	0.01	0.01	0.13	0.12
2600133	ALPP	Homo sapiens alkaline phosphatase, placental (Regan isozyme) (ALPP), mRNA.	0.92	0.15	0.9	-0.77	-0.02	0.75
2490376	ALPPL2	Homo sapiens alkaline phosphatase, placental-like 2 (ALPPL2), mRNA.	-0.02	-0.01	-0.02	0.01	0	0
2140156	ALS2	Homo sapiens amyotrophic lateral sclerosis 2 (juvenile) (ALS2), mRNA.	0.34	0.3	0.37	-0.05	0.03	0.08
4060037	ALS2CL	Homo sapiens ALS2 C-terminal like (ALS2CL), transcript variant 1, mRNA.	-0.01	0.16	0.05	0.17	0.06	-0.11
4570630	ALS2CL	Homo sapiens ALS2 C-terminal like (ALS2CL), transcript variant 1, mRNA.	-0.19	-0.11	-0.02	0.08	0.16	0.09
4760487	ALS2CL	Homo sapiens ALS2 C-terminal like (ALS2CL), transcript variant 3, mRNA.	-0.06	0.01	0.09	0.06	0.14	0.08
1450431	ALS2CR11	Homo sapiens amyotrophic lateral sclerosis 2 (juvenile) chromosome region, candidate 11 (ALS2CR11), mRNA.	0.06	-0.09	-0.01	-0.14	-0.07	0.08
2100626	ALS2CR12	Homo sapiens amyotrophic lateral sclerosis 2 (juvenile) chromosome region, candidate 12 (ALS2CR12), mRNA.	-0.05	0	0	0.06	0.06	0
6940709	ALS2CR14	Homo sapiens amyotrophic lateral sclerosis 2 (juvenile) chromosome region, candidate 14 (ALS2CR14), mRNA.	0.38	0.06	0.28	-0.32	-0.1	0.22
50132	ALS2CR16	PREDICTED: Homo sapiens amyotrophic lateral sclerosis 2 (juvenile) chromosome region, candidate 16 (ALS2CR16), mRNA.	0.01	0.02	-0.01	0.01	-0.03	-0.03
50348	ALS2CR4	Homo sapiens amyotrophic lateral sclerosis 2 (juvenile) chromosome region, candidate 4 (ALS2CR4), transcript variant 1, mRNA.	-0.2	-0.52	-0.34	-0.32	-0.14	0.19
2100286	ALS2CR8	Homo sapiens amyotrophic lateral sclerosis 2 (juvenile) chromosome region, candidate 8 (ALS2CR8), mRNA.	0.04	-0.06	0.04	-0.09	0	0.1
110521	ALX1	Homo sapiens ALX homeobox 1 (ALX1), mRNA.	1.37	1.33	0.56	-0.04	-0.8	-0.76
3520619	ALX3	Homo sapiens ALX homeobox 3 (ALX3), mRNA.	-0.06	-0.01	0.02	0.05	0.08	0.02
6250762	ALX3	Homo sapiens aristaless-like homeobox 3 (ALX3), mRNA.	-0.2	-0.13	0.02	0.07	0.22	0.16
4230358	ALX4	Homo sapiens ALX homeobox 4 (ALX4), mRNA.	-0.13	0.04	0.01	0.17	0.15	-0.03
1690187	AMAC1	Homo sapiens acyl-malonyl condensing enzyme 1 (AMAC1), mRNA.	-0.11	0.07	-0.01	0.17	0.1	-0.08
2850278	AMAC1L1	PREDICTED: Homo sapiens acyl-malonyl condensing enzyme 1-like 1 (AMAC1L1), mRNA.	0.2	0.01	0.1	-0.19	-0.1	0.09
2600022	AMAC1L2	Homo sapiens acyl-malonyl condensing enzyme 1-like 2 (AMAC1L2), mRNA.	-0.1	-0.19	-0.09	-0.09	0	0.09
6400661	AMAC1L2	Homo sapiens acyl-malonyl condensing enzyme 1-like 2 (AMAC1L2), mRNA.	0.11	-0.03	-0.04	-0.14	-0.16	-0.02
6550360	AMAC1L2	Homo sapiens acyl-malonyl condensing enzyme 1-like 2 (AMAC1L2), mRNA.	-0.05	-0.04	0.03	0.01	0.08	0.07
5050167	AMAC1L3	Homo sapiens acyl-malonyl condensing enzyme 1-like 3 (AMAC1L3), mRNA.	-0.07	-0.04	-0.1	0.03	-0.03	-0.05
520544	AMACR	Homo sapiens alpha-methylacyl-CoA racemase (AMACR), transcript variant 1, mRNA.	-0.45	-0.2	-0.19	0.25	0.25	0
3130154	AMACR	Homo sapiens alpha-methylacyl-CoA racemase (AMACR), transcript variant 2, mRNA.	-0.26	-0.1	-0.5	0.16	-0.24	-0.4
5870286	AMACR	Homo sapiens alpha-methylacyl-CoA racemase (AMACR), transcript variant 2, mRNA.	-0.13	-0.02	-0.38	0.11	-0.25	-0.36
1190678	AMBN	Homo sapiens ameloblastin (enamel matrix protein) (AMBN), mRNA.	0.08	0.06	0.01	-0.02	-0.08	-0.06
5960743	AMBN	PREDICTED: Homo sapiens ameloblastin (enamel matrix protein) (AMBN), mRNA.	-0.17	0.13	-0.02	0.3	0.15	-0.15
6400438	AMBN	Homo sapiens ameloblastin (enamel matrix protein) (AMBN), mRNA.	0.14	0.06	0.11	-0.08	-0.03	0.05
6450037	AMBN	Homo sapiens ameloblastin (enamel matrix protein) (AMBN), mRNA.	0.03	0.16	0.02	0.13	-0.01	-0.14
4900433	AMBP	Homo sapiens alpha-1-microglobulin/bikunin precursor (AMBP), mRNA.	-0.27	-0.21	-0.24	0.07	0.03	-0.03
1110129	AMBRA1	Homo sapiens autophagy/beclin-1 regulator 1 (AMBRA1), mRNA.	0.03	0.02	0.06	-0.01	0.03	0.04
50050	AMD1	Homo sapiens adenosylmethionine decarboxylase 1 (AMD1), transcript variant 2, mRNA.	-2.29	-2.01	-1.5	0.28	0.78	0.5
3870619	AMD1	Homo sapiens adenosylmethionine decarboxylase 1 (AMD1), transcript variant 1, mRNA.	-1.92	-1.92	-1.36	0	0.56	0.56
6520112	AMDHD1	Homo sapiens amidohydrolase domain containing 1 (AMDHD1), mRNA.	-0.18	-0.32	-0.42	-0.14	-0.24	-0.1
6110280	AMDHD2	Homo sapiens amidohydrolase domain containing 2 (AMDHD2), mRNA.	0.31	-0.31	-1.25	-0.62	-1.56	-0.94
5720730	AMELX	Homo sapiens amelogenin (amelogenesis imperfecta 1, X-linked) (AMELX), transcript variant 1, mRNA.	-0.12	0.01	-0.09	0.13	0.03	-0.1
7040402	AMELY	Homo sapiens amelogenin, Y-linked (AMELY), mRNA.	0.03	0.04	-0.11	0.01	-0.14	-0.15
1400672	AMFR	Homo sapiens autocrine motility factor receptor (AMFR), mRNA.	0.29	-1.13	-1.4	-1.42	-1.69	-0.27
4610594	AMFR	Homo sapiens autocrine motility factor receptor (AMFR), mRNA.	0.1	0.13	0.05	0.03	-0.05	-0.08
3780156	AMH	Homo sapiens anti-Mullerian hormone (AMH), mRNA.	0.1	0.18	0.06	0.08	-0.04	-0.11
5420152	AMHR2	Homo sapiens anti-Mullerian hormone receptor, type II (AMHR2), mRNA.	-0.13	-0.04	-0.11	0.09	0.02	-0.07
1580465	AMICA1	Homo sapiens adhesion molecule, interacts with CXADR antigen 1 (AMICA1), mRNA.	-0.12	0.07	-0.07	0.19	0.06	-0.14
4730598	AMIGO1	Homo sapiens adhesion molecule with Ig-like domain 1 (AMIGO1), mRNA.	0.19	0.23	0.04	0.04	-0.16	-0.2
7100053	AMIGO2	Homo sapiens adhesion molecule with Ig-like domain 2 (AMIGO2), mRNA.	-0.09	0.14	-0.03	0.23	0.06	-0.17
3060349	AMIGO3	Homo sapiens adhesion molecule with Ig-like domain 3 (AMIGO3), mRNA.	0.11	0.02	0.01	-0.09	-0.1	0
450176	AMMECR1	Homo sapiens Alport syndrome, mental retardation, midface hypoplasia and elliptocytosis chromosomal region gene 1 (AMMECR1), transcript variant 1, mRNA.	0.05	0.01	0.1	-0.03	0.05	0.09
2340601	AMMECR1	Homo sapiens Alport syndrome, mental retardation, midface hypoplasia and elliptocytosis chromosomal region gene 1 (AMMECR1), transcript variant 1, mRNA.	-0.4	-0.09	-0.08	0.31	0.32	0.01
7100093	AMMECR1	Homo sapiens Alport syndrome, mental retardation, midface hypoplasia and elliptocytosis chromosomal region gene 1 (AMMECR1), transcript variant 2, mRNA.	-0.21	-0.08	0.08	0.13	0.28	0.16
4900605	AMMECR1L	Homo sapiens AMME chromosomal region gene 1-like (AMMECR1L), mRNA.	0.49	-0.2	-0.68	-0.69	-1.17	-0.48
1110706	AMN	Homo sapiens amnionless homolog (mouse) (AMN), mRNA.	0	0.09	-0.03	0.09	-0.03	-0.12
6900044	AMN1	Homo sapiens antagonist of mitotic exit network 1 homolog (S. cerevisiae) (AMN1), mRNA.	0	0.14	-0.06	0.14	-0.06	-0.2
3290646	AMOT	Homo sapiens angiomotin (AMOT), transcript variant 2, mRNA.	0.51	0.16	0.31	-0.35	-0.2	0.15
2070301	AMOTL1	Homo sapiens angiomotin like 1 (AMOTL1), mRNA.	-0.14	-0.05	0.05	0.09	0.19	0.09
6960079	AMOTL2	Homo sapiens angiomotin like 2 (AMOTL2), mRNA.	-0.1	0	-0.13	0.1	-0.03	-0.13
6660114	AMPD1	Homo sapiens adenosine monophosphate deaminase 1 (isoform M) (AMPD1), mRNA.	0.1	-0.02	0.1	-0.12	0	0.12
70296	AMPD2	Homo sapiens adenosine monophosphate deaminase 2 (isoform L) (AMPD2), transcript variant 1, mRNA.	0.04	0.24	-0.06	0.19	-0.1	-0.29
1170474	AMPD2	Homo sapiens adenosine monophosphate deaminase 2 (isoform L) (AMPD2), transcript variant 3, mRNA.	-0.14	-0.08	0	0.06	0.14	0.07
6940132	AMPD2	Homo sapiens adenosine monophosphate deaminase 2 (isoform L) (AMPD2), transcript variant 2, mRNA.	0.07	0.09	0.1	0.02	0.03	0.01
150504	AMPD3	Homo sapiens adenosine monophosphate deaminase (isoform E) (AMPD3), transcript variant 1, mRNA.	0.01	-0.03	0.27	-0.04	0.26	0.3
990576	AMPD3	Homo sapiens adenosine monophosphate deaminase (isoform E) (AMPD3), transcript variant 1, mRNA.	0.21	-0.02	0.12	-0.23	-0.09	0.14
2810072	AMPD3	Homo sapiens adenosine monophosphate deaminase (isoform E) (AMPD3), transcript variant 2, mRNA.	0.13	0.05	0.22	-0.08	0.1	0.17
7150390	AMPD3	Homo sapiens adenosine monophosphate deaminase (isoform E) (AMPD3), transcript variant 3, mRNA.	-0.08	-0.11	-0.05	-0.03	0.03	0.06
360402	AMPH	Homo sapiens amphiphysin (AMPH), transcript variant 1, mRNA.	0.2	0.15	2.72	-0.05	2.52	2.57
4040152	AMPH	Homo sapiens amphiphysin (AMPH), transcript variant 1, mRNA.	-0.12	-0.26	-0.22	-0.14	-0.1	0.04
940450	AMT	Homo sapiens aminomethyltransferase (AMT), mRNA.	1	0.74	0.17	-0.27	-0.84	-0.57
7320450	AMTN	Homo sapiens amelotin (AMTN), mRNA.	0.2	-0.02	-0.1	-0.22	-0.29	-0.08
1030161	AMY1A	Homo sapiens amylase, alpha 1A (salivary) (AMY1A), transcript variant 2, mRNA.	0.16	-0.03	0.01	-0.19	-0.16	0.04
1740220	AMY1A	Homo sapiens amylase, alpha 1A (salivary) (AMY1A), transcript variant 1, mRNA.	0.72	-0.23	0.18	-0.95	-0.54	0.41
4180626	AMY1A	Homo sapiens amylase, alpha 1A (salivary) (AMY1A), transcript variant 1, mRNA.	-0.01	0.05	0.08	0.06	0.09	0.03
840500	AMY1B	Homo sapiens amylase, alpha 1B (salivary) (AMY1B), mRNA.	0.03	0.11	0.14	0.08	0.11	0.03
4070164	AMY1B	Homo sapiens amylase, alpha 1B (salivary) (AMY1B), mRNA.	-0.04	-0.09	-0.13	-0.05	-0.1	-0.05
5550288	AMY1B	Homo sapiens amylase, alpha 1B (salivary) (AMY1B), mRNA.	0.37	-0.19	0.03	-0.55	-0.34	0.22
1820068	AMY1C	Homo sapiens amylase, alpha 1C (salivary) (AMY1C), mRNA.	0.02	-0.29	0	-0.31	-0.02	0.29
1440403	AMY2A	Homo sapiens amylase, alpha 2A (pancreatic) (AMY2A), mRNA.	0	-0.01	0.13	-0.01	0.12	0.13
2450347	AMY2A	Homo sapiens amylase, alpha 2A (pancreatic) (AMY2A), mRNA.	-0.06	0.03	0.01	0.09	0.07	-0.02
3130296	AMY2A	Homo sapiens amylase, alpha 2A (pancreatic) (AMY2A), mRNA.	-0.06	-0.09	0.38	-0.03	0.45	0.48
7380121	AMY2A	Homo sapiens amylase, alpha 2A (pancreatic) (AMY2A), mRNA.	-0.05	-0.04	0.08	0.01	0.13	0.12
4810176	AMY2B	Homo sapiens amylase, alpha 2B (pancreatic) (AMY2B), mRNA.	-0.14	-0.09	0.11	0.05	0.25	0.2
7000754	AMY2B	Homo sapiens amylase, alpha 2B (pancreatic) (AMY2B), mRNA.	0.24	0.03	0.26	-0.21	0.02	0.23
4730402	AMZ1	Homo sapiens archaelysin family metallopeptidase 1 (AMZ1), mRNA.	0.04	0.04	0	0	-0.04	-0.04
270739	AMZ2	Homo sapiens archaelysin family metallopeptidase 2 (AMZ2), transcript variant 6, mRNA.	0.07	0.02	-0.04	-0.05	-0.11	-0.06
510328	AMZ2	Homo sapiens archaelysin family metallopeptidase 2 (AMZ2), transcript variant 2, mRNA.	0.67	-0.1	0.01	-0.77	-0.66	0.11
460609	ANAPC1	PREDICTED: Homo sapiens anaphase promoting complex subunit 1 (ANAPC1), mRNA.	-0.11	-0.07	-0.11	0.04	-0.01	-0.04
730647	ANAPC1	Homo sapiens anaphase promoting complex subunit 1 (ANAPC1), mRNA.	-0.04	-0.04	0.17	-0.01	0.21	0.21
7210259	ANAPC1	Homo sapiens anaphase promoting complex subunit 1 (ANAPC1), mRNA.	0.19	0.13	0.22	-0.07	0.03	0.09
6840706	ANAPC10	Homo sapiens anaphase promoting complex subunit 10 (ANAPC10), mRNA.	-0.42	-0.22	0	0.2	0.43	0.23
10220	ANAPC11	Homo sapiens anaphase promoting complex subunit 11 (ANAPC11), transcript variant 4, mRNA.	-0.18	-0.1	0.19	0.07	0.37	0.3
4230544	ANAPC11	Homo sapiens anaphase promoting complex subunit 11 (ANAPC11), transcript variant 1, mRNA.	-0.09	-0.1	-0.03	-0.01	0.06	0.07
4540162	ANAPC11	Homo sapiens anaphase promoting complex subunit 11 (ANAPC11), transcript variant 1, mRNA.	0.08	-0.17	0.1	-0.25	0.02	0.27
4760288	ANAPC11	Homo sapiens anaphase promoting complex subunit 11 (ANAPC11), transcript variant 4, mRNA.	0.15	-0.06	0.26	-0.21	0.12	0.32
6590537	ANAPC11	PREDICTED: Homo sapiens APC11 anaphase promoting complex subunit 11 homolog (yeast), transcript variant 8 (ANAPC11), mRNA.	-0.05	-0.1	0	-0.05	0.05	0.1
6250382	ANAPC13	Homo sapiens anaphase promoting complex subunit 13 (ANAPC13), mRNA.	-0.3	-0.18	-0.21	0.12	0.09	-0.04
3870424	ANAPC2	Homo sapiens anaphase promoting complex subunit 2 (ANAPC2), mRNA.	-0.13	-0.12	-0.16	0.01	-0.03	-0.04
4180634	ANAPC2	Homo sapiens anaphase promoting complex subunit 2 (ANAPC2), mRNA.	0.02	0.05	-0.05	0.03	-0.07	-0.1
6450021	ANAPC4	Homo sapiens anaphase promoting complex subunit 4 (ANAPC4), mRNA.	-0.05	-0.13	-0.45	-0.08	-0.39	-0.31
4730408	ANAPC5	Homo sapiens anaphase promoting complex subunit 5 (ANAPC5), mRNA.	0.1	-0.09	-0.51	-0.19	-0.61	-0.41
160220	ANAPC7	Homo sapiens anaphase promoting complex subunit 7 (ANAPC7), mRNA.	-0.19	-0.29	0.01	-0.1	0.21	0.31
3890484	ANG	Homo sapiens angiogenin, ribonuclease, RNase A family, 5 (ANG), transcript variant 2, mRNA.	0.03	-0.51	-0.77	-0.55	-0.81	-0.26
3930392	ANG	Homo sapiens angiogenin, ribonuclease, RNase A family, 5 (ANG), transcript variant 2, mRNA.	0.2	-0.08	-0.93	-0.28	-1.13	-0.85
5550086	ANGEL1	Homo sapiens angel homolog 1 (Drosophila) (ANGEL1), mRNA.	0.31	0.41	0.06	0.1	-0.25	-0.35
1820441	ANGEL2	Homo sapiens angel homolog 2 (Drosophila) (ANGEL2), mRNA.	0.07	0.04	0.13	-0.03	0.06	0.09
3120326	ANGPT1	Homo sapiens angiopoietin 1 (ANGPT1), mRNA.	0.23	0.23	0.23	0	0	0
3360066	ANGPT1	Homo sapiens angiopoietin 1 (ANGPT1), mRNA.	-0.19	-0.12	-0.08	0.07	0.11	0.04
3180689	ANGPT2	Homo sapiens angiopoietin 2 (ANGPT2), transcript variant 3, mRNA.	0.08	0.01	0.04	-0.07	-0.04	0.03
3360398	ANGPT2	Homo sapiens angiopoietin 2 (ANGPT2), transcript variant 2, mRNA.	0.01	0.1	0.02	0.09	0.02	-0.07
3450066	ANGPT2	Homo sapiens angiopoietin 2 (ANGPT2), mRNA.	-0.05	-0.06	-0.11	-0.01	-0.06	-0.05
6040343	ANGPT4	Homo sapiens angiopoietin 4 (ANGPT4), mRNA.	-0.1	0.08	-0.1	0.18	0	-0.18
1230039	ANGPTL1	Homo sapiens angiopoietin-like 1 (ANGPTL1), mRNA.	0.07	0.14	-0.05	0.07	-0.12	-0.19
2030450	ANGPTL1	Homo sapiens angiopoietin-like 1 (ANGPTL1), mRNA.	-0.07	-0.11	0.06	-0.04	0.13	0.17
7650672	ANGPTL2	Homo sapiens angiopoietin-like 2 (ANGPTL2), mRNA.	-1.44	-2.74	-3.56	-1.3	-2.12	-0.82
1050561	ANGPTL3	Homo sapiens angiopoietin-like 3 (ANGPTL3), mRNA.	0.14	0.08	0.01	-0.06	-0.13	-0.07
6770427	ANGPTL3	Homo sapiens angiopoietin-like 3 (ANGPTL3), mRNA.	-0.03	0.03	0	0.06	0.03	-0.03
990092	ANGPTL4	Homo sapiens angiopoietin-like 4 (ANGPTL4), transcript variant 1, mRNA.	-0.1	-0.19	0.09	-0.09	0.18	0.27
2450592	ANGPTL4	Homo sapiens angiopoietin-like 4 (ANGPTL4), transcript variant 3, mRNA.	0.37	0.36	0.13	-0.01	-0.24	-0.23
4610433	ANGPTL4	Homo sapiens angiopoietin-like 4 (ANGPTL4), transcript variant 1, mRNA.	0.62	0.46	0.26	-0.16	-0.36	-0.2
2360066	ANGPTL5	Homo sapiens angiopoietin-like 5 (ANGPTL5), mRNA.	-0.03	-0.03	0	0.01	0.03	0.02
5050707	ANGPTL6	Homo sapiens angiopoietin-like 6 (ANGPTL6), mRNA.	-0.07	0.07	0.03	0.13	0.09	-0.04
2640348	ANGPTL7	Homo sapiens angiopoietin-like 7 (ANGPTL7), mRNA.	0.14	0.16	0.07	0.02	-0.08	-0.09
2900402	ANK1	Homo sapiens ankyrin 1, erythrocytic (ANK1), transcript variant 4, mRNA.	0.04	0.05	0.17	0.02	0.13	0.12
3180209	ANK1	Homo sapiens ankyrin 1, erythrocytic (ANK1), transcript variant 5, mRNA.	0.01	-0.15	-0.11	-0.16	-0.12	0.04
4780437	ANK2	Homo sapiens ankyrin 2, neuronal (ANK2), transcript variant 2, mRNA.	0.15	0.4	-0.09	0.25	-0.24	-0.49
4920441	ANK2	Homo sapiens ankyrin 2, neuronal (ANK2), transcript variant 1, mRNA.	0.16	0.35	0.25	0.2	0.09	-0.1
1450672	ANK3	Homo sapiens ankyrin 3, node of Ranvier (ankyrin G) (ANK3), transcript variant 2, mRNA.	-0.1	0.09	0.11	0.19	0.21	0.01
1850709	ANK3	Homo sapiens ankyrin 3, node of Ranvier (ankyrin G) (ANK3), transcript variant 2, mRNA.	0.05	0.01	0.24	-0.04	0.19	0.23
2630600	ANK3	Homo sapiens ankyrin 3, node of Ranvier (ankyrin G) (ANK3), transcript variant 1, mRNA.	-0.03	-0.07	-0.06	-0.04	-0.03	0.01
110707	ANKAR	Homo sapiens ankyrin and armadillo repeat containing (ANKAR), mRNA.	-0.04	-0.07	-0.07	-0.02	-0.03	-0.01
1430563	ANKAR	Homo sapiens ankyrin and armadillo repeat containing (ANKAR), mRNA.	0.08	-0.06	0.02	-0.15	-0.06	0.09
5890564	ANKDD1A	Homo sapiens ankyrin repeat and death domain containing 1A (ANKDD1A), mRNA.	2.52	1.34	1.25	-1.19	-1.27	-0.09
6590152	ANKFN1	Homo sapiens ankyrin-repeat and fibronectin type III domain containing 1 (ANKFN1), mRNA.	0.06	-0.09	0.02	-0.15	-0.04	0.11
450300	ANKFY1	Homo sapiens ankyrin repeat and FYVE domain containing 1 (ANKFY1), transcript variant 1, mRNA.	-0.26	0.01	-0.83	0.27	-0.56	-0.84
6220152	ANKFY1	Homo sapiens ankyrin repeat and FYVE domain containing 1 (ANKFY1), transcript variant 2, mRNA.	-0.11	-0.34	-0.3	-0.23	-0.19	0.04
6980639	ANKFY1	Homo sapiens ankyrin repeat and FYVE domain containing 1 (ANKFY1), transcript variant 1, mRNA.	-0.19	-0.15	-0.16	0.04	0.03	-0.01
2680253	ANKH	PREDICTED: Homo sapiens ankylosis, progressive homolog (mouse), transcript variant 3 (ANKH), mRNA.	-0.04	-0.14	-0.06	-0.1	-0.02	0.08
5130274	ANKH	Homo sapiens ankylosis, progressive homolog (mouse) (ANKH), mRNA. XM_944228	0.07	0	0.09	-0.07	0.03	0.1
610546	ANKHD1	Homo sapiens ankyrin repeat and KH domain containing 1 (ANKHD1), transcript variant 1, mRNA.	0.19	0.24	0.46	0.04	0.27	0.22
6380100	ANKHD1	Homo sapiens ankyrin repeat and KH domain containing 1 (ANKHD1), transcript variant 3, mRNA.	0.05	0.08	0.12	0.03	0.07	0.04
7150026	ANKHD1	Homo sapiens ankyrin repeat and KH domain containing 1 (ANKHD1), transcript variant 2, mRNA.	0.08	-0.04	-0.13	-0.12	-0.2	-0.09
520008	ANKHD1-EIF4EBP3	Homo sapiens ANKHD1-EIF4EBP3 readthrough (ANKHD1-EIF4EBP3), mRNA.	0.22	0.2	0.06	-0.02	-0.16	-0.14
2970672	ANKIB1	Homo sapiens ankyrin repeat and IBR domain containing 1 (ANKIB1), mRNA.	0.38	0.38	0.14	-0.01	-0.24	-0.23
780338	ANKK1	Homo sapiens ankyrin repeat and kinase domain containing 1 (ANKK1), mRNA.	0.17	0.07	0.08	-0.1	-0.09	0.01
110301	ANKLE1	Homo sapiens ankyrin repeat and LEM domain containing 1 (ANKLE1), mRNA.	-0.03	0.05	-0.06	0.08	-0.03	-0.12
2360671	ANKLE2	Homo sapiens ankyrin repeat and LEM domain containing 2 (ANKLE2), mRNA.	-0.19	-0.13	0.08	0.07	0.27	0.2
2760102	ANKMY1	Homo sapiens ankyrin repeat and MYND domain containing 1 (ANKMY1), transcript variant 2, mRNA.	0.29	0.1	0.15	-0.19	-0.14	0.05
2970068	ANKMY1	Homo sapiens ankyrin repeat and MYND domain containing 1 (ANKMY1), transcript variant 2, mRNA.	-0.03	-0.06	0.02	-0.03	0.05	0.07
6200358	ANKMY1	Homo sapiens ankyrin repeat and MYND domain containing 1 (ANKMY1), transcript variant 1, mRNA.	0.09	0.14	-0.14	0.05	-0.24	-0.28
4890136	ANKMY2	Homo sapiens ankyrin repeat and MYND domain containing 2 (ANKMY2), mRNA.	-0.03	0.05	0.1	0.08	0.13	0.05
1170630	ANKRA2	Homo sapiens ankyrin repeat, family A (RFXANK-like), 2 (ANKRA2), mRNA.	0.8	0.54	0.09	-0.26	-0.71	-0.46
7400114	ANKRA2	Homo sapiens ankyrin repeat, family A (RFXANK-like), 2 (ANKRA2), mRNA.	0.46	0.57	0.01	0.11	-0.45	-0.56
6560112	ANKRD1	Homo sapiens ankyrin repeat domain 1 (cardiac muscle) (ANKRD1), mRNA.	0.07	0.24	3.02	0.17	2.95	2.78
4540689	ANKRD10	Homo sapiens ankyrin repeat domain 10 (ANKRD10), mRNA.	0.67	0.42	0.5	-0.26	-0.17	0.09
6900674	ANKRD10	Homo sapiens ankyrin repeat domain 10 (ANKRD10), mRNA.	0.29	0.26	0.68	-0.04	0.38	0.42
3370274	ANKRD11	Homo sapiens ankyrin repeat domain 11 (ANKRD11), mRNA.	0.35	0.75	0.95	0.4	0.6	0.2
5890403	ANKRD11	Homo sapiens ankyrin repeat domain 11 (ANKRD11), mRNA.	-0.04	0.15	0.04	0.19	0.08	-0.1
7040132	ANKRD12	Homo sapiens ankyrin repeat domain 12 (ANKRD12), transcript variant 1, mRNA.	0.66	0.5	0.32	-0.16	-0.34	-0.18
2120224	ANKRD13A	Homo sapiens ankyrin repeat domain 13A (ANKRD13A), mRNA.	0.27	0.51	0.38	0.25	0.12	-0.13
5910273	ANKRD13B	Homo sapiens ankyrin repeat domain 13B (ANKRD13B), mRNA.	0.1	0.11	0.18	0.01	0.09	0.07
4810053	ANKRD13C	Homo sapiens ankyrin repeat domain 13C (ANKRD13C), mRNA.	0.11	0.16	0.94	0.05	0.82	0.77
610070	ANKRD13D	PREDICTED: Homo sapiens ankyrin repeat domain 13 family, member D, transcript variant 4 (ANKRD13D), mRNA.	0.23	-0.01	0.07	-0.24	-0.17	0.07
2320064	ANKRD13D	PREDICTED: Homo sapiens ankyrin repeat domain 13 family, member D, transcript variant 5 (ANKRD13D), mRNA.	0.08	-0.05	0.08	-0.13	-0.01	0.13
3520692	ANKRD13D	PREDICTED: Homo sapiens ankyrin repeat domain 13 family, member D, transcript variant 3 (ANKRD13D), mRNA.	-0.16	0.01	0	0.17	0.16	-0.01
3850097	ANKRD13D	PREDICTED: Homo sapiens ankyrin repeat domain 13 family, member D, transcript variant 6 (ANKRD13D), mRNA.	0.09	0.08	0	0	-0.08	-0.08
4010424	ANKRD13D	PREDICTED: Homo sapiens ankyrin repeat domain 13 family, member D, transcript variant 7 (ANKRD13D), mRNA.	0.59	0.33	0.18	-0.25	-0.41	-0.15
4060451	ANKRD13D	Homo sapiens ankyrin repeat domain 13 family, member D (ANKRD13D), mRNA. XM_945571	0.03	-0.02	0	-0.04	-0.03	0.01
50070	ANKRD16	Homo sapiens ankyrin repeat domain 16 (ANKRD16), transcript variant 1, mRNA.	0.14	-0.22	-0.18	-0.36	-0.32	0.04
650008	ANKRD16	Homo sapiens ankyrin repeat domain 16 (ANKRD16), transcript variant 1, mRNA.	-0.31	-0.74	-0.95	-0.43	-0.64	-0.21
3450274	ANKRD16	Homo sapiens ankyrin repeat domain 16 (ANKRD16), transcript variant 2, mRNA.	-0.42	-0.57	-0.39	-0.15	0.03	0.18
3130156	ANKRD17	Homo sapiens ankyrin repeat domain 17 (ANKRD17), transcript variant 1, mRNA.	0.03	-0.11	0	-0.13	-0.02	0.11
4210437	ANKRD17	Homo sapiens ankyrin repeat domain 17 (ANKRD17), transcript variant 2, mRNA.	-0.12	-0.02	-0.34	0.1	-0.23	-0.32
6940520	ANKRD17	Homo sapiens ankyrin repeat domain 17 (ANKRD17), transcript variant 2, mRNA.	-0.06	-0.08	-0.16	-0.02	-0.1	-0.08
5810215	ANKRD18A	PREDICTED: Homo sapiens ankyrin repeat domain 18A (ANKRD18A), partial mRNA.	-0.07	-0.02	0.04	0.05	0.11	0.06
7160022	ANKRD18A	PREDICTED: Homo sapiens ankyrin repeat domain 18A (ANKRD18A), mRNA.	0.05	-0.02	0.07	-0.07	0.03	0.1
5340202	ANKRD18B	PREDICTED: Homo sapiens ankyrin repeat domain 18B (ANKRD18B), mRNA.	-0.05	-0.08	-0.23	-0.04	-0.19	-0.15
5870356	ANKRD18B	PREDICTED: Homo sapiens ankyrin repeat domain 18B (ANKRD18B), mRNA.	-0.21	-0.13	-0.03	0.08	0.19	0.1
2480040	ANKRD19	Homo sapiens ankyrin repeat domain 19 (ANKRD19), mRNA.	0.02	-0.12	0.03	-0.14	0.01	0.15
840333	ANKRD2	Homo sapiens ankyrin repeat domain 2 (stretch responsive muscle) (ANKRD2), transcript variant 1, mRNA.	-0.16	0.09	0.04	0.25	0.21	-0.05
4290364	ANKRD20A1	Homo sapiens ankyrin repeat domain 20 family, member A1 (ANKRD20A1), mRNA.	-0.03	-0.06	-0.13	-0.04	-0.1	-0.06
4490484	ANKRD20A1	Homo sapiens ankyrin repeat domain 20 family, member A1 (ANKRD20A1), mRNA.	-0.1	-0.1	0.04	0	0.14	0.14
6450661	ANKRD20A1	Homo sapiens ankyrin repeat domain 20 family, member A1 (ANKRD20A1), mRNA.	0.23	0.19	0.64	-0.04	0.42	0.45
7050114	ANKRD20A1	Homo sapiens ankyrin repeat domain 20 family, member A1 (ANKRD20A1), mRNA.	-0.05	0.06	0.25	0.11	0.3	0.19
2970564	ANKRD20A2	Homo sapiens ankyrin repeat domain 20 family, member A2 (ANKRD20A2), mRNA.	0	-0.1	-0.14	-0.1	-0.14	-0.03
4180609	ANKRD20A3	Homo sapiens ankyrin repeat domain 20 family, member A3 (ANKRD20A3), mRNA.	0.05	0.03	0.03	-0.02	-0.02	0
5260703	ANKRD20A3	Homo sapiens ankyrin repeat domain 20 family, member A3 (ANKRD20A3), mRNA.	-0.12	0.01	0.09	0.14	0.21	0.07
6420095	ANKRD20A4	Homo sapiens ankyrin repeat domain 20 family, member A4 (ANKRD20A4), mRNA.	0.04	-0.07	0.27	-0.11	0.23	0.34
770725	ANKRD20B	Homo sapiens ankyrin repeat domain 20B (ANKRD20B), non-coding RNA.	0.19	-0.08	0	-0.27	-0.19	0.08
2260372	ANKRD20B	Homo sapiens ankyrin repeat domain 20B (ANKRD20B) on chromosome 2.	0.06	0.1	0.09	0.04	0.04	0
6480523	ANKRD20B	Homo sapiens ankyrin repeat domain 20B (ANKRD20B) on chromosome 2.	0.02	0.05	0.04	0.03	0.02	-0.02
7510500	ANKRD20B	Homo sapiens ankyrin repeat domain 20B (ANKRD20B) on chromosome 2.	-0.2	-0.1	-0.06	0.09	0.14	0.05
4490414	ANKRD21	Homo sapiens ankyrin repeat domain 21 (ANKRD21), mRNA.	-0.11	-0.16	-0.02	-0.04	0.09	0.13
130181	ANKRD22	Homo sapiens ankyrin repeat domain 22 (ANKRD22), mRNA.	0.01	-0.06	0.14	-0.08	0.13	0.2
4150270	ANKRD22	Homo sapiens ankyrin repeat domain 22 (ANKRD22), mRNA.	0.21	0	0	-0.21	-0.21	0
1300634	ANKRD23	Homo sapiens ankyrin repeat domain 23 (ANKRD23), mRNA.	0.13	-0.23	-0.31	-0.36	-0.44	-0.08
3520195	ANKRD23	Homo sapiens ankyrin repeat domain 23 (ANKRD23), mRNA.	-0.02	-0.08	0.01	-0.07	0.03	0.09
3460626	ANKRD24	Homo sapiens ankyrin repeat domain 24 (ANKRD24), mRNA.	0.15	0.03	0.11	-0.12	-0.04	0.08
6280551	ANKRD24	Homo sapiens ankyrin repeat domain 24 (ANKRD24), mRNA.	0.07	0.04	0.32	-0.03	0.25	0.28
5560189	ANKRD26	Homo sapiens ankyrin repeat domain 26 (ANKRD26), mRNA.	-0.29	0.19	-0.24	0.47	0.05	-0.43
5670112	ANKRD27	Homo sapiens ankyrin repeat domain 27 (VPS9 domain) (ANKRD27), mRNA.	0.15	0.13	0.39	-0.02	0.24	0.26
360064	ANKRD28	Homo sapiens ankyrin repeat domain 28 (ANKRD28), mRNA.	-0.03	0.45	-0.13	0.48	-0.1	-0.58
2760563	ANKRD28	Homo sapiens ankyrin repeat domain 28 (ANKRD28), mRNA.	0.39	0.95	0.34	0.56	-0.05	-0.61
1500358	ANKRD29	Homo sapiens ankyrin repeat domain 29 (ANKRD29), mRNA.	0.24	0.02	1.79	-0.21	1.55	1.77
3130114	ANKRD29	Homo sapiens ankyrin repeat domain 29 (ANKRD29), mRNA.	0.14	-0.01	1.06	-0.15	0.92	1.07
3060537	ANKRD30A	PREDICTED: Homo sapiens ankyrin repeat domain 30A (ANKRD30A), mRNA.	-0.01	-0.06	-0.17	-0.05	-0.16	-0.11
4900215	ANKRD30A	PREDICTED: Homo sapiens ankyrin repeat domain 30A (ANKRD30A), mRNA.	0.04	-0.01	0	-0.05	-0.04	0.01
5910309	ANKRD30A	PREDICTED: Homo sapiens ankyrin repeat domain 30A (ANKRD30A), mRNA.	0.08	0.16	0.16	0.08	0.09	0.01
1770273	ANKRD30B	Homo sapiens ankyrin repeat domain 30B (ANKRD30B), mRNA.	0.77	0.63	0.72	-0.14	-0.05	0.1
6100315	ANKRD31	PREDICTED: Homo sapiens ankyrin repeat domain 31 (ANKRD31), mRNA.	0.03	0.19	0.06	0.16	0.03	-0.13
1070736	ANKRD32	Homo sapiens ankyrin repeat domain 32 (ANKRD32), mRNA.	-0.24	-0.42	-0.79	-0.18	-0.55	-0.37
6380747	ANKRD32	Homo sapiens ankyrin repeat domain 32 (ANKRD32), mRNA.	-0.43	-0.25	-0.34	0.19	0.1	-0.09
4860707	ANKRD33	Homo sapiens ankyrin repeat domain 33 (ANKRD33), mRNA.	0.96	0.2	0.09	-0.76	-0.87	-0.11
1090142	ANKRD34A	Homo sapiens ankyrin repeat domain 34A (ANKRD34A), mRNA.	0.25	-0.08	0.04	-0.33	-0.21	0.12
3390451	ANKRD34B	Homo sapiens ankyrin repeat domain 34B (ANKRD34B), mRNA.	0.03	-0.06	0.01	-0.09	-0.02	0.07
2070576	ANKRD34C	PREDICTED: Homo sapiens ankyrin repeat domain 34C, transcript variant 2 (ANKRD34C), mRNA.	-0.02	-0.08	-0.02	-0.05	0	0.05
4180437	ANKRD35	Homo sapiens ankyrin repeat domain 35 (ANKRD35), mRNA.	0.32	0.31	0.2	-0.02	-0.12	-0.11
4590377	ANKRD35	Homo sapiens ankyrin repeat domain 35 (ANKRD35), mRNA.	-0.08	-0.16	-0.12	-0.08	-0.03	0.04
150730	ANKRD36	Homo sapiens ankyrin repeat domain 36 (ANKRD36), mRNA.	0.03	-0.14	-0.04	-0.17	-0.07	0.1
1450332	ANKRD36	Homo sapiens ankyrin repeat domain 36 (ANKRD36), mRNA.	-0.11	-0.14	-0.1	-0.03	0.01	0.04
1510246	ANKRD36	PREDICTED: Homo sapiens ankyrin repeat domain 36 (ANKRD36), mRNA.	0.03	-0.13	0.09	-0.15	0.06	0.22
5810050	ANKRD36	Homo sapiens ankyrin repeat domain 36 (ANKRD36), mRNA.	-0.26	-0.18	-0.1	0.07	0.15	0.08
3060010	ANKRD36B	Homo sapiens ankyrin repeat domain 36B (ANKRD36B), mRNA.	-0.08	0.03	0.12	0.11	0.2	0.09
6100066	ANKRD36B	Homo sapiens ankyrin repeat domain 36B (ANKRD36B), mRNA.	-0.14	-0.11	-0.17	0.03	-0.04	-0.07
240682	ANKRD37	Homo sapiens ankyrin repeat domain 37 (ANKRD37), mRNA.	-0.31	-0.59	-1.05	-0.28	-0.74	-0.46
7610128	ANKRD38	Homo sapiens ankyrin repeat domain 38 (ANKRD38), mRNA.	0.12	0.05	0.16	-0.07	0.05	0.11
6220553	ANKRD39	Homo sapiens ankyrin repeat domain 39 (ANKRD39), mRNA.	-0.61	-0.86	-1.63	-0.25	-1.02	-0.77
5560142	ANKRD40	Homo sapiens ankyrin repeat domain 40 (ANKRD40), mRNA.	-0.14	-0.3	-0.07	-0.16	0.07	0.23
1050440	ANKRD41	Homo sapiens ankyrin repeat domain 41 (ANKRD41), mRNA.	0.05	0.08	0.15	0.03	0.1	0.07
4670554	ANKRD41	Homo sapiens ankyrin repeat domain 41 (ANKRD41), mRNA.	0.02	-0.12	-0.13	-0.14	-0.15	-0.01
2120392	ANKRD42	Homo sapiens ankyrin repeat domain 42 (ANKRD42), mRNA.	0.1	0.2	0.07	0.11	-0.03	-0.14
2450274	ANKRD43	Homo sapiens ankyrin repeat domain 43 (ANKRD43), mRNA.	0.05	0.35	0.01	0.3	-0.04	-0.33
520280	ANKRD44	Homo sapiens ankyrin repeat domain 44 (ANKRD44), mRNA.	-0.02	0.2	0.26	0.22	0.28	0.06
5810228	ANKRD44	Homo sapiens ankyrin repeat domain 44 (ANKRD44), mRNA.	0.04	-0.07	-0.02	-0.11	-0.06	0.05
5560224	ANKRD45	Homo sapiens ankyrin repeat domain 45 (ANKRD45), mRNA.	-0.21	-0.02	-0.16	0.19	0.05	-0.14
2750598	ANKRD46	Homo sapiens ankyrin repeat domain 46 (ANKRD46), mRNA.	0.58	0.42	-0.01	-0.16	-0.59	-0.43
4860603	ANKRD47	Homo sapiens ankyrin repeat domain 47 (ANKRD47), mRNA.	0.06	0	0.02	-0.06	-0.04	0.02
520341	ANKRD49	Homo sapiens ankyrin repeat domain 49 (ANKRD49), mRNA.	-0.2	0.09	0.12	0.29	0.33	0.04
290450	ANKRD5	Homo sapiens ankyrin repeat domain 5 (ANKRD5), transcript variant 1, mRNA.	-0.01	0.01	-0.01	0.01	0	-0.02
1740546	ANKRD5	Homo sapiens ankyrin repeat domain 5 (ANKRD5), transcript variant 1, mRNA.	0.08	0.04	0.07	-0.04	-0.01	0.03
7100433	ANKRD5	Homo sapiens ankyrin repeat domain 5 (ANKRD5), transcript variant 2, mRNA.	0.03	-0.07	-0.16	-0.09	-0.19	-0.1
1770187	ANKRD50	Homo sapiens ankyrin repeat domain 50 (ANKRD50), mRNA.	0.25	0.54	-0.26	0.29	-0.51	-0.8
3870402	ANKRD52	Homo sapiens ankyrin repeat domain 52 (ANKRD52), mRNA.	-0.1	-0.18	-0.27	-0.08	-0.16	-0.09
150097	ANKRD53	Homo sapiens ankyrin repeat domain 53 (ANKRD53), mRNA.	0.04	0.15	0.09	0.12	0.06	-0.06
2340598	ANKRD54	Homo sapiens ankyrin repeat domain 54 (ANKRD54), mRNA.	-0.31	-0.3	-0.44	0.02	-0.13	-0.15
4050600	ANKRD55	Homo sapiens ankyrin repeat domain 55 (ANKRD55), transcript variant 2, mRNA.	0.01	0.11	0.18	0.1	0.18	0.08
2190673	ANKRD56	Homo sapiens ankyrin repeat domain 56 (ANKRD56), mRNA.	-0.13	-0.22	-0.21	-0.09	-0.08	0.01
2510224	ANKRD57	Homo sapiens ankyrin repeat domain 57 (ANKRD57), mRNA.	0.22	-0.39	-0.63	-0.61	-0.85	-0.23
5270474	ANKRD58	PREDICTED: Homo sapiens ankyrin repeat domain 58 (ANKRD58), mRNA.	-0.01	0	-0.01	0	0	0
2030014	ANKRD6	Homo sapiens ankyrin repeat domain 6 (ANKRD6), mRNA.	0.34	0.21	-0.07	-0.13	-0.41	-0.28
4880465	ANKRD6	Homo sapiens ankyrin repeat domain 6 (ANKRD6), mRNA.	0.7	0.51	-0.23	-0.19	-0.93	-0.74
2370672	ANKRD7	Homo sapiens ankyrin repeat domain 7 (ANKRD7), transcript variant 1, mRNA.	0.08	-0.13	-0.08	-0.21	-0.16	0.05
4260653	ANKRD7	Homo sapiens ankyrin repeat domain 7 (ANKRD7), transcript variant 1, mRNA.	0.1	0.03	-0.06	-0.06	-0.16	-0.09
4730767	ANKRD9	Homo sapiens ankyrin repeat domain 9 (ANKRD9), mRNA.	-0.7	-0.9	-1.06	-0.2	-0.36	-0.16
7050370	ANKRD9	Homo sapiens ankyrin repeat domain 9 (ANKRD9), mRNA.	0.06	-0.72	-0.88	-0.78	-0.94	-0.16
5390064	ANKS1A	Homo sapiens ankyrin repeat and sterile alpha motif domain containing 1A (ANKS1A), mRNA.	0.16	0.29	-0.34	0.13	-0.5	-0.63
2350201	ANKS1B	Homo sapiens ankyrin repeat and sterile alpha motif domain containing 1B (ANKS1B), transcript variant 2, mRNA.	0.33	0.47	-0.17	0.13	-0.5	-0.64
6100113	ANKS1B	Homo sapiens ankyrin repeat and sterile alpha motif domain containing 1B (ANKS1B), transcript variant 1, mRNA.	0	0.1	-0.03	0.09	-0.03	-0.13
6660463	ANKS1B	Homo sapiens ankyrin repeat and sterile alpha motif domain containing 1B (ANKS1B), transcript variant 3, mRNA.	-0.07	0	-0.18	0.07	-0.11	-0.18
6510445	ANKS3	Homo sapiens ankyrin repeat and sterile alpha motif domain containing 3 (ANKS3), mRNA.	-0.02	0.03	0.02	0.05	0.04	0
1110382	ANKS4B	Homo sapiens ankyrin repeat and sterile alpha motif domain containing 4B (ANKS4B), mRNA.	0.02	-0.06	-0.06	-0.08	-0.08	0
1050400	ANKS6	Homo sapiens ankyrin repeat and sterile alpha motif domain containing 6 (ANKS6), mRNA.	0.03	-0.16	-0.08	-0.19	-0.11	0.08
580598	ANKZF1	Homo sapiens ankyrin repeat and zinc finger domain containing 1 (ANKZF1), transcript variant 2, mRNA.	0.5	0.25	0.2	-0.25	-0.29	-0.04
5050364	ANKZF1	Homo sapiens ankyrin repeat and zinc finger domain containing 1 (ANKZF1), transcript variant 1, mRNA.	0.03	-0.04	0.12	-0.07	0.09	0.16
5090475	ANKZF1	Homo sapiens ankyrin repeat and zinc finger domain containing 1 (ANKZF1), transcript variant 1, mRNA.	0.34	0.23	0.17	-0.11	-0.17	-0.06
6450669	ANLN	Homo sapiens anillin, actin binding protein (ANLN), mRNA.	-1.21	-0.17	0.18	1.04	1.39	0.35
6350397	ANO1	Homo sapiens anoctamin 1, calcium activated chloride channel (ANO1), transcript variant 1, mRNA.	0.05	-0.08	-0.03	-0.12	-0.08	0.05
7040554	ANO10	Homo sapiens anoctamin 10 (ANO10), mRNA.	-0.01	-0.36	-0.33	-0.35	-0.32	0.03
6580300	ANO2	Homo sapiens anoctamin 2 (ANO2), mRNA.	-0.1	-0.04	0	0.06	0.1	0.04
5820300	ANO3	Homo sapiens anoctamin 3 (ANO3), mRNA.	-0.06	-0.04	-0.23	0.03	-0.16	-0.19
6220440	ANO4	Homo sapiens anoctamin 4 (ANO4), mRNA.	-0.1	0.24	-0.66	0.34	-0.56	-0.9
1450593	ANO5	Homo sapiens anoctamin 5 (ANO5), mRNA.	-0.27	-0.13	-0.15	0.14	0.12	-0.02
7040674	ANO6	Homo sapiens anoctamin 6 (ANO6), mRNA.	-0.04	0.51	0.82	0.55	0.86	0.31
2470204	ANO7	Homo sapiens anoctamin 7 (ANO7), transcript variant NGEP-L, mRNA.	-0.23	-0.19	-0.02	0.04	0.21	0.17
6020008	ANO7	Homo sapiens anoctamin 7 (ANO7), transcript variant NGEP-L, mRNA.	-0.21	-0.04	-0.05	0.17	0.17	-0.01
6280746	ANO7	Homo sapiens anoctamin 7 (ANO7), transcript variant NGEP-S, mRNA.	-0.18	0.01	0.02	0.19	0.2	0.01
2900438	ANO8	Homo sapiens anoctamin 8 (ANO8), mRNA.	-0.06	-0.05	-0.16	0.01	-0.09	-0.11
2750711	ANO9	Homo sapiens anoctamin 9 (ANO9), mRNA.	-0.04	0.09	0.14	0.12	0.18	0.06
3400121	ANO9	Homo sapiens anoctamin 9 (ANO9), mRNA.	-0.19	-0.13	0.05	0.06	0.23	0.17
5720373	ANO9	Homo sapiens anoctamin 9 (ANO9), mRNA.	0.16	0.09	0.1	-0.07	-0.06	0.01
1240424	ANP32A	Homo sapiens acidic (leucine-rich) nuclear phosphoprotein 32 family, member A (ANP32A), mRNA.	-0.12	-0.02	-0.04	0.1	0.08	-0.01
3850053	ANP32B	Homo sapiens acidic (leucine-rich) nuclear phosphoprotein 32 family, member B (ANP32B), mRNA.	0.15	0.46	0.56	0.3	0.41	0.11
1230725	ANP32C	Homo sapiens acidic (leucine-rich) nuclear phosphoprotein 32 family, member C (ANP32C), mRNA.	-0.04	-0.05	-0.13	0	-0.09	-0.08
6980328	ANP32C	Homo sapiens acidic (leucine-rich) nuclear phosphoprotein 32 family, member C (ANP32C), mRNA.	-0.08	0.03	-0.1	0.11	-0.02	-0.13
4850114	ANP32D	Homo sapiens acidic (leucine-rich) nuclear phosphoprotein 32 family, member D (ANP32D), mRNA.	0	-0.11	-0.11	-0.12	-0.12	0
1070632	ANP32E	Homo sapiens acidic (leucine-rich) nuclear phosphoprotein 32 family, member E (ANP32E), mRNA.	-0.06	0	-0.13	0.06	-0.07	-0.13
5810612	ANPEP	Homo sapiens alanyl (membrane) aminopeptidase (aminopeptidase N, aminopeptidase M, microsomal aminopeptidase, CD13, p150) (ANPEP), mRNA.	0.09	0.2	0.9	0.11	0.81	0.7
780538	ANRIL	Homo sapiens antisense noncoding RNA in the INK4 locus (ANRIL) on chromosome 9.	0.31	0.08	0.18	-0.23	-0.13	0.1
20647	ANTXR1	Homo sapiens anthrax toxin receptor 1 (ANTXR1), transcript variant 1, mRNA.	0.71	0.73	1.11	0.02	0.4	0.39
60255	ANTXR1	Homo sapiens anthrax toxin receptor 1 (ANTXR1), transcript variant 3, mRNA.	-0.86	-1.31	-0.67	-0.45	0.18	0.63
3120689	ANTXR1	Homo sapiens anthrax toxin receptor 1 (ANTXR1), transcript variant 2, mRNA.	-0.78	-1.21	-0.71	-0.43	0.08	0.5
5700025	ANTXR1	Homo sapiens anthrax toxin receptor 1 (ANTXR1), transcript variant 1, mRNA.	-0.45	-0.66	-0.41	-0.21	0.04	0.25
10685	ANTXR2	Homo sapiens anthrax toxin receptor 2 (ANTXR2), mRNA.	0.68	0.82	1.75	0.14	1.07	0.94
1740491	ANTXRL	Homo sapiens anthrax toxin receptor-like (ANTXRL), non-coding RNA.	-0.01	0.03	0.03	0.04	0.04	0
3840653	ANUBL1	Homo sapiens AN1, ubiquitin-like, homolog (Xenopus laevis) (ANUBL1), mRNA.	-0.14	-0.05	-0.13	0.09	0.01	-0.07
6520215	ANXA1	Homo sapiens annexin A1 (ANXA1), mRNA.	-0.58	-0.27	0.08	0.3	0.66	0.35
1050242	ANXA10	Homo sapiens annexin A10 (ANXA10), mRNA.	-0.03	-0.09	-0.04	-0.06	-0.02	0.04
1300274	ANXA11	Homo sapiens annexin A11 (ANXA11), transcript variant a, mRNA.	0.06	0.12	0.94	0.06	0.87	0.81
5900735	ANXA11	Homo sapiens annexin A11 (ANXA11), transcript variant a, mRNA.	-0.19	0.12	1.01	0.3	1.2	0.89
6960594	ANXA11	Homo sapiens annexin A11 (ANXA11), transcript variant c, mRNA.	-0.01	-0.11	0.2	-0.1	0.21	0.31
1030184	ANXA13	Homo sapiens annexin A13 (ANXA13), transcript variant 1, mRNA.	-0.03	-0.01	-0.01	0.02	0.02	0
5080274	ANXA13	Homo sapiens annexin A13 (ANXA13), transcript variant 2, mRNA.	-0.1	-0.13	-0.07	-0.03	0.03	0.06
6450725	ANXA13	Homo sapiens annexin A13 (ANXA13), transcript variant 1, mRNA.	0.04	0.09	-0.01	0.04	-0.06	-0.1
770730	ANXA2	Homo sapiens annexin A2 (ANXA2), transcript variant 2, mRNA.	-1.77	-1.37	-1.21	0.4	0.56	0.17
3520328	ANXA2	Homo sapiens annexin A2 (ANXA2), transcript variant 2, mRNA.	-0.98	-0.71	-1.19	0.28	-0.21	-0.48
4780615	ANXA2	Homo sapiens annexin A2 (ANXA2), transcript variant 1, mRNA.	-1.07	-0.43	-0.84	0.64	0.24	-0.41
270609	ANXA2P1	Homo sapiens annexin A2 pseudogene 1 (ANXA2P1) on chromosome 4.	-1.13	-0.68	-0.95	0.45	0.17	-0.27
3370202	ANXA2P1	Homo sapiens annexin A2 pseudogene 1 (ANXA2P1) on chromosome 4.	-0.97	-0.55	-0.47	0.42	0.5	0.08
4890494	ANXA2P2	Homo sapiens annexin A2 pseudogene 2 (ANXA2P2), non-coding RNA.	-0.18	0	-0.04	0.18	0.14	-0.04
2810411	ANXA2P3	Homo sapiens annexin A2 pseudogene 3 (ANXA2P3), non-coding RNA.	-0.85	-0.39	-0.37	0.47	0.48	0.02
240594	ANXA3	Homo sapiens annexin A3 (ANXA3), mRNA.	-0.16	-0.22	-0.13	-0.05	0.03	0.08
3440079	ANXA4	Homo sapiens annexin A4 (ANXA4), mRNA.	-0.42	-0.46	-0.37	-0.04	0.05	0.08
1070451	ANXA5	Homo sapiens annexin A5 (ANXA5), mRNA.	-0.47	0.06	-0.31	0.52	0.15	-0.37
450671	ANXA6	Homo sapiens annexin A6 (ANXA6), transcript variant 2, mRNA.	-0.52	-0.36	-0.58	0.16	-0.06	-0.21
2490598	ANXA6	Homo sapiens annexin A6 (ANXA6), transcript variant 1, mRNA.	-0.58	-0.39	-0.49	0.19	0.09	-0.1
6180671	ANXA7	Homo sapiens annexin A7 (ANXA7), transcript variant 2, mRNA.	0.07	0.12	0.07	0.05	-0.01	-0.06
6330044	ANXA7	Homo sapiens annexin A7 (ANXA7), transcript variant 2, mRNA.	-0.05	-0.03	0.69	0.02	0.74	0.72
1400711	ANXA8	Homo sapiens annexin A8 (ANXA8), mRNA.	0.01	-0.01	0	-0.02	-0.01	0.01
2490682	ANXA8	Homo sapiens annexin A8 (ANXA8), mRNA. XM_931361 XM_931369 XM_931374 XM_931375 XM_931378 XM_931383 XM_931388 XM_931391 XM_931399 XM_931404 XM_931411	-0.14	-0.09	-0.18	0.06	-0.04	-0.09
1580259	ANXA8L1	Homo sapiens annexin A8-like 1 (ANXA8L1), mRNA.	-0.08	-0.15	-0.02	-0.08	0.06	0.13
7330132	ANXA8L2	Homo sapiens annexin A8-like 2 (ANXA8L2), mRNA.	-0.02	-0.14	-0.04	-0.12	-0.03	0.1
1260100	ANXA9	Homo sapiens annexin A9 (ANXA9), mRNA.	0.12	0.07	-0.03	-0.05	-0.15	-0.11
2940424	AOAH	Homo sapiens acyloxyacyl hydrolase (neutrophil) (AOAH), mRNA.	0.19	0.09	0.17	-0.1	-0.02	0.08
580736	AOC2	Homo sapiens amine oxidase, copper containing 2 (retina-specific) (AOC2), transcript variant 2, mRNA.	-0.03	0.08	-0.01	0.12	0.02	-0.1
4230307	AOC2	Homo sapiens amine oxidase, copper containing 2 (retina-specific) (AOC2), transcript variant 1, mRNA.	-0.01	0.24	0.25	0.25	0.26	0.01
4290180	AOC2	Homo sapiens amine oxidase, copper containing 2 (retina-specific) (AOC2), transcript variant 1, mRNA.	0.05	-0.14	0.11	-0.19	0.06	0.25
6860309	AOC3	Homo sapiens amine oxidase, copper containing 3 (vascular adhesion protein 1) (AOC3), mRNA.	-0.02	-0.07	-0.14	-0.06	-0.13	-0.07
730725	AOF2	Homo sapiens amine oxidase (flavin containing) domain 2 (AOF2), transcript variant 2, mRNA.	0.08	0.47	0.78	0.39	0.7	0.31
3780095	AOX1	Homo sapiens aldehyde oxidase 1 (AOX1), mRNA.	-0.01	-0.03	0.65	-0.02	0.66	0.68
5290487	AOX2P	Homo sapiens aldehyde oxidase 2 pseudogene (AOX2P), non-coding RNA.	0.38	0.01	0.1	-0.37	-0.28	0.1
730301	AP1B1	Homo sapiens adaptor-related protein complex 1, beta 1 subunit (AP1B1), transcript variant 2, mRNA.	-0.33	-0.22	-0.04	0.11	0.29	0.18
2470327	AP1B1	Homo sapiens adaptor-related protein complex 1, beta 1 subunit (AP1B1), transcript variant 2, mRNA.	-0.47	-0.27	-0.45	0.2	0.03	-0.18
1820136	AP1G1	Homo sapiens adaptor-related protein complex 1, gamma 1 subunit (AP1G1), transcript variant 2, mRNA.	-0.6	-0.27	-0.71	0.33	-0.1	-0.44
1850593	AP1G1	Homo sapiens adaptor-related protein complex 1, gamma 1 subunit (AP1G1), transcript variant 2, mRNA.	-0.3	-0.1	-0.28	0.2	0.02	-0.18
3130215	AP1G2	Homo sapiens adaptor-related protein complex 1, gamma 2 subunit (AP1G2), transcript variant 2, mRNA.	-0.02	0.07	0.05	0.09	0.08	-0.02
7400468	AP1G2	Homo sapiens adaptor-related protein complex 1, gamma 2 subunit (AP1G2), mRNA.	-0.11	-0.09	-0.39	0.02	-0.28	-0.29
1580674	AP1GBP1	Homo sapiens AP1 gamma subunit binding protein 1 (AP1GBP1), transcript variant 1, mRNA.	-0.17	-0.13	-0.17	0.04	0	-0.04
4610112	AP1GBP1	Homo sapiens AP1 gamma subunit binding protein 1 (AP1GBP1), transcript variant 1, mRNA.	-0.09	-0.12	0.03	-0.03	0.12	0.15
2190241	AP1M1	Homo sapiens adaptor-related protein complex 1, mu 1 subunit (AP1M1), mRNA.	-0.46	-0.03	0.13	0.44	0.6	0.16
1170041	AP1M2	Homo sapiens adaptor-related protein complex 1, mu 2 subunit (AP1M2), mRNA.	0.08	0.07	0.07	0	0	0
2190341	AP1S1	Homo sapiens adaptor-related protein complex 1, sigma 1 subunit (AP1S1), transcript variant 2, mRNA.	-0.58	-0.79	-0.63	-0.21	-0.05	0.17
5490673	AP1S1	Homo sapiens adaptor-related protein complex 1, sigma 1 subunit (AP1S1), transcript variant 2, mRNA.	-0.61	-0.72	-0.67	-0.11	-0.06	0.05
7040079	AP1S1	Homo sapiens adaptor-related protein complex 1, sigma 1 subunit (AP1S1), transcript variant 1, mRNA.	-0.68	-1.05	-0.72	-0.37	-0.04	0.33
940706	AP1S2	Homo sapiens adaptor-related protein complex 1, sigma 2 subunit (AP1S2), mRNA.	-0.26	0.3	-0.61	0.56	-0.35	-0.91
1070192	AP1S2	Homo sapiens adaptor-related protein complex 1, sigma 2 subunit (AP1S2), mRNA.	-0.43	0.39	-0.64	0.82	-0.21	-1.02
4480491	AP1S3	Homo sapiens adaptor-related protein complex 1, sigma 3 subunit (AP1S3), mRNA.	-0.04	-0.06	0.05	-0.01	0.09	0.11
1660072	AP2A1	Homo sapiens adaptor-related protein complex 2, alpha 1 subunit (AP2A1), transcript variant 2, mRNA.	-0.63	-0.44	-0.43	0.18	0.19	0.01
4390180	AP2A1	Homo sapiens adaptor-related protein complex 2, alpha 1 subunit (AP2A1), transcript variant 2, mRNA.	-0.74	-0.42	-0.65	0.32	0.09	-0.23
5130019	AP2A1	Homo sapiens adaptor-related protein complex 2, alpha 1 subunit (AP2A1), transcript variant 1, mRNA.	-0.08	0.02	0.01	0.1	0.09	-0.01
6270041	AP2A2	Homo sapiens adaptor-related protein complex 2, alpha 2 subunit (AP2A2), mRNA.	0.24	-0.04	-0.36	-0.28	-0.6	-0.32
1400605	AP2B1	Homo sapiens adaptor-related protein complex 2, beta 1 subunit (AP2B1), transcript variant 2, mRNA.	-0.53	-0.07	-0.47	0.46	0.06	-0.41
2340451	AP2B1	Homo sapiens adaptor-related protein complex 2, beta 1 subunit (AP2B1), transcript variant 2, mRNA.	-0.53	-0.17	-0.66	0.36	-0.13	-0.49
240187	AP2M1	Homo sapiens adaptor-related protein complex 2, mu 1 subunit (AP2M1), transcript variant 1, mRNA.	-0.8	-0.37	-0.23	0.43	0.57	0.14
840148	AP2M1	Homo sapiens adaptor-related protein complex 2, mu 1 subunit (AP2M1), transcript variant 1, mRNA.	-0.91	-0.32	-0.29	0.59	0.62	0.03
3120228	AP2S1	Homo sapiens adaptor-related protein complex 2, sigma 1 subunit (AP2S1), transcript variant AP17, mRNA.	-0.59	-0.06	0.02	0.53	0.61	0.08
6370661	AP2S1	Homo sapiens adaptor-related protein complex 2, sigma 1 subunit (AP2S1), transcript variant AP17, mRNA.	-0.52	-0.1	-0.1	0.41	0.41	0
2230603	AP3B1	Homo sapiens adaptor-related protein complex 3, beta 1 subunit (AP3B1), mRNA.	-0.12	0.07	0.11	0.19	0.23	0.04
4230360	AP3B2	Homo sapiens adaptor-related protein complex 3, beta 2 subunit (AP3B2), mRNA.	0.15	0.11	0.08	-0.04	-0.07	-0.03
1050053	AP3D1	Homo sapiens adaptor-related protein complex 3, delta 1 subunit (AP3D1), transcript variant 1, mRNA.	-0.16	-0.17	0.04	-0.01	0.2	0.21
4210612	AP3D1	Homo sapiens adaptor-related protein complex 3, delta 1 subunit (AP3D1), transcript variant 2, mRNA.	0.4	0.15	0.1	-0.25	-0.3	-0.05
6100719	AP3D1	Homo sapiens adaptor-related protein complex 3, delta 1 subunit (AP3D1), transcript variant 1, mRNA.	0.28	0.01	-0.27	-0.27	-0.55	-0.28
2760202	AP3M1	Homo sapiens adaptor-related protein complex 3, mu 1 subunit (AP3M1), transcript variant 2, mRNA.	-0.78	-0.7	-0.47	0.08	0.32	0.23
6200437	AP3M1	Homo sapiens adaptor-related protein complex 3, mu 1 subunit (AP3M1), transcript variant 1, mRNA.	-0.45	-0.54	-0.09	-0.08	0.36	0.45
6380523	AP3M1	Homo sapiens adaptor-related protein complex 3, mu 1 subunit (AP3M1), transcript variant 1, mRNA.	0.07	0	0.18	-0.07	0.12	0.18
3420128	AP3M2	Homo sapiens adaptor-related protein complex 3, mu 2 subunit (AP3M2), mRNA.	0.44	0.84	0.64	0.4	0.2	-0.2
7200402	AP3S1	Homo sapiens adaptor-related protein complex 3, sigma 1 subunit (AP3S1), transcript variant 2, mRNA.	0.05	-0.13	0.17	-0.18	0.13	0.3
2750286	AP3S2	Homo sapiens adaptor-related protein complex 3, sigma 2 subunit (AP3S2), mRNA.	-0.17	0.22	0.21	0.38	0.38	-0.01
510129	AP4B1	Homo sapiens adaptor-related protein complex 4, beta 1 subunit (AP4B1), mRNA.	-0.19	-0.45	0.13	-0.26	0.31	0.58
270343	AP4E1	Homo sapiens adaptor-related protein complex 4, epsilon 1 subunit (AP4E1), mRNA.	-0.52	-0.06	-0.33	0.47	0.19	-0.27
2750168	AP4M1	Homo sapiens adaptor-related protein complex 4, mu 1 subunit (AP4M1), mRNA.	0	-0.06	0.04	-0.06	0.04	0.1
2970669	AP4S1	Homo sapiens adaptor-related protein complex 4, sigma 1 subunit (AP4S1), mRNA.	0.13	-0.02	0.01	-0.14	-0.11	0.03
1820324	APAF1	Homo sapiens apoptotic peptidase activating factor 1 (APAF1), transcript variant 1, mRNA.	-0.51	-0.08	-0.87	0.44	-0.36	-0.79
2760082	APAF1	Homo sapiens apoptotic peptidase activating factor 1 (APAF1), transcript variant 5, mRNA.	-0.02	-0.01	0.1	0.01	0.12	0.11
430112	APBA1	Homo sapiens amyloid beta (A4) precursor protein-binding, family A, member 1 (X11) (APBA1), mRNA.	0.03	-0.08	0.02	-0.12	-0.02	0.1
520372	APBA1	Homo sapiens amyloid beta (A4) precursor protein-binding, family A, member 1 (X11) (APBA1), mRNA.	-0.1	-0.18	-0.05	-0.07	0.05	0.12
3710053	APBA2	Homo sapiens amyloid beta (A4) precursor protein-binding, family A, member 2 (X11-like) (APBA2), mRNA.	-0.01	-0.17	0.18	-0.16	0.19	0.35
1580152	APBA2BP	Homo sapiens amyloid beta (A4) precursor protein-binding, family A, member 2 binding protein (APBA2BP), transcript variant 2, mRNA.	0.11	0.08	0.04	-0.02	-0.07	-0.05
7560243	APBA2BP	Homo sapiens amyloid beta (A4) precursor protein-binding, family A, member 2 binding protein (APBA2BP), transcript variant 2, mRNA.	0.08	-0.14	-0.42	-0.22	-0.51	-0.29
4070014	APBA3	Homo sapiens amyloid beta (A4) precursor protein-binding, family A, member 3 (APBA3), mRNA.	0.23	0.03	-0.01	-0.2	-0.24	-0.04
1340040	APBB1	Homo sapiens amyloid beta (A4) precursor protein-binding, family B, member 1 (Fe65) (APBB1), transcript variant 2, mRNA.	0.14	0.02	-0.04	-0.12	-0.19	-0.07
4570592	APBB1	Homo sapiens amyloid beta (A4) precursor protein-binding, family B, member 1 (Fe65) (APBB1), transcript variant 2, mRNA.	0.1	0.03	0.13	-0.06	0.03	0.09
6900180	APBB1	Homo sapiens amyloid beta (A4) precursor protein-binding, family B, member 1 (Fe65) (APBB1), transcript variant 1, mRNA.	0.08	0.08	-0.23	0	-0.31	-0.31
1820722	APBB1IP	Homo sapiens amyloid beta (A4) precursor protein-binding, family B, member 1 interacting protein (APBB1IP), mRNA.	-0.3	-0.22	1.54	0.09	1.85	1.76
380707	APBB2	Homo sapiens amyloid beta (A4) precursor protein-binding, family B, member 2 (APBB2), mRNA.	-0.14	-0.07	-0.15	0.08	0	-0.08
990392	APBB2	Homo sapiens amyloid beta (A4) precursor protein-binding, family B, member 2 (Fe65-like) (APBB2), mRNA.	0.09	0.02	0.45	-0.08	0.35	0.43
4120279	APBB3	Homo sapiens amyloid beta (A4) precursor protein-binding, family B, member 3 (APBB3), transcript variant 3, mRNA.	1.03	0.57	0.89	-0.46	-0.14	0.32
7320402	APBB3	Homo sapiens amyloid beta (A4) precursor protein-binding, family B, member 3 (APBB3), transcript variant 2, mRNA.	0.71	0.46	0.64	-0.25	-0.08	0.18
5720722	APC	Homo sapiens adenomatous polyposis coli (APC), mRNA.	-0.08	0.05	-0.11	0.13	-0.03	-0.16
4180358	APC2	Homo sapiens adenomatosis polyposis coli 2 (APC2), mRNA.	0.11	-0.01	0.01	-0.12	-0.1	0.03
4280739	APCDD1	Homo sapiens adenomatosis polyposis coli down-regulated 1 (APCDD1), mRNA.	-0.19	0.1	-0.2	0.29	-0.02	-0.3
130138	APCDD1L	Homo sapiens adenomatosis polyposis coli down-regulated 1-like (APCDD1L), mRNA.	-0.04	-0.01	0.57	0.03	0.61	0.58
3460279	APCS	Homo sapiens amyloid P component, serum (APCS), mRNA.	-0.15	-0.01	0.01	0.13	0.16	0.03
6620484	APEG1	Homo sapiens aortic preferentially expressed gene 1 (APEG1), mRNA.	-0.01	0.12	-0.02	0.13	-0.01	-0.14
450475	APEH	Homo sapiens N-acylaminoacyl-peptide hydrolase (APEH), mRNA.	-0.62	-0.56	-0.74	0.06	-0.12	-0.18
3120309	APEX1	Homo sapiens APEX nuclease (multifunctional DNA repair enzyme) 1 (APEX1), transcript variant 1, mRNA.	0.39	-0.32	0.25	-0.71	-0.14	0.57
6510053	APEX1	Homo sapiens APEX nuclease (multifunctional DNA repair enzyme) 1 (APEX1), transcript variant 3, mRNA.	0.24	0	0.1	-0.23	-0.13	0.1
1430047	APEX2	Homo sapiens APEX nuclease (apurinic/apyrimidinic endonuclease) 2 (APEX2), nuclear gene encoding mitochondrial protein, mRNA.	-0.81	-0.68	-0.2	0.12	0.61	0.49
1850221	APH1A	Homo sapiens anterior pharynx defective 1 homolog A (C. elegans) (APH1A), transcript variant 1, mRNA.	0.31	0.11	0.05	-0.2	-0.26	-0.06
7550364	APH1A	Homo sapiens anterior pharynx defective 1 homolog A (C. elegans) (APH1A), transcript variant 1, mRNA.	0.26	0.06	0.18	-0.21	-0.09	0.12
7160224	APH1B	Homo sapiens anterior pharynx defective 1 homolog B (C. elegans) (APH1B), mRNA.	-0.45	-0.57	-0.91	-0.12	-0.46	-0.34
7050523	API5	Homo sapiens apoptosis inhibitor 5 (API5), mRNA.	-0.43	-0.3	-0.21	0.13	0.22	0.09
6200202	APIP	Homo sapiens APAF1 interacting protein (APIP), mRNA.	-0.4	0.32	0.33	0.72	0.73	0.01
7380010	APIP	Homo sapiens APAF1 interacting protein (APIP), mRNA.	-0.35	0.34	0.31	0.7	0.66	-0.03
1070360	APITD1	Homo sapiens apoptosis-inducing, TAF9-like domain 1 (APITD1), transcript variant B, mRNA.	-0.15	-0.14	0.22	0.01	0.37	0.36
5960709	APITD1	Homo sapiens apoptosis-inducing, TAF9-like domain 1 (APITD1), transcript variant B, mRNA.	-0.68	-0.39	-0.2	0.28	0.48	0.2
4640477	APLF	Homo sapiens aprataxin and PNKP like factor (APLF), mRNA.	-0.01	-0.07	0.11	-0.07	0.11	0.18
7550673	APLF	Homo sapiens aprataxin and PNKP like factor (APLF), mRNA.	-0.04	0.05	0.06	0.09	0.1	0.01
7200427	APLN	Homo sapiens apelin (APLN), mRNA.	0.02	0.01	-0.03	-0.01	-0.05	-0.04
4070438	APLNR	Homo sapiens apelin receptor (APLNR), mRNA.	0.12	-0.1	-0.1	-0.22	-0.22	0
3140431	APLP1	Homo sapiens amyloid beta (A4) precursor-like protein 1 (APLP1), transcript variant 2, mRNA.	-0.12	0.05	0.02	0.17	0.14	-0.03
7000008	APLP1	Homo sapiens amyloid beta (A4) precursor-like protein 1 (APLP1), transcript variant 1, mRNA.	-0.02	0.15	-0.23	0.17	-0.21	-0.38
3060717	APLP2	Homo sapiens amyloid beta (A4) precursor-like protein 2 (APLP2), mRNA.	-0.12	-0.19	-0.18	-0.08	-0.07	0.01
3450577	APLP2	Homo sapiens amyloid beta (A4) precursor-like protein 2 (APLP2), mRNA.	-0.05	-0.19	0.09	-0.14	0.14	0.29
6270703	APM-1	PREDICTED: Homo sapiens BTB/POZ-zinc finger protein-like (APM-1), mRNA.	0.03	0.14	0.19	0.11	0.16	0.05
4570364	APOA1	Homo sapiens apolipoprotein A-I (APOA1), mRNA.	-0.04	-0.02	-0.04	0.02	0	-0.02
1570725	APOA1BP	Homo sapiens apolipoprotein A-I binding protein (APOA1BP), mRNA.	-0.38	-0.26	-0.44	0.11	-0.07	-0.18
6380020	APOA2	Homo sapiens apolipoprotein A-II (APOA2), mRNA.	0.14	0.06	0.01	-0.08	-0.13	-0.05
3780468	APOA4	Homo sapiens apolipoprotein A-IV (APOA4), mRNA.	-0.02	-0.04	-0.04	-0.02	-0.02	0
1470600	APOA5	Homo sapiens apolipoprotein A-V (APOA5), mRNA.	-0.04	0.07	-0.06	0.11	-0.02	-0.13
240541	APOB	Homo sapiens apolipoprotein B (including Ag(x) antigen) (APOB), mRNA.	-0.06	0.07	0.05	0.13	0.11	-0.02
6250241	APOB48R	Homo sapiens apolipoprotein B48 receptor (APOB48R), mRNA.	0.03	0.13	0.15	0.1	0.11	0.02
990438	APOBEC1	Homo sapiens apolipoprotein B mRNA editing enzyme, catalytic polypeptide 1 (APOBEC1), mRNA.	-0.05	0.17	0	0.22	0.05	-0.17
3890743	APOBEC2	Homo sapiens apolipoprotein B mRNA editing enzyme, catalytic polypeptide-like 2 (APOBEC2), mRNA.	0.06	0.08	0	0.02	-0.06	-0.08
7330671	APOBEC3A	Homo sapiens apolipoprotein B mRNA editing enzyme, catalytic polypeptide-like 3A (APOBEC3A), mRNA.	-0.24	-0.24	-0.16	0	0.08	0.08
3170068	APOBEC3B	Homo sapiens apolipoprotein B mRNA editing enzyme, catalytic polypeptide-like 3B (APOBEC3B), mRNA.	0.04	1.55	1.66	1.51	1.62	0.11
3120221	APOBEC3C	Homo sapiens apolipoprotein B mRNA editing enzyme, catalytic polypeptide-like 3C (APOBEC3C), mRNA.	-0.79	-0.56	-0.67	0.23	0.12	-0.11
4760035	APOBEC3D	Homo sapiens apolipoprotein B mRNA editing enzyme, catalytic polypeptide-like 3D (APOBEC3D), mRNA.	0.16	0.12	0.23	-0.05	0.06	0.11
6350402	APOBEC3D	Homo sapiens apolipoprotein B mRNA editing enzyme, catalytic polypeptide-like 3D (putative) (APOBEC3D), mRNA.	0.16	0.19	0.2	0.03	0.03	0
610379	APOBEC3F	Homo sapiens apolipoprotein B mRNA editing enzyme, catalytic polypeptide-like 3F (APOBEC3F), transcript variant 2, mRNA.	-0.36	-0.05	-0.19	0.3	0.17	-0.14
1410279	APOBEC3F	Homo sapiens apolipoprotein B mRNA editing enzyme, catalytic polypeptide-like 3F (APOBEC3F), transcript variant 2, mRNA.	-0.23	-0.4	-0.53	-0.18	-0.3	-0.12
5340403	APOBEC3F	Homo sapiens apolipoprotein B mRNA editing enzyme, catalytic polypeptide-like 3F (APOBEC3F), transcript variant 1, mRNA.	0.14	0.13	0.02	-0.01	-0.12	-0.11
6290743	APOBEC3F	Homo sapiens apolipoprotein B mRNA editing enzyme, catalytic polypeptide-like 3F (APOBEC3F), transcript variant 1, mRNA.	-0.1	0.16	0.13	0.26	0.23	-0.03
1190026	APOBEC3G	Homo sapiens apolipoprotein B mRNA editing enzyme, catalytic polypeptide-like 3G (APOBEC3G), mRNA.	-0.41	-0.1	-0.23	0.31	0.18	-0.13
4120369	APOBEC3G	Homo sapiens apolipoprotein B mRNA editing enzyme, catalytic polypeptide-like 3G (APOBEC3G), mRNA.	-0.16	-0.11	-0.03	0.05	0.13	0.08
160292	APOBEC3H	Homo sapiens apolipoprotein B mRNA editing enzyme, catalytic polypeptide-like 3H (APOBEC3H), mRNA.	-0.07	0.02	-0.23	0.09	-0.16	-0.25
7100128	APOBEC4	Homo sapiens apolipoprotein B mRNA editing enzyme, catalytic polypeptide-like 4 (putative) (APOBEC4), mRNA.	-0.11	0.05	-0.07	0.17	0.04	-0.12
3830465	APOC1	Homo sapiens apolipoprotein C-I (APOC1), mRNA.	0.13	0.01	0.47	-0.12	0.34	0.46
3800403	APOC2	Homo sapiens apolipoprotein C-II (APOC2), mRNA.	-0.06	0.08	-0.12	0.14	-0.06	-0.2
2630010	APOC3	Homo sapiens apolipoprotein C-III (APOC3), mRNA.	0	-0.04	-0.03	-0.04	-0.03	0.02
3440717	APOC4	Homo sapiens apolipoprotein C-IV (APOC4), mRNA.	-0.02	-0.06	-0.01	-0.04	0.01	0.05
7150634	APOD	Homo sapiens apolipoprotein D (APOD), mRNA.	1.12	1.56	-0.13	0.45	-1.25	-1.69
730414	APOE	Homo sapiens apolipoprotein E (APOE), mRNA.	3.19	2.9	0.99	-0.28	-2.19	-1.91
130400	APOF	Homo sapiens apolipoprotein F (APOF), mRNA.	-0.18	-0.14	-0.08	0.04	0.1	0.06
1740669	APOH	Homo sapiens apolipoprotein H (beta-2-glycoprotein I) (APOH), mRNA.	-0.01	-0.01	0.03	0	0.04	0.04
4040386	APOL1	Homo sapiens apolipoprotein L, 1 (APOL1), transcript variant 2, mRNA.	-0.03	0.02	-0.06	0.05	-0.03	-0.08
6370470	APOL1	Homo sapiens apolipoprotein L, 1 (APOL1), transcript variant 2, mRNA.	0.01	0.14	0.02	0.12	0.01	-0.12
1570358	APOL2	Homo sapiens apolipoprotein L, 2 (APOL2), transcript variant beta, mRNA.	-0.14	-0.04	-0.21	0.1	-0.07	-0.17
3370066	APOL2	Homo sapiens apolipoprotein L, 2 (APOL2), transcript variant beta, mRNA.	0	0.12	0.09	0.12	0.09	-0.03
4040270	APOL2	Homo sapiens apolipoprotein L, 2 (APOL2), transcript variant alpha, mRNA.	-0.07	-0.08	-0.12	-0.02	-0.05	-0.03
4880291	APOL2	Homo sapiens apolipoprotein L, 2 (APOL2), transcript variant beta, mRNA.	0	-0.03	-0.04	-0.03	-0.04	-0.01
460327	APOL3	Homo sapiens apolipoprotein L, 3 (APOL3), transcript variant alpha/a, mRNA.	-0.01	-0.08	-0.08	-0.08	-0.07	0
1980750	APOL3	Homo sapiens apolipoprotein L, 3 (APOL3), transcript variant beta/a, mRNA.	-0.14	-0.14	0.22	-0.01	0.36	0.36
4900102	APOL3	Homo sapiens apolipoprotein L, 3 (APOL3), transcript variant beta/a, mRNA.	-0.18	-0.03	-0.06	0.14	0.12	-0.02
610661	APOL4	Homo sapiens apolipoprotein L, 4 (APOL4), transcript variant b, mRNA.	0.11	-0.08	-0.08	-0.19	-0.2	-0.01
3400142	APOL4	Homo sapiens apolipoprotein L, 4 (APOL4), transcript variant a, mRNA.	-0.05	0.03	0.01	0.08	0.06	-0.02
6450301	APOL5	Homo sapiens apolipoprotein L, 5 (APOL5), mRNA.	-0.12	0	0.04	0.12	0.16	0.03
5550397	APOL6	Homo sapiens apolipoprotein L, 6 (APOL6), mRNA.	-0.15	0.03	0.13	0.18	0.28	0.09
1770364	APOLD1	Homo sapiens apolipoprotein L domain containing 1 (APOLD1), mRNA.	-1.99	-1.05	-3.11	0.94	-1.12	-2.06
3830022	APOM	Homo sapiens apolipoprotein M (APOM), mRNA.	0.16	0.02	0.4	-0.14	0.24	0.38
2690132	APOO	Homo sapiens apolipoprotein O (APOO), mRNA.	-0.63	-0.31	-1.05	0.32	-0.42	-0.74
5090093	APOOL	Homo sapiens apolipoprotein O-like (APOOL), mRNA.	-0.32	-0.32	-0.2	0	0.12	0.12
650110	APP	Homo sapiens amyloid beta (A4) precursor protein (APP), transcript variant 3, mRNA.	0.21	0.32	0.72	0.12	0.51	0.39
1190735	APP	Homo sapiens amyloid beta (A4) precursor protein (APP), transcript variant 1, mRNA.	-0.12	0	0.65	0.12	0.77	0.65
3370577	APP	Homo sapiens amyloid beta (A4) precursor protein (APP), transcript variant 3, mRNA.	-0.07	0.13	0.74	0.2	0.81	0.61
1440707	APPBP2	Homo sapiens amyloid beta precursor protein (cytoplasmic tail) binding protein 2 (APPBP2), mRNA.	0.21	0.08	0.18	-0.12	-0.02	0.1
5270333	APPBP2	Homo sapiens amyloid beta precursor protein (cytoplasmic tail) binding protein 2 (APPBP2), mRNA.	0.86	0.38	0.64	-0.48	-0.22	0.27
5860554	APPL1	Homo sapiens adaptor protein, phosphotyrosine interaction, PH domain and leucine zipper containing 1 (APPL1), mRNA.	0.27	-0.16	0.45	-0.43	0.19	0.62
4180100	APPL2	Homo sapiens adaptor protein, phosphotyrosine interaction, PH domain and leucine zipper containing 2 (APPL2), mRNA.	0.58	0.91	1.3	0.33	0.72	0.39
4780292	APRIN	Homo sapiens androgen-induced proliferation inhibitor (APRIN), transcript variant 2, mRNA.	-0.12	0.02	0.01	0.14	0.13	-0.01
160746	APRT	Homo sapiens adenine phosphoribosyltransferase (APRT), transcript variant 1, mRNA.	-0.92	-0.36	-0.33	0.56	0.59	0.03
6510603	APRT	Homo sapiens adenine phosphoribosyltransferase (APRT), transcript variant 1, mRNA.	-1.13	-0.48	-0.2	0.64	0.93	0.29
1570138	APTX	Homo sapiens aprataxin (APTX), transcript variant 2, mRNA.	-0.14	0.17	-0.09	0.31	0.05	-0.26
4150703	APTX	Homo sapiens aprataxin (APTX), transcript variant 4, mRNA.	-0.05	-0.13	-0.05	-0.09	0	0.08
6590674	APTX	Homo sapiens aprataxin (APTX), transcript variant 5, mRNA.	-0.12	-0.03	-0.11	0.1	0.02	-0.08
70338	AQP1	Homo sapiens aquaporin 1 (Colton blood group) (AQP1), mRNA.	0.11	0.16	0.23	0.05	0.12	0.07
450619	AQP1	Homo sapiens aquaporin 1 (Colton blood group) (AQP1), mRNA.	-0.07	0.04	0.07	0.11	0.14	0.03
2340577	AQP10	Homo sapiens aquaporin 10 (AQP10), mRNA.	-0.05	0.2	0.08	0.25	0.12	-0.13
780594	AQP11	Homo sapiens aquaporin 11 (AQP11), mRNA.	-0.06	0.25	0.24	0.31	0.31	0
7150706	AQP12A	Homo sapiens aquaporin 12A (AQP12A), mRNA.	0.02	-0.05	0.04	-0.08	0.02	0.1
1780195	AQP12B	Homo sapiens aquaporin 12B (AQP12B), mRNA.	0.06	0.02	0.11	-0.04	0.05	0.09
4480079	AQP2	Homo sapiens aquaporin 2 (collecting duct) (AQP2), mRNA.	-0.07	0.17	-0.04	0.25	0.03	-0.22
1050040	AQP3	Homo sapiens aquaporin 3 (Gill blood group) (AQP3), mRNA.	0.07	-0.11	-0.03	-0.18	-0.1	0.08
2070161	AQP4	Homo sapiens aquaporin 4 (AQP4), transcript variant a, mRNA.	-0.06	0.07	0.11	0.13	0.17	0.04
2750176	AQP4	Homo sapiens aquaporin 4 (AQP4), transcript variant a, mRNA.	0.09	-0.09	-0.1	-0.18	-0.19	-0.01
2810543	AQP5	Homo sapiens aquaporin 5 (AQP5), mRNA.	0.17	0.16	0.15	-0.01	-0.02	0
3290168	AQP6	Homo sapiens aquaporin 6, kidney specific (AQP6), transcript variant 2, mRNA.	-0.14	-0.05	-0.15	0.09	-0.01	-0.1
4490678	AQP6	Homo sapiens aquaporin 6, kidney specific (AQP6), mRNA.	-0.13	0.06	0.02	0.19	0.15	-0.04
5090209	AQP7	Homo sapiens aquaporin 7 (AQP7), mRNA.	0.1	-0.03	0.07	-0.13	-0.03	0.1
7100022	AQP7P1	Homo sapiens aquaporin 7 pseudogene 1 (AQP7P1), non-coding RNA.	-0.16	0.06	-0.31	0.22	-0.15	-0.37
270647	AQP7P2	Homo sapiens aquaporin 7 pseudogene 2 (AQP7P2), non-coding RNA.	0.01	-0.07	0.19	-0.08	0.18	0.26
2630543	AQP7P2	PREDICTED: Homo sapiens aquaporin 7 pseudogene 2, transcript variant 4 (AQP7P2), misc RNA.	0.12	0.04	0.09	-0.07	-0.02	0.05
4200494	AQP7P2	Homo sapiens aquaporin 7 pseudogene 2 (AQP7P2), non-coding RNA.	-0.01	-0.04	0.3	-0.03	0.31	0.34
5720246	AQP7P2	PREDICTED: Homo sapiens aquaporin 7 pseudogene 2, transcript variant 1 (AQP7P2), misc RNA.	0.09	-0.04	0.05	-0.13	-0.04	0.09
5960382	AQP7P2	Homo sapiens aquaporin 7 pseudogene 2 (AQP7P2), non-coding RNA.	0.07	0.1	0.18	0.03	0.11	0.08
2470064	AQP8	Homo sapiens aquaporin 8 (AQP8), mRNA.	0.06	-0.04	0.18	-0.1	0.12	0.22
160494	AQP9	Homo sapiens aquaporin 9 (AQP9), mRNA.	-0.01	0.08	0.13	0.09	0.14	0.05
1070546	AQR	Homo sapiens aquarius homolog (mouse) (AQR), mRNA.	-0.19	-0.14	0	0.05	0.19	0.14
2690639	AQR	Homo sapiens aquarius homolog (mouse) (AQR), mRNA.	-0.14	0.14	0.22	0.28	0.36	0.08
2000494	AR	Homo sapiens androgen receptor (AR), transcript variant 2, mRNA.	-0.11	0.15	0.12	0.26	0.23	-0.03
3710017	AR	Homo sapiens androgen receptor (AR), transcript variant 1, mRNA.	0.11	0.03	0.11	-0.08	-0.01	0.07
6900072	AR	Homo sapiens androgen receptor (AR), transcript variant 2, mRNA.	0.04	-0.04	-0.06	-0.09	-0.1	-0.01
2100576	ARAF	Homo sapiens v-raf murine sarcoma 3611 viral oncogene homolog (ARAF), mRNA.	0.03	-0.1	0.19	-0.12	0.16	0.29
7560044	ARAP1	Homo sapiens ArfGAP with RhoGAP domain, ankyrin repeat and PH domain 1 (ARAP1), transcript variant 3, mRNA.	0.28	0.07	0.1	-0.2	-0.18	0.02
3520438	ARAP2	Homo sapiens ArfGAP with RhoGAP domain, ankyrin repeat and PH domain 2 (ARAP2), mRNA.	0.06	-0.11	0.1	-0.17	0.04	0.21
6940497	ARAP2	Homo sapiens ArfGAP with RhoGAP domain, ankyrin repeat and PH domain 2 (ARAP2), mRNA.	0.02	0.16	0.04	0.14	0.02	-0.12
6040097	ARAP3	Homo sapiens ArfGAP with RhoGAP domain, ankyrin repeat and PH domain 3 (ARAP3), mRNA.	0.28	0.63	0.53	0.35	0.25	-0.1
7380255	ARAP3	Homo sapiens ArfGAP with RhoGAP domain, ankyrin repeat and PH domain 3 (ARAP3), mRNA.	0.44	0.73	0.57	0.29	0.13	-0.16
430674	ARC	Homo sapiens activity-regulated cytoskeleton-associated protein (ARC), mRNA.	-0.08	-0.09	-0.11	-0.01	-0.03	-0.02
2750653	ARCN1	Homo sapiens archain 1 (ARCN1), mRNA.	-0.61	-0.46	-0.15	0.15	0.46	0.31
6590053	ARD1A	Homo sapiens ARD1 homolog A, N-acetyltransferase (S. cerevisiae) (ARD1A), mRNA.	-0.63	-0.82	0.49	-0.18	1.12	1.3
2630184	ARD1B	Homo sapiens ARD1 homolog B (S. cerevisiae) (ARD1B), mRNA.	-0.22	-0.19	-0.21	0.03	0.01	-0.02
6520600	AREG	Homo sapiens amphiregulin (AREG), mRNA.	-0.03	0.13	-0.02	0.16	0.01	-0.15
990376	AREGB	PREDICTED: Homo sapiens amphiregulin B (AREGB), mRNA.	-0.14	0.03	-0.09	0.17	0.06	-0.11
1430259	ARF1	Homo sapiens ADP-ribosylation factor 1 (ARF1), transcript variant 2, mRNA.	-0.27	-0.11	-0.03	0.16	0.25	0.08
3310139	ARF1	Homo sapiens ADP-ribosylation factor 1 (ARF1), transcript variant 1, mRNA.	-0.16	-0.12	0.05	0.04	0.21	0.17
5550491	ARF1	Homo sapiens ADP-ribosylation factor 1 (ARF1), transcript variant 3, mRNA.	-0.26	0.05	-0.15	0.31	0.1	-0.2
2680446	ARF3	Homo sapiens ADP-ribosylation factor 3 (ARF3), mRNA.	-0.09	-0.31	-0.38	-0.21	-0.29	-0.08
1430136	ARF4	Homo sapiens ADP-ribosylation factor 4 (ARF4), mRNA.	-0.82	-0.56	-0.36	0.26	0.46	0.2
6770176	ARF4	Homo sapiens ADP-ribosylation factor 4 (ARF4), mRNA.	-0.72	-0.24	-0.28	0.48	0.44	-0.04
3370189	ARF5	Homo sapiens ADP-ribosylation factor 5 (ARF5), mRNA.	0.07	0.11	0.19	0.03	0.11	0.08
510300	ARF6	Homo sapiens ADP-ribosylation factor 6 (ARF6), mRNA.	-0.03	-0.18	0.05	-0.14	0.08	0.23
2710209	ARFGAP1	Homo sapiens ADP-ribosylation factor GTPase activating protein 1 (ARFGAP1), transcript variant 2, mRNA.	0.07	-0.01	0.1	-0.08	0.03	0.11
5900445	ARFGAP1	Homo sapiens ADP-ribosylation factor GTPase activating protein 1 (ARFGAP1), transcript variant 1, mRNA.	0.06	-0.24	0.07	-0.29	0.01	0.31
3190066	ARFGAP2	Homo sapiens ADP-ribosylation factor GTPase activating protein 2 (ARFGAP2), mRNA.	-0.27	-0.03	0.18	0.24	0.46	0.22
3850639	ARFGAP3	Homo sapiens ADP-ribosylation factor GTPase activating protein 3 (ARFGAP3), mRNA.	-0.1	0.08	-0.04	0.17	0.06	-0.11
5090056	ARFGAP3	Homo sapiens ADP-ribosylation factor GTPase activating protein 3 (ARFGAP3), mRNA.	0.64	0.26	0.12	-0.39	-0.52	-0.13
3710681	ARFGEF1	Homo sapiens ADP-ribosylation factor guanine nucleotide-exchange factor 1(brefeldin A-inhibited) (ARFGEF1), mRNA.	0.26	0.33	0.02	0.07	-0.24	-0.31
6100524	ARFGEF1	Homo sapiens ADP-ribosylation factor guanine nucleotide-exchange factor 1(brefeldin A-inhibited) (ARFGEF1), mRNA.	1.27	0.83	0.1	-0.44	-1.17	-0.74
3610554	ARFGEF2	Homo sapiens ADP-ribosylation factor guanine nucleotide-exchange factor 2 (brefeldin A-inhibited) (ARFGEF2), mRNA.	-0.21	-0.07	-0.21	0.14	0	-0.14
10753	ARFIP1	Homo sapiens ADP-ribosylation factor interacting protein 1 (ARFIP1), transcript variant 2, mRNA.	0.06	0.16	-0.05	0.1	-0.11	-0.22
2060630	ARFIP1	Homo sapiens ADP-ribosylation factor interacting protein 1 (ARFIP1), transcript variant 2, mRNA.	-0.12	-0.11	-0.05	0.01	0.07	0.06
4220484	ARFIP1	Homo sapiens ADP-ribosylation factor interacting protein 1 (ARFIP1), transcript variant 1, mRNA.	0.15	0.25	0.07	0.1	-0.08	-0.18
870082	ARFIP2	Homo sapiens ADP-ribosylation factor interacting protein 2 (ARFIP2), mRNA.	-0.04	-0.08	-0.12	-0.04	-0.07	-0.04
6110520	ARFRP1	Homo sapiens ADP-ribosylation factor related protein 1 (ARFRP1), mRNA.	0.2	0.17	0.12	-0.03	-0.08	-0.05
5270753	ARG1	Homo sapiens arginase, liver (ARG1), mRNA.	-0.1	-0.05	-0.04	0.05	0.06	0.01
5720725	ARG2	Homo sapiens arginase, type II (ARG2), nuclear gene encoding mitochondrial protein, mRNA.	0.08	0.19	0.03	0.1	-0.05	-0.16
4570735	ARG99	Homo sapiens ARG99 protein (ARG99), transcript variant 1, mRNA.	-0.11	-0.18	0.16	-0.07	0.28	0.34
7330307	ARGFX	Homo sapiens arginine-fifty homeobox (ARGFX), mRNA.	0.03	0.03	0.07	0	0.04	0.04
2340537	ARGFXP2	Homo sapiens arginine-fifty homeobox pseudogene 2 (ARGFXP2), non-coding RNA.	0.02	0.02	0.06	0	0.04	0.04
5720176	ARGFXP2	Homo sapiens arginine-fifty homeobox pseudogene 2 (ARGFXP2), non-coding RNA.	0.02	0.02	-0.07	-0.01	-0.09	-0.09
4880132	ARGLU1	Homo sapiens arginine and glutamate rich 1 (ARGLU1), mRNA.	0.2	0.04	0.25	-0.16	0.05	0.21
6480082	ARHGAP1	Homo sapiens Rho GTPase activating protein 1 (ARHGAP1), mRNA.	-0.51	-0.23	0.34	0.28	0.85	0.57
2000669	ARHGAP10	Homo sapiens Rho GTPase activating protein 10 (ARHGAP10), mRNA.	-0.59	-0.31	-0.09	0.27	0.5	0.23
990121	ARHGAP11A	Homo sapiens Rho GTPase activating protein 11A (ARHGAP11A), transcript variant 1, mRNA.	-0.3	-0.19	-0.21	0.11	0.09	-0.02
4180537	ARHGAP11A	Homo sapiens Rho GTPase activating protein 11A (ARHGAP11A), transcript variant 2, mRNA.	-0.23	0.02	0.16	0.24	0.39	0.14
5700403	ARHGAP11A	Homo sapiens Rho GTPase activating protein 11A (ARHGAP11A), transcript variant 2, mRNA.	-0.01	0.11	0.09	0.11	0.09	-0.02
6060050	ARHGAP11B	Homo sapiens Rho GTPase activating protein 11B (ARHGAP11B), mRNA. XM_931045 XM_931050	0.02	0.04	-0.02	0.02	-0.04	-0.06
5340747	ARHGAP12	Homo sapiens Rho GTPase activating protein 12 (ARHGAP12), mRNA.	-0.17	-0.01	-0.18	0.15	-0.01	-0.17
5490612	ARHGAP12	Homo sapiens Rho GTPase activating protein 12 (ARHGAP12), mRNA.	0.1	0.21	-0.49	0.11	-0.58	-0.69
3310463	ARHGAP15	Homo sapiens Rho GTPase activating protein 15 (ARHGAP15), mRNA.	0.12	0.28	-0.12	0.16	-0.24	-0.4
160561	ARHGAP17	Homo sapiens Rho GTPase activating protein 17 (ARHGAP17), transcript variant 2, mRNA.	-0.21	-0.26	0.23	-0.05	0.45	0.5
3170520	ARHGAP17	Homo sapiens Rho GTPase activating protein 17 (ARHGAP17), transcript variant 2, mRNA.	-0.28	-0.47	-0.05	-0.19	0.23	0.42
6590564	ARHGAP17	Homo sapiens Rho GTPase activating protein 17 (ARHGAP17), transcript variant 1, mRNA.	0.03	0.03	0.09	0.01	0.07	0.06
3140445	ARHGAP18	Homo sapiens Rho GTPase activating protein 18 (ARHGAP18), mRNA.	-0.1	0.12	0.49	0.22	0.59	0.37
6110332	ARHGAP19	Homo sapiens Rho GTPase activating protein 19 (ARHGAP19), mRNA.	-0.49	-0.05	-0.09	0.44	0.4	-0.04
6480593	ARHGAP20	Homo sapiens Rho GTPase activating protein 20 (ARHGAP20), mRNA.	-0.08	0.12	0.21	0.2	0.29	0.09
1260543	ARHGAP21	Homo sapiens Rho GTPase activating protein 21 (ARHGAP21), mRNA.	0.22	0.23	-0.67	0	-0.9	-0.9
510520	ARHGAP22	Homo sapiens Rho GTPase activating protein 22 (ARHGAP22), mRNA.	0.42	-0.1	2.13	-0.52	1.71	2.23
4210630	ARHGAP23	PREDICTED: Homo sapiens Rho GTPase activating protein 23, transcript variant 1 (ARHGAP23), mRNA.	0.8	0.49	1.15	-0.31	0.35	0.66
4590706	ARHGAP23	PREDICTED: Homo sapiens Rho GTPase activating protein 23, transcript variant 1 (ARHGAP23), mRNA.	-0.14	-0.15	-0.12	-0.01	0.02	0.03
5910367	ARHGAP23	PREDICTED: Homo sapiens Rho GTPase activating protein 23, transcript variant 3 (ARHGAP23), mRNA.	0.05	0.15	-0.03	0.11	-0.07	-0.18
10239	ARHGAP24	Homo sapiens Rho GTPase activating protein 24 (ARHGAP24), transcript variant 2, mRNA.	0.04	0.2	0.04	0.16	0	-0.16
130008	ARHGAP24	Homo sapiens Rho GTPase activating protein 24 (ARHGAP24), transcript variant 3, mRNA.	0.16	0.31	0.01	0.15	-0.15	-0.3
2260538	ARHGAP24	Homo sapiens Rho GTPase activating protein 24 (ARHGAP24), transcript variant 1, mRNA.	0.54	0.41	0.57	-0.12	0.03	0.15
4290243	ARHGAP24	Homo sapiens Rho GTPase activating protein 24 (ARHGAP24), transcript variant 2, mRNA.	0.59	0.57	0.3	-0.02	-0.3	-0.27
3850148	ARHGAP25	Homo sapiens Rho GTPase activating protein 25 (ARHGAP25), transcript variant 2, mRNA.	0.06	-0.02	0.08	-0.08	0.01	0.1
5290523	ARHGAP25	Homo sapiens Rho GTPase activating protein 25 (ARHGAP25), transcript variant 1, mRNA.	0.1	0.08	0.01	-0.02	-0.09	-0.06
6520196	ARHGAP25	Homo sapiens Rho GTPase activating protein 25 (ARHGAP25), transcript variant 2, mRNA.	-0.02	-0.05	-0.02	-0.04	-0.01	0.03
6350706	ARHGAP26	Homo sapiens Rho GTPase activating protein 26 (ARHGAP26), mRNA.	0	0.16	0.02	0.16	0.02	-0.14
1260239	ARHGAP27	Homo sapiens Rho GTPase activating protein 27 (ARHGAP27), mRNA.	-0.08	0.01	-0.06	0.09	0.02	-0.07
510575	ARHGAP28	Homo sapiens Rho GTPase activating protein 28 (ARHGAP28), transcript variant 1, mRNA.	0.23	0.22	0.12	-0.01	-0.11	-0.1
1850521	ARHGAP28	Homo sapiens Rho GTPase activating protein 28 (ARHGAP28), transcript variant 2, mRNA.	0.01	0.06	0.11	0.05	0.1	0.05
4670753	ARHGAP28	Homo sapiens Rho GTPase activating protein 28 (ARHGAP28), transcript variant 2, mRNA.	-0.01	-0.06	-0.04	-0.05	-0.03	0.02
5810458	ARHGAP28	Homo sapiens Rho GTPase activating protein 28 (ARHGAP28), transcript variant 1, mRNA.	0.16	0.14	0	-0.02	-0.16	-0.14
7000390	ARHGAP29	Homo sapiens Rho GTPase activating protein 29 (ARHGAP29), mRNA.	-0.07	-0.07	-0.03	0	0.04	0.05
1440634	ARHGAP30	Homo sapiens Rho GTPase activating protein 30 (ARHGAP30), transcript variant 1, mRNA.	-0.11	0.08	-0.01	0.18	0.09	-0.09
4390441	ARHGAP30	Homo sapiens Rho GTPase activating protein 30 (ARHGAP30), transcript variant 2, mRNA.	0.13	0.13	0.54	0	0.41	0.41
7650747	ARHGAP30	Homo sapiens Rho GTPase activating protein 30 (ARHGAP30), transcript variant 1, mRNA.	0.08	-0.06	0.05	-0.14	-0.03	0.1
7200240	ARHGAP4	Homo sapiens Rho GTPase activating protein 4 (ARHGAP4), mRNA.	-0.01	-0.09	-0.09	-0.08	-0.08	0
2570605	ARHGAP5	Homo sapiens Rho GTPase activating protein 5 (ARHGAP5), transcript variant 2, mRNA.	0.04	0.04	-0.04	0	-0.08	-0.08
130653	ARHGAP6	Homo sapiens Rho GTPase activating protein 6 (ARHGAP6), transcript variant 5, mRNA.	0.02	-0.12	-0.02	-0.14	-0.04	0.1
620364	ARHGAP6	Homo sapiens Rho GTPase activating protein 6 (ARHGAP6), transcript variant 4, mRNA.	0.1	0.05	0.14	-0.05	0.04	0.09
830187	ARHGAP6	Homo sapiens Rho GTPase activating protein 6 (ARHGAP6), transcript variant 2, mRNA.	-0.07	0.06	-0.04	0.14	0.03	-0.11
3130646	ARHGAP6	Homo sapiens Rho GTPase activating protein 6 (ARHGAP6), transcript variant 4, mRNA.	0.02	-0.02	0.01	-0.04	-0.01	0.03
60551	ARHGAP8	Homo sapiens Rho GTPase activating protein 8 (ARHGAP8), transcript variant 2, mRNA.	-0.18	-0.23	-0.15	-0.05	0.02	0.08
6760482	ARHGAP8	Homo sapiens Rho GTPase activating protein 8 (ARHGAP8), transcript variant 1, mRNA.	0.06	0.06	0.02	0	-0.04	-0.04
7550403	ARHGAP8	Homo sapiens Rho GTPase activating protein 8 (ARHGAP8), transcript variant 1, mRNA.	-0.06	-0.03	0.04	0.03	0.1	0.07
110180	ARHGAP9	Homo sapiens Rho GTPase activating protein 9 (ARHGAP9), transcript variant 2, mRNA.	-0.1	-0.03	-0.16	0.07	-0.05	-0.13
2650594	ARHGAP9	Homo sapiens Rho GTPase activating protein 9 (ARHGAP9), transcript variant 3, mRNA.	-0.02	0.04	0.14	0.06	0.16	0.1
4760255	ARHGDIA	Homo sapiens Rho GDP dissociation inhibitor (GDI) alpha (ARHGDIA), mRNA.	-0.63	-0.62	-0.79	0.01	-0.16	-0.17
1570193	ARHGDIB	Homo sapiens Rho GDP dissociation inhibitor (GDI) beta (ARHGDIB), mRNA.	-0.19	1.46	0.72	1.65	0.91	-0.74
4180377	ARHGDIG	Homo sapiens Rho GDP dissociation inhibitor (GDI) gamma (ARHGDIG), mRNA.	0	0.08	0.04	0.08	0.03	-0.04
6650653	ARHGDIG	Homo sapiens Rho GDP dissociation inhibitor (GDI) gamma (ARHGDIG), mRNA.	0.01	0.01	0	-0.01	-0.01	-0.01
870324	ARHGEF1	Homo sapiens Rho guanine nucleotide exchange factor (GEF) 1 (ARHGEF1), transcript variant 2, mRNA.	-0.33	-0.02	-0.13	0.32	0.2	-0.11
2490672	ARHGEF1	Homo sapiens Rho guanine nucleotide exchange factor (GEF) 1 (ARHGEF1), transcript variant 1, mRNA.	-0.02	0.17	0.05	0.19	0.06	-0.13
3180736	ARHGEF1	Homo sapiens Rho guanine nucleotide exchange factor (GEF) 1 (ARHGEF1), transcript variant 1, mRNA.	0.18	0.01	0.04	-0.17	-0.14	0.03
6900703	ARHGEF10	Homo sapiens Rho guanine nucleotide exchange factor (GEF) 10 (ARHGEF10), mRNA.	0.51	0.91	0.57	0.4	0.06	-0.34
70048	ARHGEF10L	Homo sapiens Rho guanine nucleotide exchange factor (GEF) 10-like (ARHGEF10L), transcript variant 1, mRNA.	-0.14	0.06	-0.02	0.19	0.12	-0.08
730561	ARHGEF10L	Homo sapiens Rho guanine nucleotide exchange factor (GEF) 10-like (ARHGEF10L), transcript variant 1, mRNA.	-0.07	-0.05	0.05	0.02	0.12	0.1
5550170	ARHGEF10L	Homo sapiens Rho guanine nucleotide exchange factor (GEF) 10-like (ARHGEF10L), transcript variant 2, mRNA.	-0.28	-0.1	-0.13	0.18	0.16	-0.03
2510594	ARHGEF11	Homo sapiens Rho guanine nucleotide exchange factor (GEF) 11 (ARHGEF11), transcript variant 2, mRNA.	-0.05	-0.05	-0.11	0	-0.06	-0.06
6520594	ARHGEF11	Homo sapiens Rho guanine nucleotide exchange factor (GEF) 11 (ARHGEF11), transcript variant 1, mRNA.	0.08	0.3	0.16	0.23	0.08	-0.15
7150070	ARHGEF11	Homo sapiens Rho guanine nucleotide exchange factor (GEF) 11 (ARHGEF11), transcript variant 1, mRNA.	0.19	0.13	0.05	-0.06	-0.14	-0.08
5270193	ARHGEF12	Homo sapiens Rho guanine nucleotide exchange factor (GEF) 12 (ARHGEF12), mRNA.	-0.14	0.09	-0.13	0.24	0.01	-0.22
3610601	ARHGEF15	Homo sapiens Rho guanine nucleotide exchange factor (GEF) 15 (ARHGEF15), mRNA.	0.04	-0.01	0.05	-0.04	0.01	0.05
1030753	ARHGEF16	Homo sapiens Rho guanine exchange factor (GEF) 16 (ARHGEF16), mRNA.	0.12	-0.21	-0.13	-0.33	-0.25	0.08
1660020	ARHGEF17	Homo sapiens Rho guanine nucleotide exchange factor (GEF) 17 (ARHGEF17), mRNA.	-0.23	0.33	0.17	0.56	0.4	-0.16
6130725	ARHGEF18	Homo sapiens rho/rac guanine nucleotide exchange factor (GEF) 18 (ARHGEF18), mRNA.	0.41	0.46	1.1	0.05	0.69	0.64
6250546	ARHGEF19	Homo sapiens Rho guanine nucleotide exchange factor (GEF) 19 (ARHGEF19), mRNA.	0.21	0.53	0.24	0.32	0.03	-0.29
4120411	ARHGEF2	Homo sapiens rho/rac guanine nucleotide exchange factor (GEF) 2 (ARHGEF2), mRNA.	1.02	1.23	0.71	0.21	-0.31	-0.53
6250435	ARHGEF3	Homo sapiens Rho guanine nucleotide exchange factor (GEF) 3 (ARHGEF3), mRNA.	-0.09	0.95	1.79	1.04	1.88	0.83
3850333	ARHGEF4	Homo sapiens Rho guanine nucleotide exchange factor (GEF) 4 (ARHGEF4), transcript variant 1, mRNA.	0.01	0.09	0.01	0.09	0	-0.08
6250370	ARHGEF4	Homo sapiens Rho guanine nucleotide exchange factor (GEF) 4 (ARHGEF4), transcript variant 2, mRNA.	-0.01	0.07	-0.04	0.07	-0.04	-0.11
4150356	ARHGEF5	Homo sapiens Rho guanine nucleotide exchange factor (GEF) 5 (ARHGEF5), mRNA.	0.08	-0.14	-0.26	-0.22	-0.34	-0.12
1030646	ARHGEF5L	Homo sapiens Rho guanine nucleotide exchange factor (GEF) 5-like (ARHGEF5L), mRNA.	0	1.73	-0.13	1.73	-0.14	-1.86
770703	ARHGEF6	Homo sapiens Rac/Cdc42 guanine nucleotide exchange factor (GEF) 6 (ARHGEF6), mRNA.	0.28	1.14	-0.38	0.86	-0.66	-1.52
510554	ARHGEF7	Homo sapiens Rho guanine nucleotide exchange factor (GEF) 7 (ARHGEF7), transcript variant 1, mRNA.	0.18	-0.05	-0.2	-0.23	-0.38	-0.15
1430379	ARHGEF7	Homo sapiens Rho guanine nucleotide exchange factor (GEF) 7 (ARHGEF7), transcript variant 2, mRNA.	0.03	-0.04	-0.01	-0.07	-0.03	0.04
2320445	ARHGEF7	Homo sapiens Rho guanine nucleotide exchange factor (GEF) 7 (ARHGEF7), transcript variant 1, mRNA.	0.11	0.06	0.21	-0.06	0.09	0.15
5340484	ARHGEF7	Homo sapiens Rho guanine nucleotide exchange factor (GEF) 7 (ARHGEF7), transcript variant 2, mRNA.	-0.05	-0.06	-0.14	-0.01	-0.09	-0.08
1070196	ARHGEF9	Homo sapiens Cdc42 guanine nucleotide exchange factor (GEF) 9 (ARHGEF9), mRNA.	0.09	0.19	0.08	0.1	-0.01	-0.11
2030471	ARID1A	Homo sapiens AT rich interactive domain 1A (SWI-like) (ARID1A), transcript variant 1, mRNA.	0.17	0.16	0.14	-0.01	-0.03	-0.02
6280411	ARID1A	Homo sapiens AT rich interactive domain 1A (SWI-like) (ARID1A), transcript variant 2, mRNA.	0.77	0.53	1.17	-0.24	0.39	0.63
6480289	ARID1B	Homo sapiens AT rich interactive domain 1B (SWI1-like) (ARID1B), transcript variant 3, mRNA.	-0.07	0.1	0.01	0.16	0.08	-0.09
7200717	ARID1B	Homo sapiens AT rich interactive domain 1B (SWI1-like) (ARID1B), transcript variant 3, mRNA.	-0.05	0.06	-0.13	0.11	-0.08	-0.19
4920463	ARID2	Homo sapiens AT rich interactive domain 2 (ARID, RFX-like) (ARID2), mRNA.	0.49	0.1	0.24	-0.39	-0.25	0.14
7100044	ARID2	Homo sapiens AT rich interactive domain 2 (ARID, RFX-like) (ARID2), mRNA.	0.16	0.2	0.14	0.04	-0.02	-0.06
6510553	ARID3A	Homo sapiens AT rich interactive domain 3A (BRIGHT-like) (ARID3A), mRNA.	0.08	-0.04	0.03	-0.12	-0.05	0.07
5960670	ARID3B	Homo sapiens AT rich interactive domain 3B (BRIGHT-like) (ARID3B), mRNA.	0.09	-0.04	-0.12	-0.12	-0.21	-0.08
3120634	ARID3C	Homo sapiens AT rich interactive domain 3C (BRIGHT-like) (ARID3C), mRNA.	0.06	0.1	-0.12	0.05	-0.18	-0.23
2510368	ARID4A	Homo sapiens AT rich interactive domain 4A (RBP1-like) (ARID4A), transcript variant 2, mRNA.	0.08	0.04	0.09	-0.04	0.01	0.05
2600402	ARID4A	Homo sapiens AT rich interactive domain 4A (RBP1-like) (ARID4A), transcript variant 1, mRNA.	0.13	0.14	-0.01	0.01	-0.14	-0.15
7160440	ARID4A	Homo sapiens AT rich interactive domain 4A (RBP1-like) (ARID4A), transcript variant 3, mRNA.	0.34	0.4	-0.13	0.06	-0.47	-0.53
2470603	ARID4B	Homo sapiens AT rich interactive domain 4B (RBP1-like) (ARID4B), transcript variant 1, mRNA.	0.39	0.39	0.2	0	-0.19	-0.19
2940722	ARID4B	Homo sapiens AT rich interactive domain 4B (RBP1-like) (ARID4B), transcript variant 1, mRNA.	0.43	0.11	0.12	-0.32	-0.31	0.01
6590722	ARID4B	Homo sapiens AT rich interactive domain 4B (RBP1-like) (ARID4B), transcript variant 1, mRNA.	0.26	0.36	0.11	0.1	-0.15	-0.25
160554	ARID5A	Homo sapiens AT rich interactive domain 5A (MRF1-like) (ARID5A), mRNA.	-0.08	-0.02	-0.06	0.06	0.02	-0.04
4850014	ARID5A	Homo sapiens AT rich interactive domain 5A (MRF1-like) (ARID5A), mRNA.	0.08	0.21	0.08	0.13	0	-0.13
7200301	ARID5A	Homo sapiens AT rich interactive domain 5A (MRF1-like) (ARID5A), mRNA.	-0.02	0.05	-0.24	0.08	-0.22	-0.29
1410408	ARID5B	Homo sapiens AT rich interactive domain 5B (MRF1-like) (ARID5B), mRNA.	1.25	1.1	1.19	-0.15	-0.06	0.09
6560433	ARIH1	Homo sapiens ariadne homolog, ubiquitin-conjugating enzyme E2 binding protein, 1 (Drosophila) (ARIH1), mRNA.	-0.13	-0.26	-0.01	-0.12	0.13	0.25
1010682	ARIH2	Homo sapiens ariadne homolog 2 (Drosophila) (ARIH2), mRNA.	0.28	0.38	-0.21	0.09	-0.49	-0.58
4860468	ARL1	Homo sapiens ADP-ribosylation factor-like 1 (ARL1), mRNA.	0	-0.13	-0.35	-0.14	-0.35	-0.22
5270053	ARL10	Homo sapiens ADP-ribosylation factor-like 10 (ARL10), mRNA.	-0.23	-0.27	-0.36	-0.04	-0.13	-0.1
3360138	ARL11	Homo sapiens ADP-ribosylation factor-like 11 (ARL11), mRNA.	0.25	0.25	0.09	0	-0.16	-0.16
4730291	ARL13A	Homo sapiens ADP-ribosylation factor-like 13A (ARL13A), mRNA.	0.1	0.15	0.08	0.05	-0.02	-0.07
4480722	ARL13B	Homo sapiens ADP-ribosylation factor-like 13B (ARL13B), transcript variant 2, mRNA.	0.27	0.49	0.31	0.22	0.04	-0.18
5050471	ARL13B	Homo sapiens ADP-ribosylation factor-like 13B (ARL13B), transcript variant 1, mRNA.	0.21	0.28	0.16	0.06	-0.05	-0.12
3400209	ARL14	Homo sapiens ADP-ribosylation factor-like 14 (ARL14), mRNA.	0.11	-0.04	0.1	-0.14	0	0.14
2140605	ARL15	Homo sapiens ADP-ribosylation factor-like 15 (ARL15), mRNA.	-0.09	0.07	-0.15	0.16	-0.05	-0.22
5670494	ARL15	Homo sapiens ADP-ribosylation factor-like 15 (ARL15), mRNA.	0.02	0.21	0.07	0.19	0.05	-0.14
990154	ARL16	Homo sapiens ADP-ribosylation factor-like 16 (ARL16), mRNA.	0.89	0.33	0.61	-0.56	-0.27	0.29
7050500	ARL16	Homo sapiens ADP-ribosylation factor-like 16 (ARL16), mRNA.	0.23	0.17	0.01	-0.06	-0.22	-0.16
3360286	ARL17B	Homo sapiens ADP-ribosylation factor-like 17B (ARL17B), transcript variant 2, mRNA.	0.4	0.65	0.6	0.25	0.19	-0.05
3710195	ARL17B	Homo sapiens ADP-ribosylation factor-like 17B (ARL17B), transcript variant 1, mRNA.	-0.03	-0.13	-0.16	-0.1	-0.13	-0.03
6200433	ARL17B	Homo sapiens ADP-ribosylation factor-like 17B (ARL17B), transcript variant 1, mRNA.	0.12	0.06	0.08	-0.06	-0.04	0.02
6560307	ARL17P1	Homo sapiens ADP-ribosylation factor-like 17 pseudogene 1 (ARL17P1), mRNA.	-0.05	0.02	0.18	0.07	0.23	0.16
3290739	ARL2	Homo sapiens ADP-ribosylation factor-like 2 (ARL2), mRNA.	-0.24	0.01	-0.29	0.25	-0.05	-0.31
2570523	ARL2BP	Homo sapiens ADP-ribosylation factor-like 2 binding protein (ARL2BP), mRNA.	-0.9	-0.29	-0.01	0.61	0.89	0.28
7150671	ARL3	Homo sapiens ADP-ribosylation factor-like 3 (ARL3), mRNA.	0.15	0.17	0.21	0.02	0.06	0.04
1010161	ARL4A	Homo sapiens ADP-ribosylation factor-like 4A (ARL4A), transcript variant 3, mRNA.	-0.32	-0.33	-0.56	-0.01	-0.25	-0.23
1260364	ARL4A	Homo sapiens ADP-ribosylation factor-like 4A (ARL4A), transcript variant 3, mRNA.	-0.15	-0.13	-0.05	0.02	0.09	0.07
1410113	ARL4A	Homo sapiens ADP-ribosylation factor-like 4A (ARL4A), transcript variant 1, mRNA.	0.19	0.86	0.59	0.67	0.4	-0.27
6290369	ARL4A	Homo sapiens ADP-ribosylation factor-like 4A (ARL4A), transcript variant 3, mRNA.	-0.14	0.09	0.04	0.22	0.17	-0.05
7560615	ARL4A	Homo sapiens ADP-ribosylation factor-like 4A (ARL4A), transcript variant 3, mRNA.	-0.09	-0.11	-0.09	-0.01	0	0.01
1300192	ARL4C	Homo sapiens ADP-ribosylation factor-like 4C (ARL4C), mRNA.	-0.38	-0.45	0.99	-0.07	1.37	1.44
4780010	ARL4D	Homo sapiens ADP-ribosylation factor-like 4D (ARL4D), mRNA.	-0.07	0.03	0.42	0.1	0.49	0.39
70364	ARL5A	Homo sapiens ADP-ribosylation factor-like 5A (ARL5A), transcript variant 1, mRNA.	-0.35	-0.46	-0.37	-0.11	-0.02	0.09
2630209	ARL5A	Homo sapiens ADP-ribosylation factor-like 5A (ARL5A), transcript variant 3, mRNA.	-0.07	-0.29	-0.31	-0.22	-0.23	-0.02
6270195	ARL5A	Homo sapiens ADP-ribosylation factor-like 5A (ARL5A), transcript variant 3, mRNA.	-0.3	-0.32	-0.34	-0.02	-0.04	-0.02
1710753	ARL5B	Homo sapiens ADP-ribosylation factor-like 5B (ARL5B), mRNA.	0	-0.16	-0.29	-0.16	-0.29	-0.13
2340564	ARL5B	Homo sapiens ADP-ribosylation factor-like 5B (ARL5B), mRNA.	-0.02	-0.03	-0.14	0	-0.12	-0.12
1260743	ARL5C	PREDICTED: Homo sapiens ADP-ribosylation factor-like 5C (ARL5C), mRNA.	-0.06	-0.01	0.13	0.05	0.19	0.13
1090482	ARL6	Homo sapiens ADP-ribosylation factor-like 6 (ARL6), transcript variant 1, mRNA.	-0.25	-0.03	-0.14	0.21	0.11	-0.1
2850154	ARL6	Homo sapiens ADP-ribosylation factor-like 6 (ARL6), transcript variant 1, mRNA.	-0.01	0	0.05	0.01	0.05	0.04
5270646	ARL6	Homo sapiens ADP-ribosylation factor-like 6 (ARL6), transcript variant 2, mRNA.	-0.03	0.2	-0.01	0.23	0.03	-0.21
6520471	ARL6	Homo sapiens ADP-ribosylation factor-like 6 (ARL6), transcript variant 2, mRNA.	0.16	-0.05	-0.02	-0.21	-0.18	0.03
2690047	ARL6IP1	Homo sapiens ADP-ribosylation factor-like 6 interacting protein 1 (ARL6IP1), mRNA.	-0.4	0.19	-0.27	0.6	0.13	-0.46
5960324	ARL6IP1	Homo sapiens ADP-ribosylation factor-like 6 interacting protein 1 (ARL6IP1), mRNA.	-0.11	0.1	-0.12	0.21	-0.01	-0.22
2350192	ARL6IP4	Homo sapiens ADP-ribosylation-like factor 6 interacting protein 4 (ARL6IP4), transcript variant 1, mRNA.	-0.14	-0.16	-0.08	-0.02	0.06	0.08
3120289	ARL6IP4	Homo sapiens ADP-ribosylation-like factor 6 interacting protein 4 (ARL6IP4), transcript variant 4, mRNA.	0.03	-0.09	0.01	-0.12	-0.02	0.1
4900053	ARL6IP4	Homo sapiens ADP-ribosylation-like factor 6 interacting protein 4 (ARL6IP4), transcript variant 3, mRNA.	0.03	0.12	-0.23	0.09	-0.26	-0.35
2070563	ARL6IP5	Homo sapiens ADP-ribosylation-like factor 6 interacting protein 5 (ARL6IP5), mRNA.	0.01	0.15	0.27	0.15	0.26	0.11
670382	ARL6IP6	Homo sapiens ADP-ribosylation-like factor 6 interacting protein 6 (ARL6IP6), mRNA.	0.5	0.4	0.5	-0.11	0	0.11
7050438	ARL6IP6	Homo sapiens ADP-ribosylation-like factor 6 interacting protein 6 (ARL6IP6), mRNA.	0.19	-0.12	-0.16	-0.31	-0.35	-0.04
1190768	ARL8A	Homo sapiens ADP-ribosylation factor-like 8A (ARL8A), mRNA.	-0.1	-0.08	-0.02	0.02	0.08	0.06
130685	ARL8B	Homo sapiens ADP-ribosylation factor-like 8B (ARL8B), mRNA.	-0.01	-0.26	0	-0.25	0.01	0.26
6350066	ARL9	Homo sapiens ADP-ribosylation factor-like 9 (ARL9), mRNA.	0.13	-0.17	-0.07	-0.29	-0.19	0.1
7570209	ARMC1	Homo sapiens armadillo repeat containing 1 (ARMC1), mRNA.	0.58	0.51	-0.03	-0.07	-0.61	-0.54
2900372	ARMC10	Homo sapiens armadillo repeat containing 10 (ARMC10), mRNA.	-0.17	-0.21	0.26	-0.04	0.43	0.47
6840593	ARMC10	Homo sapiens armadillo repeat containing 10 (ARMC10), mRNA.	-0.12	0.01	0.42	0.12	0.53	0.41
1710152	ARMC2	Homo sapiens armadillo repeat containing 2 (ARMC2), mRNA.	0.1	-0.01	0.04	-0.11	-0.06	0.06
6130324	ARMC2	Homo sapiens armadillo repeat containing 2 (ARMC2), mRNA.	0.19	-0.04	0.03	-0.23	-0.16	0.07
1850242	ARMC3	Homo sapiens armadillo repeat containing 3 (ARMC3), mRNA.	0.1	0.03	0.03	-0.07	-0.07	0
4200274	ARMC4	Homo sapiens armadillo repeat containing 4 (ARMC4), mRNA.	-0.03	0.01	-0.05	0.05	-0.02	-0.06
2060154	ARMC5	Homo sapiens armadillo repeat containing 5 (ARMC5), mRNA.	-0.17	-0.37	-0.21	-0.2	-0.04	0.16
2060128	ARMC6	Homo sapiens armadillo repeat containing 6 (ARMC6), mRNA.	-0.18	-0.35	-0.11	-0.17	0.06	0.24
730020	ARMC7	Homo sapiens armadillo repeat containing 7 (ARMC7), mRNA.	0.63	0.07	0.55	-0.55	-0.08	0.47
940736	ARMC8	Homo sapiens armadillo repeat containing 8 (ARMC8), transcript variant 2, mRNA.	0.08	0	-0.04	-0.07	-0.12	-0.05
2510575	ARMC8	Homo sapiens armadillo repeat containing 8 (ARMC8), transcript variant 2, mRNA.	-0.05	-0.08	0.05	-0.03	0.1	0.13
6110369	ARMC8	Homo sapiens armadillo repeat containing 8 (ARMC8), transcript variant 3, mRNA.	0.01	-0.1	-0.08	-0.11	-0.1	0.01
6550750	ARMC8	Homo sapiens armadillo repeat containing 8 (ARMC8), transcript variant 1, mRNA.	0.05	0.13	0.16	0.08	0.1	0.02
4880619	ARMC9	Homo sapiens armadillo repeat containing 9 (ARMC9), mRNA.	-0.4	-0.12	-0.29	0.28	0.11	-0.17
3170113	ARMCX1	Homo sapiens armadillo repeat containing, X-linked 1 (ARMCX1), mRNA.	-0.16	0	-0.73	0.16	-0.57	-0.73
4230451	ARMCX1	Homo sapiens armadillo repeat containing, X-linked 1 (ARMCX1), mRNA.	0.03	-0.33	-0.95	-0.36	-0.98	-0.62
3930201	ARMCX2	Homo sapiens armadillo repeat containing, X-linked 2 (ARMCX2), mRNA.	1.36	-0.75	-1.38	-2.1	-2.74	-0.64
2320647	ARMCX3	Homo sapiens armadillo repeat containing, X-linked 3 (ARMCX3), transcript variant 2, mRNA.	-0.09	0.43	-0.96	0.53	-0.87	-1.39
3780753	ARMCX3	Homo sapiens armadillo repeat containing, X-linked 3 (ARMCX3), transcript variant 3, mRNA.	-0.14	-0.03	-0.17	0.11	-0.03	-0.14
6180725	ARMCX3	Homo sapiens armadillo repeat containing, X-linked 3 (ARMCX3), transcript variant 3, mRNA.	-0.15	0.02	-0.17	0.17	-0.02	-0.2
7150427	ARMCX3	Homo sapiens armadillo repeat containing, X-linked 3 (ARMCX3), transcript variant 2, mRNA.	0.05	0.62	-0.69	0.57	-0.74	-1.31
1470474	ARMCX4	Homo sapiens armadillo repeat containing, X-linked 4 (ARMCX4), mRNA.	0.31	0.2	-0.01	-0.11	-0.32	-0.21
1580619	ARMCX5	Homo sapiens armadillo repeat containing, X-linked 5 (ARMCX5), mRNA.	-0.28	0.14	0.23	0.42	0.51	0.1
1690475	ARMCX6	Homo sapiens armadillo repeat containing, X-linked 6 (ARMCX6), transcript variant 1, mRNA.	-0.73	-0.42	-0.79	0.32	-0.06	-0.37
4150020	ARMCX6	Homo sapiens armadillo repeat containing, X-linked 6 (ARMCX6), transcript variant 1, mRNA.	0.05	0.18	0.12	0.13	0.07	-0.06
4490215	ARMCX6	Homo sapiens armadillo repeat containing, X-linked 6 (ARMCX6), transcript variant 1, mRNA.	-0.87	-0.39	-0.67	0.48	0.2	-0.28
4560110	ARMET	Homo sapiens arginine-rich, mutated in early stage tumors (ARMET), mRNA.	0.49	0.24	-0.98	-0.25	-1.48	-1.23
4200324	ARMS2	Homo sapiens age-related maculopathy susceptibility 2 (ARMS2), nuclear gene encoding mitochondrial protein, mRNA.	0.04	0.02	0.02	-0.02	-0.02	0
2190040	ARNT	Homo sapiens aryl hydrocarbon receptor nuclear translocator (ARNT), transcript variant 2, mRNA.	0.6	0.34	0.26	-0.27	-0.34	-0.08
2640338	ARNT	Homo sapiens aryl hydrocarbon receptor nuclear translocator (ARNT), transcript variant 1, mRNA.	0.1	0.12	0.12	0.01	0.02	0
4180307	ARNT2	Homo sapiens aryl-hydrocarbon receptor nuclear translocator 2 (ARNT2), mRNA.	-0.75	-0.54	3.63	0.21	4.38	4.17
20064	ARNTL	Homo sapiens aryl hydrocarbon receptor nuclear translocator-like (ARNTL), transcript variant 3, mRNA.	-0.04	0.11	-0.01	0.15	0.03	-0.12
7150519	ARNTL	Homo sapiens aryl hydrocarbon receptor nuclear translocator-like (ARNTL), transcript variant 2, mRNA.	-0.06	0.31	0.1	0.38	0.16	-0.21
770523	ARNTL2	Homo sapiens aryl hydrocarbon receptor nuclear translocator-like 2 (ARNTL2), mRNA.	-0.25	-0.11	-0.03	0.13	0.22	0.09
3830672	ARP11	PREDICTED: Homo sapiens misc_RNA (ARP11), miscRNA.	-0.14	-0.23	-0.14	-0.09	0	0.09
7610692	ARPC1A	Homo sapiens actin related protein 2/3 complex, subunit 1A, 41kDa (ARPC1A), mRNA.	-0.16	-0.01	-0.38	0.15	-0.22	-0.37
130717	ARPC1B	Homo sapiens actin related protein 2/3 complex, subunit 1B, 41kDa (ARPC1B), mRNA.	-0.58	-0.34	-1.5	0.24	-0.92	-1.16
5340546	ARPC2	Homo sapiens actin related protein 2/3 complex, subunit 2, 34kDa (ARPC2), transcript variant 1, mRNA.	0.06	0.08	0.15	0.03	0.1	0.07
7160327	ARPC2	Homo sapiens actin related protein 2/3 complex, subunit 2, 34kDa (ARPC2), transcript variant 2, mRNA.	-0.74	-0.37	-0.47	0.38	0.27	-0.11
7560162	ARPC2	Homo sapiens actin related protein 2/3 complex, subunit 2, 34kDa (ARPC2), transcript variant 2, mRNA.	-0.16	-0.19	-0.18	-0.03	-0.01	0.01
7380193	ARPC3	Homo sapiens actin related protein 2/3 complex, subunit 3, 21kDa (ARPC3), mRNA.	-0.43	-0.29	-0.35	0.15	0.09	-0.06
2230068	ARPC4	Homo sapiens actin related protein 2/3 complex, subunit 4, 20kDa (ARPC4), transcript variant 1, mRNA.	0.1	-0.02	0.03	-0.12	-0.07	0.05
2600619	ARPC4	Homo sapiens actin related protein 2/3 complex, subunit 4, 20kDa (ARPC4), transcript variant 3, mRNA.	-1.1	-0.72	-0.67	0.38	0.43	0.05
2690601	ARPC4	Homo sapiens actin related protein 2/3 complex, subunit 4, 20kDa (ARPC4), transcript variant 2, mRNA.	-0.91	-0.58	-0.47	0.32	0.44	0.12
20142	ARPC5	Homo sapiens actin related protein 2/3 complex, subunit 5, 16kDa (ARPC5), mRNA.	-0.26	-0.09	0.09	0.17	0.35	0.18
4830056	ARPC5L	Homo sapiens actin related protein 2/3 complex, subunit 5-like (ARPC5L), mRNA.	-0.48	-0.39	-0.39	0.09	0.09	0
2480615	ARPM1	Homo sapiens actin related protein M1 (ARPM1), mRNA.	-0.17	-0.13	-0.21	0.04	-0.05	-0.08
2600754	ARPM2	Homo sapiens actin-related protein M2 (ARPM2), mRNA.	-0.16	-0.04	-0.04	0.12	0.12	0
2140368	ARPP19	Homo sapiens cAMP-regulated phosphoprotein, 19kDa (ARPP19), mRNA.	-0.49	-0.34	-0.7	0.15	-0.21	-0.36
6620356	ARPP19	Homo sapiens cAMP-regulated phosphoprotein, 19kDa (ARPP19), mRNA.	-0.1	-0.04	-0.37	0.05	-0.28	-0.33
1690561	ARPP-21	Homo sapiens cyclic AMP-regulated phosphoprotein, 21 kD (ARPP-21), transcript variant 1, mRNA.	-1.03	-1.56	-1.48	-0.53	-0.46	0.07
4560301	ARPP-21	Homo sapiens cyclic AMP-regulated phosphoprotein, 21 kD (ARPP-21), transcript variant 1, mRNA.	-0.94	-1.34	-1.23	-0.4	-0.29	0.11
6370551	ARPP-21	Homo sapiens cyclic AMP-regulated phosphoprotein, 21 kD (ARPP-21), transcript variant 2, mRNA.	-0.04	-0.11	-0.03	-0.06	0.02	0.08
7160437	ARPP-21	Homo sapiens cyclic AMP-regulated phosphoprotein, 21 kD (ARPP-21), transcript variant 3, mRNA.	0.13	-0.03	-0.01	-0.16	-0.14	0.02
7210554	ARPP-21	Homo sapiens cyclic AMP-regulated phosphoprotein, 21 kD (ARPP-21), transcript variant 1, mRNA.	-0.04	-0.05	-0.06	-0.02	-0.02	0
3850307	ARR3	Homo sapiens arrestin 3, retinal (X-arrestin) (ARR3), mRNA.	-0.03	-0.02	0	0.01	0.03	0.03
2490288	ARRB1	Homo sapiens arrestin, beta 1 (ARRB1), transcript variant 2, mRNA.	0.37	0.43	0.64	0.06	0.27	0.21
5670673	ARRB1	Homo sapiens arrestin, beta 1 (ARRB1), transcript variant 1, mRNA.	0.16	0.4	0.46	0.24	0.3	0.05
3930133	ARRB2	Homo sapiens arrestin, beta 2 (ARRB2), transcript variant 2, mRNA.	-0.11	-0.21	-0.01	-0.11	0.1	0.2
4260347	ARRB2	Homo sapiens arrestin, beta 2 (ARRB2), transcript variant 2, mRNA.	0.05	0.2	0.1	0.15	0.05	-0.1
4850646	ARRDC1	Homo sapiens arrestin domain containing 1 (ARRDC1), mRNA.	-0.24	-0.06	-0.16	0.19	0.08	-0.11
3870504	ARRDC2	Homo sapiens arrestin domain containing 2 (ARRDC2), transcript variant 1, mRNA.	0.02	-0.06	0.1	-0.09	0.08	0.17
4730110	ARRDC2	Homo sapiens arrestin domain containing 2 (ARRDC2), transcript variant 2, mRNA.	-0.02	-0.01	0.07	0.01	0.09	0.08
7000609	ARRDC2	Homo sapiens arrestin domain containing 2 (ARRDC2), transcript variant 1, mRNA.	-0.04	0.12	-0.42	0.16	-0.37	-0.53
4060672	ARRDC3	Homo sapiens arrestin domain containing 3 (ARRDC3), mRNA.	0.27	0.81	1.05	0.54	0.78	0.24
6450161	ARRDC3	Homo sapiens arrestin domain containing 3 (ARRDC3), mRNA.	0.04	0.13	0.25	0.1	0.21	0.11
3450463	ARRDC4	Homo sapiens arrestin domain containing 4 (ARRDC4), mRNA.	-0.18	0.17	0.07	0.35	0.26	-0.09
6580168	ARRDC4	Homo sapiens arrestin domain containing 4 (ARRDC4), mRNA.	-0.36	-0.05	-0.11	0.31	0.25	-0.06
2370270	ARRDC5	Homo sapiens arrestin domain containing 5 (ARRDC5), mRNA.	-0.04	0.09	-0.09	0.13	-0.04	-0.18
3420121	ARS2	Homo sapiens arsenate resistance protein 2 (ARS2), transcript variant 1, mRNA.	0.25	0.33	0.48	0.08	0.23	0.15
7330646	ARS2	Homo sapiens arsenate resistance protein 2 (ARS2), transcript variant 2, mRNA.	-0.07	0.16	0.07	0.23	0.13	-0.1
4150168	ARSA	Homo sapiens arylsulfatase A (ARSA), mRNA.	0.09	0.03	-0.11	-0.05	-0.2	-0.15
4920546	ARSA	Homo sapiens arylsulfatase A (ARSA), transcript variant 2, mRNA.	-0.33	-0.52	-0.42	-0.2	-0.09	0.11
150546	ARSB	Homo sapiens arylsulfatase B (ARSB), transcript variant 2, mRNA.	-0.26	-0.17	-0.09	0.09	0.17	0.07
270215	ARSB	Homo sapiens arylsulfatase B (ARSB), transcript variant 1, mRNA.	-0.6	0.05	-0.37	0.65	0.23	-0.42
6900309	ARSB	Homo sapiens arylsulfatase B (ARSB), transcript variant 1, mRNA.	-0.36	-0.28	-0.25	0.08	0.11	0.03
7040600	ARSB	Homo sapiens arylsulfatase B (ARSB), transcript variant 1, mRNA.	-0.59	-0.02	-0.39	0.57	0.2	-0.37
4230609	ARSD	Homo sapiens arylsulfatase D (ARSD), transcript variant 1, mRNA.	-0.11	-0.12	-0.23	-0.02	-0.12	-0.11
4540672	ARSD	Homo sapiens arylsulfatase D (ARSD), transcript variant 2, mRNA.	-0.09	-0.08	-0.09	0.02	0.01	-0.01
6580689	ARSD	Homo sapiens arylsulfatase D (ARSD), transcript variant 1, mRNA.	-0.28	-0.05	-0.61	0.23	-0.33	-0.56
3940630	ARSE	Homo sapiens arylsulfatase E (chondrodysplasia punctata 1) (ARSE), mRNA.	-0.41	-0.25	-0.2	0.16	0.22	0.05
4390403	ARSF	Homo sapiens arylsulfatase F (ARSF), mRNA.	-0.04	0.1	0.1	0.14	0.14	0
3190753	ARSG	Homo sapiens arylsulfatase G (ARSG), mRNA.	0.17	0.2	0.46	0.03	0.29	0.25
50292	ARSH	Homo sapiens arylsulfatase family, member H (ARSH), mRNA.	-0.04	-0.06	0.05	-0.02	0.1	0.12
4230161	ARSI	Homo sapiens arylsulfatase family, member I (ARSI), mRNA.	0.1	-0.29	0.2	-0.39	0.11	0.49
2640725	ARSJ	Homo sapiens arylsulfatase family, member J (ARSJ), mRNA.	-0.06	0.11	0.37	0.17	0.43	0.26
7560255	ARSK	Homo sapiens arylsulfatase K (ARSK), mRNA.	-0.01	-0.04	-0.11	-0.03	-0.1	-0.07
3710114	ART1	Homo sapiens ADP-ribosyltransferase 1 (ART1), mRNA.	-0.02	-0.11	0.07	-0.09	0.1	0.19
7040497	ART3	Homo sapiens ADP-ribosyltransferase 3 (ART3), mRNA.	-0.02	0.06	-0.29	0.07	-0.28	-0.35
1400577	ART4	Homo sapiens ADP-ribosyltransferase 4 (Dombrock blood group) (ART4), mRNA.	-0.21	-0.19	-0.32	0.03	-0.1	-0.13
50437	ART5	Homo sapiens ADP-ribosyltransferase 5 (ART5), mRNA.	0.33	0.16	0.14	-0.17	-0.18	-0.02
3130239	ART5	Homo sapiens ADP-ribosyltransferase 5 (ART5), transcript variant 1, mRNA.	0.45	0.02	0.02	-0.43	-0.43	0.01
1850246	ARTN	Homo sapiens artemin (ARTN), transcript variant 2, mRNA.	-0.01	-0.06	-0.02	-0.04	-0.01	0.03
4760468	ARTN	Homo sapiens artemin (ARTN), transcript variant 1, mRNA.	0.09	0.11	0.18	0.02	0.08	0.06
6270446	ARTN	Homo sapiens artemin (ARTN), transcript variant 3, mRNA.	0.07	-0.03	-0.03	-0.1	-0.1	0
6560494	ARTN	Homo sapiens artemin (ARTN), transcript variant 2, mRNA.	-0.1	0.03	-0.02	0.13	0.08	-0.05
1500246	ARV1	Homo sapiens ARV1 homolog (S. cerevisiae) (ARV1), mRNA.	-0.23	0.12	-0.53	0.34	-0.31	-0.65
5810301	ARVCF	Homo sapiens armadillo repeat gene deletes in velocardiofacial syndrome (ARVCF), mRNA.	-0.2	-0.18	-0.28	0.03	-0.08	-0.11
5890544	ARVP6125	PREDICTED: Homo sapiens misc_RNA (ARVP6125), miscRNA.	-0.02	-0.05	-0.07	-0.03	-0.05	-0.01
7150255	ARVP6125	Homo sapiens hypothetical protein LOC442092 (ARVP6125), mRNA.	-0.05	0.11	-0.07	0.16	-0.02	-0.18
4070020	ARX	Homo sapiens aristaless related homeobox (ARX), mRNA.	0.09	0.23	0.13	0.13	0.03	-0.1
4280390	AS3MT	Homo sapiens arsenic (+3 oxidation state) methyltransferase (AS3MT), mRNA.	-0.07	-0.34	-0.73	-0.27	-0.66	-0.39
2030482	ASAH1	Homo sapiens N-acylsphingosine amidohydrolase (acid ceramidase) 1 (ASAH1), transcript variant 1, mRNA.	0.34	-0.08	-1.1	-0.42	-1.44	-1.02
5420332	ASAH1	Homo sapiens N-acylsphingosine amidohydrolase (acid ceramidase) 1 (ASAH1), transcript variant 2, mRNA.	-0.08	-0.16	-0.17	-0.08	-0.09	-0.01
1190112	ASAH2	Homo sapiens N-acylsphingosine amidohydrolase (non-lysosomal ceramidase) 2 (ASAH2), mRNA.	0	-0.02	0.12	-0.02	0.12	0.14
4210132	ASAH2	PREDICTED: Homo sapiens N-acylsphingosine amidohydrolase (non-lysosomal ceramidase) 2 (ASAH2), mRNA.	0.06	-0.13	-0.01	-0.19	-0.07	0.12
4830544	ASAH2	Homo sapiens N-acylsphingosine amidohydrolase (non-lysosomal ceramidase) 2 (ASAH2), mRNA.	0	-0.03	0.03	-0.04	0.03	0.07
2370731	ASAH2B	Homo sapiens N-acylsphingosine amidohydrolase (non-lysosomal ceramidase) 2B (ASAH2B), mRNA.	0	-0.11	-0.02	-0.11	-0.02	0.09
4810537	ASAH2B	Homo sapiens N-acylsphingosine amidohydrolase (non-lysosomal ceramidase) 2B (ASAH2B), mRNA.	0.09	0.07	0.03	-0.02	-0.05	-0.04
5080368	ASAH2C	PREDICTED: Homo sapiens N-acylsphingosine amidohydrolase (non-lysosomal ceramidase) 2C (ASAH2C), mRNA.	0.15	-0.19	0.04	-0.35	-0.11	0.23
5570682	ASAM	Homo sapiens adipocyte-specific adhesion molecule (ASAM), mRNA.	0.06	-0.02	0.72	-0.08	0.66	0.74
940164	ASAP1	Homo sapiens ArfGAP with SH3 domain, ankyrin repeat and PH domain 1 (ASAP1), mRNA.	1.29	1.37	0.58	0.08	-0.7	-0.78
6840129	ASAP1	Homo sapiens ArfGAP with SH3 domain, ankyrin repeat and PH domain 1 (ASAP1), mRNA.	1.09	1.31	0.53	0.21	-0.56	-0.78
7000072	ASAP1	Homo sapiens ArfGAP with SH3 domain, ankyrin repeat and PH domain 1 (ASAP1), mRNA.	1.1	1.33	0.53	0.23	-0.56	-0.8
1070209	ASAP1IT1	Homo sapiens ASAP1 intronic transcript 1 (non-protein coding) (ASAP1IT1), non-coding RNA.	0.29	0.23	0.14	-0.06	-0.15	-0.09
2750674	ASAP2	Homo sapiens ArfGAP with SH3 domain, ankyrin repeat and PH domain 2 (ASAP2), transcript variant 1, mRNA.	0.42	0.61	-0.1	0.19	-0.51	-0.7
5340646	ASAP2	Homo sapiens ArfGAP with SH3 domain, ankyrin repeat and PH domain 2 (ASAP2), transcript variant 1, mRNA.	0.34	0.73	-0.34	0.39	-0.68	-1.07
2190709	ASAP3	Homo sapiens ArfGAP with SH3 domain, ankyrin repeat and PH domain 3 (ASAP3), mRNA.	1.09	0.97	2.02	-0.12	0.93	1.05
1820347	ASB1	Homo sapiens ankyrin repeat and SOCS box-containing 1 (ASB1), mRNA.	0.37	0.17	-0.04	-0.2	-0.41	-0.21
3190291	ASB10	Homo sapiens ankyrin repeat and SOCS box-containing 10 (ASB10), mRNA.	0.12	0.13	0.04	0.01	-0.08	-0.09
1450474	ASB11	Homo sapiens ankyrin repeat and SOCS box-containing 11 (ASB11), transcript variant 2, mRNA.	-0.09	0.03	-0.09	0.12	0	-0.12
4640152	ASB11	Homo sapiens ankyrin repeat and SOCS box-containing 11 (ASB11), transcript variant 2, mRNA.	-0.01	0.09	0.09	0.1	0.1	0
6510369	ASB11	Homo sapiens ankyrin repeat and SOCS box-containing 11 (ASB11), transcript variant 1, mRNA.	0	0.21	0.09	0.2	0.08	-0.12
7160519	ASB12	Homo sapiens ankyrin repeat and SOCS box-containing 12 (ASB12), mRNA.	0.09	0.19	0.06	0.11	-0.03	-0.13
5050575	ASB13	Homo sapiens ankyrin repeat and SOCS box-containing 13 (ASB13), mRNA.	0.08	-0.13	-0.64	-0.21	-0.72	-0.51
2850047	ASB14	Homo sapiens ankyrin repeat and SOCS box-containing 14 (ASB14), mRNA.	0.09	0.01	0.16	-0.08	0.07	0.16
2030747	ASB15	Homo sapiens ankyrin repeat and SOCS box-containing 15 (ASB15), mRNA.	0.17	0	0.11	-0.17	-0.06	0.11
2320152	ASB16	Homo sapiens ankyrin repeat and SOCS box-containing 16 (ASB16), mRNA.	0.07	0.11	0.11	0.03	0.04	0
270189	ASB17	Homo sapiens ankyrin repeat and SOCS box-containing 17 (ASB17), mRNA.	0.18	0.08	0.1	-0.11	-0.08	0.02
1580523	ASB17	Homo sapiens ankyrin repeat and SOCS box-containing 17 (ASB17), mRNA.	0.05	-0.07	-0.03	-0.11	-0.08	0.03
1190048	ASB18	Homo sapiens ankyrin repeat and SOCS box-containing 18 (ASB18), mRNA.	0.01	-0.05	-0.04	-0.06	-0.05	0.01
3440674	ASB2	Homo sapiens ankyrin repeat and SOCS box-containing 2 (ASB2), mRNA.	-0.12	-0.09	0.42	0.03	0.54	0.51
60309	ASB3	Homo sapiens ankyrin repeat and SOCS box-containing 3 (ASB3), transcript variant 2, mRNA.	0.37	0.5	0.02	0.12	-0.35	-0.47
2690068	ASB3	Homo sapiens ankyrin repeat and SOCS box-containing 3 (ASB3), transcript variant 2, mRNA.	0.14	0.31	0.04	0.17	-0.1	-0.28
5720458	ASB3	Homo sapiens ankyrin repeat and SOCS box-containing 3 (ASB3), transcript variant 1, mRNA.	-0.09	0.29	0	0.38	0.09	-0.29
1170382	ASB4	Homo sapiens ankyrin repeat and SOCS box-containing 4 (ASB4), transcript variant 2, mRNA.	-0.06	-0.07	0.02	-0.01	0.08	0.09
1740605	ASB4	Homo sapiens ankyrin repeat and SOCS box-containing 4 (ASB4), transcript variant 1, mRNA.	-0.12	-0.1	-0.09	0.03	0.03	0
2320014	ASB4	Homo sapiens ankyrin repeat and SOCS box-containing 4 (ASB4), transcript variant 1, mRNA.	-0.17	0.01	-0.01	0.18	0.15	-0.02
1440445	ASB5	Homo sapiens ankyrin repeat and SOCS box-containing 5 (ASB5), mRNA.	-0.05	0.01	0	0.06	0.04	-0.02
5270554	ASB5	Homo sapiens ankyrin repeat and SOCS box-containing 5 (ASB5), mRNA.	0	-0.01	0.04	-0.01	0.04	0.05
870164	ASB6	Homo sapiens ankyrin repeat and SOCS box-containing 6 (ASB6), transcript variant 1, mRNA.	0.07	0.01	0.06	-0.06	-0.01	0.04
1780450	ASB6	Homo sapiens ankyrin repeat and SOCS box-containing 6 (ASB6), transcript variant 2, mRNA.	0.16	0.16	0.29	-0.01	0.13	0.13
7000333	ASB6	Homo sapiens ankyrin repeat and SOCS box-containing 6 (ASB6), transcript variant 2, mRNA.	0.14	0.1	0.2	-0.04	0.06	0.11
1470528	ASB7	Homo sapiens ankyrin repeat and SOCS box-containing 7 (ASB7), transcript variant 1, mRNA.	-0.26	-0.15	-0.06	0.11	0.2	0.09
2190156	ASB7	Homo sapiens ankyrin repeat and SOCS box-containing 7 (ASB7), transcript variant 2, mRNA.	0.12	-0.01	0.09	-0.13	-0.02	0.1
2190528	ASB7	Homo sapiens ankyrin repeat and SOCS box-containing 7 (ASB7), transcript variant 1, mRNA.	-0.1	-0.12	0.07	-0.03	0.16	0.19
870451	ASB8	Homo sapiens ankyrin repeat and SOCS box-containing 8 (ASB8), mRNA.	0.21	0.23	-0.01	0.03	-0.22	-0.25
2490441	ASB8	Homo sapiens ankyrin repeat and SOCS box-containing 8 (ASB8), mRNA.	-0.06	0	-0.13	0.06	-0.07	-0.13
130110	ASB9	Homo sapiens ankyrin repeat and SOCS box-containing 9 (ASB9), transcript variant 2, mRNA.	0.22	0.69	-0.04	0.47	-0.26	-0.73
4480091	ASB9	Homo sapiens ankyrin repeat and SOCS box-containing 9 (ASB9), transcript variant 2, mRNA.	0.51	1.09	-0.32	0.58	-0.83	-1.41
830528	ASCC1	Homo sapiens activating signal cointegrator 1 complex subunit 1 (ASCC1), mRNA.	0.39	0.62	0.32	0.23	-0.07	-0.3
1570523	ASCC2	Homo sapiens activating signal cointegrator 1 complex subunit 2 (ASCC2), mRNA.	-0.26	-0.31	0.01	-0.05	0.27	0.32
650722	ASCC3	Homo sapiens activating signal cointegrator 1 complex subunit 3 (ASCC3), transcript variant 1, mRNA.	-0.62	0.15	-0.18	0.78	0.44	-0.34
870040	ASCC3	Homo sapiens activating signal cointegrator 1 complex subunit 3 (ASCC3), transcript variant 1, mRNA.	-0.42	0.01	-0.1	0.43	0.32	-0.11
4890376	ASCC3	Homo sapiens activating signal cointegrator 1 complex subunit 3 (ASCC3), transcript variant 2, mRNA.	-0.14	-0.14	-0.34	0.01	-0.2	-0.21
5490138	ASCC3	Homo sapiens activating signal cointegrator 1 complex subunit 3 (ASCC3), transcript variant 1, mRNA.	0.06	0.05	0.13	0	0.07	0.07
4830376	ASCL1	Homo sapiens achaete-scute complex homolog 1 (Drosophila) (ASCL1), mRNA.	-0.06	-0.01	0.03	0.04	0.09	0.05
7200435	ASCL2	Homo sapiens achaete-scute complex homolog 2 (Drosophila) (ASCL2), mRNA.	-0.06	0.11	-0.03	0.17	0.03	-0.14
6770500	ASCL3	Homo sapiens achaete-scute complex homolog 3 (Drosophila) (ASCL3), mRNA.	-0.08	0.03	0.03	0.11	0.11	0
540437	ASCL4	Homo sapiens achaete-scute complex homolog 4 (Drosophila) (ASCL4), mRNA.	0.02	0.02	0.05	0.01	0.03	0.03
770521	ASCL5	PREDICTED: Homo sapiens achaete-scute complex homolog 5 (Drosophila) (ASCL5), mRNA.	-0.05	0.03	-0.06	0.08	-0.01	-0.09
3940181	ASCL5	PREDICTED: Homo sapiens achaete-scute complex homolog 5 (Drosophila) (ASCL5), mRNA.	0.02	0	0.02	-0.02	0.01	0.03
7560048	ASF1A	Homo sapiens ASF1 anti-silencing function 1 homolog A (S. cerevisiae) (ASF1A), mRNA.	-0.25	-0.41	-0.44	-0.16	-0.19	-0.03
2630673	ASF1B	Homo sapiens ASF1 anti-silencing function 1 homolog B (S. cerevisiae) (ASF1B), mRNA.	-0.55	0.56	0.13	1.11	0.68	-0.42
2000672	ASFMR1	Homo sapiens antisense fragile X mental retardation protein (ASFMR1), transcript variant 4, non-coding RNA.	-0.06	-0.02	0.01	0.04	0.08	0.03
2370064	ASGR1	Homo sapiens asialoglycoprotein receptor 1 (ASGR1), mRNA.	0.15	0.15	0.1	0	-0.04	-0.04
1030386	ASGR2	Homo sapiens asialoglycoprotein receptor 2 (ASGR2), transcript variant H2', mRNA.	0.09	0.12	0.22	0.03	0.13	0.1
3800576	ASGR2	Homo sapiens asialoglycoprotein receptor 2 (ASGR2), transcript variant 3, mRNA.	-0.01	-0.04	-0.01	-0.04	0	0.03
4860753	ASGR2	Homo sapiens asialoglycoprotein receptor 2 (ASGR2), transcript variant 3, mRNA.	0	-0.06	-0.07	-0.06	-0.07	-0.01
4810239	ASH1L	Homo sapiens ash1 (absent, small, or homeotic)-like (Drosophila) (ASH1L), mRNA.	-0.19	-0.21	-0.18	-0.02	0.01	0.03
3440348	ASH2L	Homo sapiens ash2 (absent, small, or homeotic)-like (Drosophila) (ASH2L), mRNA.	0.11	0.47	-0.02	0.36	-0.13	-0.48
3460474	ASIP	Homo sapiens agouti signaling protein, nonagouti homolog (mouse) (ASIP), mRNA.	0.07	-0.03	0.82	-0.1	0.75	0.84
1690128	ASL	Homo sapiens argininosuccinate lyase (ASL), transcript variant 2, mRNA.	0.12	0.06	-0.02	-0.06	-0.14	-0.08
4850681	ASL	Homo sapiens argininosuccinate lyase (ASL), transcript variant 3, mRNA.	-0.01	-0.18	-0.05	-0.17	-0.04	0.13
6620598	ASL	Homo sapiens argininosuccinate lyase (ASL), transcript variant 1, mRNA.	-0.33	-0.35	-0.01	-0.03	0.32	0.35
6220546	ASMT	Homo sapiens acetylserotonin O-methyltransferase (ASMT), mRNA.	0.07	0.16	0.14	0.09	0.07	-0.02
430376	ASMTL	Homo sapiens acetylserotonin O-methyltransferase-like (ASMTL), mRNA.	0.13	0.29	0.35	0.16	0.22	0.06
1010349	ASMTL	PREDICTED: Homo sapiens acetylserotonin O-methyltransferase-like (ASMTL), mRNA.	0.63	0.56	0.7	-0.07	0.07	0.14
6760619	ASMTL	Homo sapiens acetylserotonin O-methyltransferase-like (ASMTL), mRNA.	0.24	0.48	0.74	0.24	0.5	0.26
4480435	ASNA1	Homo sapiens arsA arsenite transporter, ATP-binding, homolog 1 (bacterial) (ASNA1), mRNA.	0.17	-0.38	-0.25	-0.55	-0.42	0.13
1510296	ASNS	Homo sapiens asparagine synthetase (ASNS), transcript variant 1, mRNA.	1.87	1.58	3.11	-0.29	1.24	1.53
5960181	ASNS	Homo sapiens asparagine synthetase (ASNS), transcript variant 1, mRNA.	1.01	0.49	1.63	-0.52	0.62	1.14
6960242	ASNSD1	Homo sapiens asparagine synthetase domain containing 1 (ASNSD1), mRNA.	-0.45	-0.29	-0.2	0.17	0.25	0.09
3140209	ASPA	Homo sapiens aspartoacylase (Canavan disease) (ASPA), transcript variant 1, mRNA.	0.74	0.3	-0.93	-0.44	-1.67	-1.23
3710280	ASPG	Homo sapiens asparaginase homolog (S. cerevisiae) (ASPG), mRNA.	0.15	0	-0.05	-0.16	-0.21	-0.05
2370450	ASPH	Homo sapiens aspartate beta-hydroxylase (ASPH), transcript variant 2, mRNA.	0.31	0.36	0.13	0.05	-0.18	-0.23
5890619	ASPH	Homo sapiens aspartate beta-hydroxylase (ASPH), transcript variant 1, mRNA.	0.58	0.46	0.31	-0.13	-0.27	-0.15
6100746	ASPH	Homo sapiens aspartate beta-hydroxylase (ASPH), transcript variant 1, mRNA.	0.13	0.13	-0.2	0	-0.33	-0.33
1440088	ASPHD1	Homo sapiens aspartate beta-hydroxylase domain containing 1 (ASPHD1), mRNA.	0.09	-0.24	-0.07	-0.33	-0.16	0.17
6420561	ASPHD1	Homo sapiens aspartate beta-hydroxylase domain containing 1 (ASPHD1), mRNA.	0.02	-0.08	-0.05	-0.1	-0.07	0.03
7210703	ASPHD1	Homo sapiens aspartate beta-hydroxylase domain containing 1 (ASPHD1), mRNA.	0.02	0.15	-0.04	0.13	-0.07	-0.2
7400102	ASPHD2	Homo sapiens aspartate beta-hydroxylase domain containing 2 (ASPHD2), mRNA.	0.28	0.48	0.19	0.2	-0.09	-0.29
6130441	ASPM	Homo sapiens asp (abnormal spindle) homolog, microcephaly associated (Drosophila) (ASPM), mRNA.	-0.71	-0.01	-0.02	0.69	0.69	0
4050431	ASPN	Homo sapiens asporin (ASPN), mRNA.	0.16	0.06	0.02	-0.1	-0.15	-0.04
4860255	ASPRV1	Homo sapiens aspartic peptidase, retroviral-like 1 (ASPRV1), mRNA.	0.02	0.13	0.05	0.11	0.03	-0.08
1850307	ASPSCR1	PREDICTED: Homo sapiens alveolar soft part sarcoma chromosome region, candidate 1 (ASPSCR1), mRNA.	0.04	-0.14	-0.01	-0.18	-0.05	0.13
3420576	ASPSCR1	PREDICTED: Homo sapiens alveolar soft part sarcoma chromosome region, candidate 1 (ASPSCR1), mRNA.	-0.24	-0.21	-0.12	0.03	0.13	0.09
6940484	ASPSCR1	Homo sapiens alveolar soft part sarcoma chromosome region, candidate 1 (ASPSCR1), mRNA.	0.52	-0.28	0.27	-0.8	-0.25	0.55
6770270	ASRGL1	Homo sapiens asparaginase like 1 (ASRGL1), mRNA.	-0.14	0.12	-0.53	0.26	-0.39	-0.65
110433	ASS1	Homo sapiens argininosuccinate synthetase 1 (ASS1), transcript variant 1, mRNA.	0.24	0.06	0.15	-0.18	-0.1	0.08
2640544	ASS1	Homo sapiens argininosuccinate synthetase 1 (ASS1), transcript variant 2, mRNA.	0.2	0.12	0.19	-0.08	-0.01	0.07
4900370	ASS1	Homo sapiens argininosuccinate synthetase 1 (ASS1), transcript variant 1, mRNA.	-0.01	-0.02	-0.06	-0.02	-0.05	-0.03
6650026	ASTE1	Homo sapiens asteroid homolog 1 (Drosophila) (ASTE1), mRNA.	0.13	0.18	0.45	0.05	0.33	0.27
6400070	ASTL	Homo sapiens astacin-like metallo-endopeptidase (M12 family) (ASTL), mRNA.	-0.06	0.05	0.03	0.11	0.1	-0.02
1990333	ASTN1	Homo sapiens astrotactin 1 (ASTN1), transcript variant 1, mRNA.	0	0.03	0.11	0.03	0.11	0.08
2710736	ASTN1	Homo sapiens astrotactin 1 (ASTN1), transcript variant 2, mRNA.	0.05	0.13	0.02	0.08	-0.03	-0.11
10703	ASTN2	Homo sapiens astrotactin 2 (ASTN2), transcript variant 2, mRNA.	-0.09	0.41	-0.16	0.5	-0.08	-0.58
3120132	ASTN2	Homo sapiens astrotactin 2 (ASTN2), transcript variant 4, mRNA.	0.1	0.18	-0.07	0.08	-0.17	-0.25
4010358	ASTN2	Homo sapiens astrotactin 2 (ASTN2), transcript variant 3, mRNA.	0.03	0.18	0.03	0.15	0	-0.16
5390180	ASXL1	Homo sapiens additional sex combs like 1 (Drosophila) (ASXL1), mRNA.	0.28	0.11	0.17	-0.16	-0.1	0.06
650075	ASXL2	Homo sapiens additional sex combs like 2 (Drosophila) (ASXL2), mRNA.	0.05	0.13	0.28	0.08	0.23	0.15
2340133	ASXL3	Homo sapiens additional sex combs like 3 (Drosophila) (ASXL3), mRNA.	-0.03	0.05	-0.1	0.08	-0.07	-0.15
1190274	ASZ1	Homo sapiens ankyrin repeat, SAM and basic leucine zipper domain containing 1 (ASZ1), mRNA.	-0.08	-0.13	-0.07	-0.05	0.01	0.06
1510431	ASZ1	Homo sapiens ankyrin repeat, SAM and basic leucine zipper domain containing 1 (ASZ1), mRNA.	-0.01	-0.04	-0.08	-0.03	-0.07	-0.04
5260221	ATAD1	Homo sapiens ATPase family, AAA domain containing 1 (ATAD1), mRNA.	0.63	0.62	-0.14	-0.01	-0.76	-0.76
5340551	ATAD1	Homo sapiens ATPase family, AAA domain containing 1 (ATAD1), mRNA.	0.7	0.62	0.08	-0.09	-0.62	-0.53
1410242	ATAD2	Homo sapiens ATPase family, AAA domain containing 2 (ATAD2), mRNA.	0.38	0.72	-0.14	0.34	-0.52	-0.86
1230131	ATAD2B	Homo sapiens ATPase family, AAA domain containing 2B (ATAD2B), mRNA.	0.12	0.06	0.04	-0.06	-0.08	-0.02
4150086	ATAD3A	Homo sapiens ATPase family, AAA domain containing 3A (ATAD3A), mRNA.	-0.59	-0.64	-0.31	-0.05	0.28	0.33
7330091	ATAD3B	Homo sapiens ATPase family, AAA domain containing 3B (ATAD3B), mRNA.	-0.24	-0.32	-0.03	-0.08	0.21	0.29
540296	ATAD3C	Homo sapiens ATPase family, AAA domain containing 3C (ATAD3C), mRNA. XM_937413 XM_943284 XM_943293 XM_943297	-0.05	0.24	0.05	0.29	0.1	-0.19
2120592	ATAD5	Homo sapiens ATPase family, AAA domain containing 5 (ATAD5), mRNA.	-0.01	-0.07	-0.18	-0.05	-0.16	-0.11
7050577	ATCAY	Homo sapiens ataxia, cerebellar, Cayman type (caytaxin) (ATCAY), mRNA.	-0.14	-0.02	-0.16	0.13	-0.02	-0.15
460731	ATE1	Homo sapiens arginyltransferase 1 (ATE1), transcript variant 1, mRNA.	0.08	-0.04	-0.03	-0.12	-0.11	0.01
3520427	ATE1	Homo sapiens arginyltransferase 1 (ATE1), transcript variant 2, mRNA.	0.06	-0.13	-0.13	-0.19	-0.18	0
4150626	ATE1	Homo sapiens arginyltransferase 1 (ATE1), transcript variant 2, mRNA.	-0.01	0.02	0.02	0.02	0.02	0
6770243	ATE1	Homo sapiens arginyltransferase 1 (ATE1), transcript variant 2, mRNA.	-0.02	0.12	0.23	0.14	0.25	0.11
7200575	ATF1	Homo sapiens activating transcription factor 1 (ATF1), mRNA.	0.02	0.26	0.13	0.24	0.11	-0.12
2100735	ATF2	Homo sapiens activating transcription factor 2 (ATF2), mRNA.	0.07	0.12	0.22	0.05	0.15	0.1
4780128	ATF3	Homo sapiens activating transcription factor 3 (ATF3), transcript variant 4, mRNA.	0.66	1.52	-0.13	0.87	-0.78	-1.65
6380735	ATF3	Homo sapiens activating transcription factor 3 (ATF3), transcript variant 3, mRNA.	-0.25	-0.24	-0.15	0.01	0.1	0.09
6560575	ATF3	Homo sapiens activating transcription factor 3 (ATF3), transcript variant 4, mRNA.	-0.05	0.03	0.07	0.08	0.12	0.04
3460309	ATF4	Homo sapiens activating transcription factor 4 (tax-responsive enhancer element B67) (ATF4), transcript variant 1, mRNA.	1.52	1.43	1.5	-0.08	-0.02	0.07
6480053	ATF4	Homo sapiens activating transcription factor 4 (tax-responsive enhancer element B67) (ATF4), transcript variant 1, mRNA.	-0.18	-0.06	-0.41	0.11	-0.23	-0.34
7610187	ATF4	Homo sapiens activating transcription factor 4 (tax-responsive enhancer element B67) (ATF4), transcript variant 2, mRNA.	1.38	0.96	1.35	-0.42	-0.03	0.39
1570484	ATF5	Homo sapiens activating transcription factor 5 (ATF5), mRNA.	-0.33	-0.53	-0.2	-0.2	0.13	0.33
5420343	ATF6	Homo sapiens activating transcription factor 6 (ATF6), mRNA.	-0.31	-0.19	-0.15	0.12	0.16	0.04
1780360	ATF6B	Homo sapiens activating transcription factor 6 beta (ATF6B), transcript variant 2, mRNA.	0.01	-0.12	0.15	-0.13	0.14	0.27
4640110	ATF6B	Homo sapiens activating transcription factor 6 beta (ATF6B), transcript variant 1, mRNA.	0.05	0.21	-0.08	0.15	-0.13	-0.29
1500400	ATF7	Homo sapiens activating transcription factor 7 (ATF7), mRNA.	-0.04	-0.1	0.09	-0.06	0.12	0.18
2570682	ATF7IP	Homo sapiens activating transcription factor 7 interacting protein (ATF7IP), mRNA.	-0.1	0.13	0.07	0.22	0.16	-0.06
2480075	ATF7IP2	Homo sapiens activating transcription factor 7 interacting protein 2 (ATF7IP2), mRNA.	0.06	0.2	-0.06	0.14	-0.13	-0.26
20050	ATG10	Homo sapiens ATG10 autophagy related 10 homolog (S. cerevisiae) (ATG10), mRNA.	-0.06	-0.17	-0.14	-0.11	-0.08	0.03
5340603	ATG10	Homo sapiens ATG10 autophagy related 10 homolog (S. cerevisiae) (ATG10), mRNA.	-0.26	0.13	0.1	0.39	0.36	-0.03
1410348	ATG12	Homo sapiens ATG12 autophagy related 12 homolog (S. cerevisiae) (ATG12), mRNA.	0.02	-0.19	-0.09	-0.21	-0.11	0.1
5720142	ATG12	Homo sapiens ATG12 autophagy related 12 homolog (S. cerevisiae) (ATG12), mRNA.	-0.03	0.12	0.07	0.16	0.11	-0.05
2760491	ATG16L1	Homo sapiens ATG16 autophagy related 16-like 1 (S. cerevisiae) (ATG16L1), transcript variant 1, mRNA.	-0.21	-0.4	-0.08	-0.19	0.13	0.32
3420347	ATG16L1	Homo sapiens ATG16 autophagy related 16-like 1 (S. cerevisiae) (ATG16L1), transcript variant 2, mRNA.	-0.24	-0.43	-0.14	-0.19	0.1	0.29
2000307	ATG16L2	Homo sapiens ATG16 autophagy related 16-like 2 (S. cerevisiae) (ATG16L2), mRNA.	0.03	0.38	0.27	0.35	0.24	-0.11
4200008	ATG2A	Homo sapiens ATG2 autophagy related 2 homolog A (S. cerevisiae) (ATG2A), mRNA.	0.63	-0.13	-0.31	-0.76	-0.94	-0.18
4780762	ATG2B	Homo sapiens ATG2 autophagy related 2 homolog B (S. cerevisiae) (ATG2B), mRNA.	0.07	0.06	-0.02	-0.01	-0.1	-0.08
830035	ATG3	Homo sapiens ATG3 autophagy related 3 homolog (S. cerevisiae) (ATG3), mRNA.	0.04	-0.02	-0.5	-0.07	-0.55	-0.48
1690253	ATG3	Homo sapiens ATG3 autophagy related 3 homolog (S. cerevisiae) (ATG3), mRNA.	0.1	0.11	-0.07	0.01	-0.17	-0.18
620168	ATG4A	Homo sapiens ATG4 autophagy related 4 homolog A (S. cerevisiae) (ATG4A), transcript variant 2, mRNA.	-0.43	-0.12	-0.94	0.32	-0.51	-0.82
5290370	ATG4A	Homo sapiens ATG4 autophagy related 4 homolog A (S. cerevisiae) (ATG4A), transcript variant 3, mRNA.	-0.04	0.01	-0.04	0.04	-0.01	-0.05
6060358	ATG4A	Homo sapiens ATG4 autophagy related 4 homolog A (S. cerevisiae) (ATG4A), transcript variant 2, mRNA.	-0.27	0.18	-0.65	0.45	-0.38	-0.83
10348	ATG4B	Homo sapiens ATG4 autophagy related 4 homolog B (S. cerevisiae) (ATG4B), transcript variant 1, mRNA.	-0.05	-0.12	-0.12	-0.07	-0.07	0
2060136	ATG4B	Homo sapiens ATG4 autophagy related 4 homolog B (S. cerevisiae) (ATG4B), transcript variant 2, mRNA.	0.36	-0.25	0.19	-0.61	-0.17	0.43
2970528	ATG4C	Homo sapiens ATG4 autophagy related 4 homolog C (S. cerevisiae) (ATG4C), transcript variant 7, mRNA.	-0.02	-0.08	-0.05	-0.06	-0.02	0.04
5090291	ATG4C	Homo sapiens ATG4 autophagy related 4 homolog C (S. cerevisiae) (ATG4C), transcript variant 7, mRNA.	-0.02	0.37	0.15	0.38	0.17	-0.21
730767	ATG4D	Homo sapiens ATG4 autophagy related 4 homolog D (S. cerevisiae) (ATG4D), mRNA.	0.05	0.01	0.14	-0.04	0.09	0.13
1450647	ATG4D	Homo sapiens ATG4 autophagy related 4 homolog D (S. cerevisiae) (ATG4D), mRNA.	0.05	0.19	-0.03	0.14	-0.08	-0.22
2030228	ATG5	Homo sapiens ATG5 autophagy related 5 homolog (S. cerevisiae) (ATG5), mRNA.	0.17	0.35	-0.09	0.18	-0.25	-0.43
5220754	ATG7	Homo sapiens ATG7 autophagy related 7 homolog (S. cerevisiae) (ATG7), mRNA.	-0.26	-0.13	0.89	0.13	1.15	1.01
1850605	ATG9A	Homo sapiens ATG9 autophagy related 9 homolog A (S. cerevisiae) (ATG9A), transcript variant 1, mRNA.	0.01	-0.24	0.03	-0.26	0.01	0.27
3190326	ATG9A	Homo sapiens ATG9 autophagy related 9 homolog A (S. cerevisiae) (ATG9A), transcript variant 1, mRNA.	-0.1	0.24	0.12	0.33	0.22	-0.12
3890528	ATG9A	Homo sapiens ATG9 autophagy related 9 homolog A (S. cerevisiae) (ATG9A), transcript variant 1, mRNA.	0.08	0.2	0.34	0.12	0.26	0.14
2570204	ATG9B	Homo sapiens ATG9 autophagy related 9 homolog B (S. cerevisiae) (ATG9B), mRNA.	0.21	0	0.01	-0.21	-0.2	0.01
4070239	ATHL1	Homo sapiens ATH1, acid trehalase-like 1 (yeast) (ATHL1), mRNA.	0.32	0.54	0.28	0.23	-0.04	-0.27
1770546	ATIC	Homo sapiens 5-aminoimidazole-4-carboxamide ribonucleotide formyltransferase/IMP cyclohydrolase (ATIC), mRNA.	-0.15	-0.59	-0.41	-0.44	-0.27	0.18
990192	ATL1	Homo sapiens atlastin GTPase 1 (ATL1), transcript variant 1, mRNA.	-0.06	-0.2	-0.5	-0.14	-0.45	-0.3
2680475	ATL1	Homo sapiens atlastin GTPase 1 (ATL1), transcript variant 2, mRNA.	-0.02	-0.08	-0.79	-0.06	-0.77	-0.71
2850494	ATL2	Homo sapiens atlastin GTPase 2 (ATL2), mRNA.	-0.06	-0.11	-0.12	-0.06	-0.06	0
1240243	ATL3	Homo sapiens atlastin GTPase 3 (ATL3), mRNA.	-0.92	-1.07	-0.16	-0.15	0.76	0.91
580537	ATM	Homo sapiens ataxia telangiectasia mutated (ATM), transcript variant 1, mRNA.	0.02	-0.12	-0.09	-0.14	-0.1	0.04
4250008	ATM	Homo sapiens ataxia telangiectasia mutated (ATM), transcript variant 1, mRNA.	-0.42	0.21	-0.98	0.63	-0.56	-1.19
6840605	ATM	Homo sapiens ataxia telangiectasia mutated (ATM), transcript variant 1, mRNA.	-0.51	0.12	-0.91	0.63	-0.41	-1.04
7330592	ATM	Homo sapiens ataxia telangiectasia mutated (ATM), transcript variant 2, mRNA.	0.03	0.02	0.1	-0.01	0.08	0.08
1050180	ATMIN	Homo sapiens ATM interactor (ATMIN), mRNA.	0.1	0.11	0.02	0	-0.08	-0.09
6620600	ATMIN	Homo sapiens ATM interactor (ATMIN), mRNA.	0.29	0.09	0.13	-0.19	-0.15	0.04
4220754	ATN1	Homo sapiens atrophin 1 (ATN1), transcript variant 2, mRNA.	-0.04	0.05	0.03	0.09	0.07	-0.02
4390543	ATN1	Homo sapiens atrophin 1 (ATN1), transcript variant 1, mRNA.	-0.01	-0.01	-0.02	0	-0.01	-0.01
6580040	ATN1	Homo sapiens atrophin 1 (ATN1), transcript variant 1, mRNA.	-0.07	0.08	0.01	0.15	0.08	-0.07
6660129	ATOH1	Homo sapiens atonal homolog 1 (Drosophila) (ATOH1), mRNA.	0.07	0.05	0.02	-0.02	-0.06	-0.03
4480047	ATOH7	Homo sapiens atonal homolog 7 (Drosophila) (ATOH7), mRNA.	0.05	-0.16	-0.06	-0.21	-0.11	0.1
5690092	ATOH7	Homo sapiens atonal homolog 7 (Drosophila) (ATOH7), mRNA.	-0.13	-0.06	-0.08	0.07	0.05	-0.02
3840376	ATOH8	Homo sapiens atonal homolog 8 (Drosophila) (ATOH8), mRNA.	0.91	2	0.29	1.1	-0.62	-1.72
5560131	ATOX1	Homo sapiens ATX1 antioxidant protein 1 homolog (yeast) (ATOX1), mRNA.	-1.49	-1.49	-2.17	0	-0.68	-0.69
1580301	ATP10A	Homo sapiens ATPase, class V, type 10A (ATP10A), mRNA.	0.57	-0.01	-1.58	-0.58	-2.15	-1.57
1580717	ATP10A	Homo sapiens ATPase, Class V, type 10A (ATP10A), mRNA.	-0.03	-0.16	-0.29	-0.12	-0.26	-0.14
4730180	ATP10B	Homo sapiens ATPase, class V, type 10B (ATP10B), mRNA.	-0.03	-0.01	-0.11	0.02	-0.08	-0.1
5490681	ATP10D	Homo sapiens ATPase, class V, type 10D (ATP10D), mRNA.	-0.06	-0.01	-0.04	0.05	0.02	-0.03
1170139	ATP11A	Homo sapiens ATPase, class VI, type 11A (ATP11A), transcript variant 1, mRNA.	-0.03	-0.11	-0.09	-0.08	-0.06	0.02
6980551	ATP11A	Homo sapiens ATPase, class VI, type 11A (ATP11A), transcript variant 2, mRNA.	0.02	-0.05	-0.09	-0.06	-0.11	-0.04
6060706	ATP11B	Homo sapiens ATPase, class VI, type 11B (ATP11B), mRNA.	-0.23	0.07	0.16	0.3	0.39	0.09
6650594	ATP11B	Homo sapiens ATPase, class VI, type 11B (ATP11B), mRNA.	-0.26	0.15	0.11	0.4	0.37	-0.03
430332	ATP11C	Homo sapiens ATPase, class VI, type 11C (ATP11C), transcript variant 1, mRNA.	-0.23	-0.13	-0.17	0.09	0.06	-0.04
2940551	ATP11C	Homo sapiens ATPase, class VI, type 11C (ATP11C), transcript variant 2, mRNA.	-0.12	-0.11	-0.12	0.01	0.01	0
6040204	ATP11C	Homo sapiens ATPase, class VI, type 11C (ATP11C), transcript variant 1, mRNA.	0.22	0.36	0.2	0.14	-0.02	-0.16
1820414	ATP12A	Homo sapiens ATPase, H+/K+ transporting, nongastric, alpha polypeptide (ATP12A), mRNA.	0.15	0.07	-0.01	-0.08	-0.15	-0.07
2060193	ATP13A1	Homo sapiens ATPase type 13A1 (ATP13A1), mRNA.	-0.1	-0.31	-0.37	-0.21	-0.28	-0.07
7100326	ATP13A2	Homo sapiens ATPase type 13A2 (ATP13A2), mRNA.	-0.33	-0.51	-0.06	-0.18	0.27	0.45
840672	ATP13A3	PREDICTED: Homo sapiens ATPase type 13A3, transcript variant 2 (ATP13A3), mRNA.	0.01	0.02	0.04	0.01	0.03	0.02
2510129	ATP13A3	PREDICTED: Homo sapiens ATPase type 13A3, transcript variant 3 (ATP13A3), mRNA.	-0.11	-0.1	0.2	0.01	0.31	0.3
780195	ATP13A4	Homo sapiens ATPase type 13A4 (ATP13A4), mRNA.	-0.01	-0.02	0.18	0	0.19	0.19
1770053	ATP13A5	Homo sapiens ATPase type 13A5 (ATP13A5), mRNA.	0.09	0.05	0.09	-0.04	0.01	0.04
3370164	ATP1A1	Homo sapiens ATPase, Na+/K+ transporting, alpha 1 polypeptide (ATP1A1), transcript variant 1, mRNA.	-0.13	-0.26	-1.28	-0.12	-1.14	-1.02
4210095	ATP1A1	Homo sapiens ATPase, Na+/K+ transporting, alpha 1 polypeptide (ATP1A1), transcript variant 2, mRNA.	-0.25	-0.32	-1.04	-0.08	-0.8	-0.72
5570152	ATP1A1	Homo sapiens ATPase, Na+/K+ transporting, alpha 1 polypeptide (ATP1A1), transcript variant 1, mRNA.	-0.05	-0.14	-1.37	-0.09	-1.32	-1.23
3990092	ATP1A2	Homo sapiens ATPase, Na+/K+ transporting, alpha 2 (+) polypeptide (ATP1A2), mRNA.	0.03	0	0.13	-0.03	0.1	0.13
770338	ATP1A3	Homo sapiens ATPase, Na+/K+ transporting, alpha 3 polypeptide (ATP1A3), mRNA.	-0.2	-0.02	-0.19	0.18	0	-0.18
3460131	ATP1A4	Homo sapiens ATPase, Na+/K+ transporting, alpha 4 polypeptide (ATP1A4), transcript variant 1, mRNA.	0.11	-0.09	-0.11	-0.2	-0.22	-0.02
5550274	ATP1A4	Homo sapiens ATPase, Na+/K+ transporting, alpha 4 polypeptide (ATP1A4), transcript variant 2, mRNA.	0.08	0.01	0.11	-0.07	0.03	0.1
4180452	ATP1B1	Homo sapiens ATPase, Na+/K+ transporting, beta 1 polypeptide (ATP1B1), transcript variant 1, mRNA.	0.37	0.61	0.97	0.25	0.6	0.36
4220468	ATP1B1	Homo sapiens ATPase, Na+/K+ transporting, beta 1 polypeptide (ATP1B1), transcript variant 2, mRNA.	0.62	0.52	1.27	-0.1	0.66	0.75
6060482	ATP1B1	Homo sapiens ATPase, Na+/K+ transporting, beta 1 polypeptide (ATP1B1), transcript variant 1, mRNA.	0.32	0.45	0.98	0.13	0.67	0.53
2810070	ATP1B2	Homo sapiens ATPase, Na+/K+ transporting, beta 2 polypeptide (ATP1B2), mRNA.	-0.04	-0.07	-0.1	-0.03	-0.06	-0.03
1510088	ATP1B3	PREDICTED: Homo sapiens ATPase, Na+/K+ transporting, beta 3 polypeptide, transcript variant 2 (ATP1B3), mRNA.	-0.6	-0.29	-0.65	0.31	-0.04	-0.36
2490678	ATP1B3	PREDICTED: Homo sapiens ATPase, Na+/K+ transporting, beta 3 polypeptide, transcript variant 1 (ATP1B3), mRNA.	-0.05	-0.23	-0.01	-0.18	0.04	0.22
3130092	ATP1B3	Homo sapiens ATPase, Na+/K+ transporting, beta 3 polypeptide (ATP1B3), mRNA. XM_945518	-0.78	-0.63	-0.94	0.16	-0.16	-0.31
3460408	ATP1B3	PREDICTED: Homo sapiens ATPase, Na+/K+ transporting, beta 3 polypeptide, transcript variant 4 (ATP1B3), mRNA.	0.12	-0.06	0.15	-0.18	0.04	0.22
4220632	ATP1B3	PREDICTED: Homo sapiens ATPase, Na+/K+ transporting, beta 3 polypeptide, transcript variant 2 (ATP1B3), mRNA.	-0.72	-0.34	-0.79	0.38	-0.07	-0.45
6100706	ATP1B4	Homo sapiens ATPase, (Na+)/K+ transporting, beta 4 polypeptide (ATP1B4), mRNA.	0.02	0.01	0.1	-0.01	0.07	0.09
3850605	ATP2A1	Homo sapiens ATPase, Ca++ transporting, cardiac muscle, fast twitch 1 (ATP2A1), transcript variant a, mRNA.	0	0.05	0.14	0.05	0.14	0.09
4290181	ATP2A1	PREDICTED: Homo sapiens ATPase, Ca++ transporting, cardiac muscle, fast twitch 1 (ATP2A1), mRNA.	0.04	0.01	0.21	-0.03	0.17	0.21
4390215	ATP2A1	Homo sapiens ATPase, Ca++ transporting, cardiac muscle, fast twitch 1 (ATP2A1), transcript variant a, mRNA.	0.03	0.03	0.15	0	0.13	0.12
5490360	ATP2A1	Homo sapiens ATPase, Ca++ transporting, cardiac muscle, fast twitch 1 (ATP2A1), transcript variant a, mRNA.	-0.23	-0.18	-0.1	0.05	0.13	0.08
770079	ATP2A2	Homo sapiens ATPase, Ca++ transporting, cardiac muscle, slow twitch 2 (ATP2A2), transcript variant 1, mRNA.	-0.4	0.03	-1.47	0.43	-1.08	-1.5
1940053	ATP2A2	Homo sapiens ATPase, Ca++ transporting, cardiac muscle, slow twitch 2 (ATP2A2), transcript variant 2, mRNA.	-0.33	0.38	-1.41	0.71	-1.08	-1.8
5810189	ATP2A2	Homo sapiens ATPase, Ca++ transporting, cardiac muscle, slow twitch 2 (ATP2A2), transcript variant 1, mRNA.	-0.42	0.16	-1.36	0.58	-0.94	-1.52
1110678	ATP2A3	Homo sapiens ATPase, Ca++ transporting, ubiquitous (ATP2A3), transcript variant 2, mRNA.	-0.01	-0.04	0.07	-0.03	0.08	0.11
3290747	ATP2A3	Homo sapiens ATPase, Ca++ transporting, ubiquitous (ATP2A3), transcript variant 2, mRNA.	-0.15	-0.06	-0.14	0.09	0	-0.08
4230564	ATP2B1	Homo sapiens ATPase, Ca++ transporting, plasma membrane 1 (ATP2B1), transcript variant 1, mRNA.	0.04	0.18	0.37	0.13	0.32	0.19
6180059	ATP2B1	Homo sapiens ATPase, Ca++ transporting, plasma membrane 1 (ATP2B1), transcript variant 1, mRNA.	-0.02	-0.18	-0.07	-0.15	-0.05	0.11
6510164	ATP2B1	Homo sapiens ATPase, Ca++ transporting, plasma membrane 1 (ATP2B1), transcript variant 2, mRNA.	0.07	0.2	0.29	0.13	0.22	0.09
70435	ATP2B2	Homo sapiens ATPase, Ca++ transporting, plasma membrane 2 (ATP2B2), transcript variant 1, mRNA.	0.07	-0.01	0.06	-0.08	-0.01	0.07
540338	ATP2B2	Homo sapiens ATPase, Ca++ transporting, plasma membrane 2 (ATP2B2), transcript variant 1, mRNA.	-0.01	-0.03	0.1	-0.01	0.11	0.13
3520193	ATP2B2	Homo sapiens ATPase, Ca++ transporting, plasma membrane 2 (ATP2B2), transcript variant 2, mRNA.	0.01	0.12	-0.02	0.11	-0.04	-0.14
3180079	ATP2B3	Homo sapiens ATPase, Ca++ transporting, plasma membrane 3 (ATP2B3), transcript variant 1, mRNA.	-0.18	-0.15	-0.13	0.03	0.05	0.02
4010762	ATP2B3	Homo sapiens ATPase, Ca++ transporting, plasma membrane 3 (ATP2B3), transcript variant 2, mRNA.	0.15	0.04	-0.11	-0.11	-0.26	-0.15
4070253	ATP2B3	Homo sapiens ATPase, Ca++ transporting, plasma membrane 3 (ATP2B3), transcript variant 2, mRNA.	-0.03	-0.02	-0.09	0.01	-0.06	-0.07
4180369	ATP2B4	Homo sapiens ATPase, Ca++ transporting, plasma membrane 4 (ATP2B4), transcript variant 1, mRNA.	0.09	-0.1	0.07	-0.18	-0.01	0.17
6100482	ATP2B4	Homo sapiens ATPase, Ca++ transporting, plasma membrane 4 (ATP2B4), transcript variant 1, mRNA.	-0.02	0.06	-0.33	0.08	-0.31	-0.39
6900630	ATP2B4	Homo sapiens ATPase, Ca++ transporting, plasma membrane 4 (ATP2B4), transcript variant 2, mRNA.	-0.48	-0.08	-0.39	0.4	0.09	-0.31
780367	ATP2C1	Homo sapiens ATPase, Ca++ transporting, type 2C, member 1 (ATP2C1), transcript variant 1, mRNA.	-0.03	0.04	-0.11	0.07	-0.08	-0.15
[truncated: 45,325 more rows]

## Sheet: up_in_3C-HA-MITF_vs_3C
Supplementary Table 3. Expression array analysis in Hermes 3C and 4C control cells and their derivative 3C-HA-MITF and 4C-HA-MITF. The values are Log2 of foldchanges in the indicated comparisons
Upregulated genes in 3c-MITFhi vs 3c
ILMN_GENE	DEFINITION	log2FC
DCT	Homo sapiens dopachrome tautomerase (dopachrome delta-isomerase, tyrosine-related protein 2) (DCT), mRNA.	4.48
DLL3	Homo sapiens delta-like 3 (Drosophila) (DLL3), transcript variant 1, mRNA.	3.5
HMOX1	Homo sapiens heme oxygenase (decycling) 1 (HMOX1), mRNA.	3.3
CEBPD	Homo sapiens CCAAT/enhancer binding protein (C/EBP), delta (CEBPD), mRNA.	3.28
APOE	Homo sapiens apolipoprotein E (APOE), mRNA.	3.19
LOC100127888	Homo sapiens hypothetical protein LOC100127888 (LOC100127888), non-coding RNA.	3.17
AIF1L	Homo sapiens allograft inflammatory factor 1-like (AIF1L), transcript variant 1, mRNA.	3.09
D4S234E	Homo sapiens DNA segment on chromosome 4 (unique) 234 expressed sequence (D4S234E), transcript variant 2, mRNA.	3
C10ORF59	Homo sapiens chromosome 10 open reading frame 59 (C10orf59), transcript variant 2, mRNA.	2.99
C10ORF59	Homo sapiens chromosome 10 open reading frame 59 (C10orf59), transcript variant 1, mRNA.	2.95
GPR56	Homo sapiens G protein-coupled receptor 56 (GPR56), transcript variant 2, mRNA.	2.93
GPR56	Homo sapiens G protein-coupled receptor 56 (GPR56), transcript variant 3, mRNA.	2.9
SERPINF1	Homo sapiens serpin peptidase inhibitor, clade F (alpha-2 antiplasmin, pigment epithelium derived factor), member 1 (SERPINF1), mRNA.	2.78
MDK	Homo sapiens midkine (neurite growth-promoting factor 2) (MDK), transcript variant 1, mRNA.	2.69
HSPA6	Homo sapiens heat shock 70kDa protein 6 (HSP70B') (HSPA6), mRNA.	2.61
NDRG1	Homo sapiens N-myc downstream regulated gene 1 (NDRG1), mRNA.	2.6
ABCA1	Homo sapiens ATP-binding cassette, sub-family A (ABC1), member 1 (ABCA1), mRNA.	2.6
AIF1L	Homo sapiens allograft inflammatory factor 1-like (AIF1L), transcript variant 1, mRNA.	2.57
SNHG7	Homo sapiens small nucleolar RNA host gene 7 (non-protein coding) (SNHG7), transcript variant 1, non-coding RNA.	2.56
NUPR1	Homo sapiens nuclear protein, transcriptional regulator, 1 (NUPR1), transcript variant 1, mRNA.	2.55
CEACAM1	Homo sapiens carcinoembryonic antigen-related cell adhesion molecule 1 (biliary glycoprotein) (CEACAM1), transcript variant 2, mRNA.	2.52
ANKDD1A	Homo sapiens ankyrin repeat and death domain containing 1A (ANKDD1A), mRNA.	2.52
HSPA1A	Homo sapiens heat shock 70kDa protein 1A (HSPA1A), mRNA.	2.46
PTPRF	Homo sapiens protein tyrosine phosphatase, receptor type, F (PTPRF), transcript variant 1, mRNA.	2.43
CRTAC1	Homo sapiens cartilage acidic protein 1 (CRTAC1), mRNA.	2.38
DDIT3	Homo sapiens DNA-damage-inducible transcript 3 (DDIT3), mRNA.	2.37
EFNA1	Homo sapiens ephrin-A1 (EFNA1), transcript variant 1, mRNA.	2.36
MTSS1	Homo sapiens metastasis suppressor 1 (MTSS1), mRNA.	2.35
TMEM158	Homo sapiens transmembrane protein 158 (TMEM158), mRNA.	2.33
DDIT4	Homo sapiens DNA-damage-inducible transcript 4 (DDIT4), mRNA.	2.33
CLK1	Homo sapiens CDC-like kinase 1 (CLK1), mRNA.	2.33
RASGRP3	Homo sapiens RAS guanyl releasing protein 3 (calcium and DAG-regulated) (RASGRP3), mRNA.	2.23
HSPA5	Homo sapiens heat shock 70kDa protein 5 (glucose-regulated protein, 78kDa) (HSPA5), mRNA.	2.22
MSC	Homo sapiens musculin (activated B-cell factor-1) (MSC), mRNA.	2.17
SEPT3	Homo sapiens septin 3 (SEPT3), transcript variant B, mRNA.	2.17
HSPA1B	Homo sapiens heat shock 70kDa protein 1B (HSPA1B), mRNA.	2.14
TRIB3	Homo sapiens tribbles homolog 3 (Drosophila) (TRIB3), mRNA.	2.12
RBPMS2	Homo sapiens RNA binding protein with multiple splicing 2 (RBPMS2), mRNA.	2.11
EFHD1	Homo sapiens EF-hand domain family, member D1 (EFHD1), mRNA.	2.11
CLIP3	Homo sapiens CAP-GLY domain containing linker protein 3 (CLIP3), mRNA.	2.09
BEX2	Homo sapiens brain expressed X-linked 2 (BEX2), mRNA.	2.08
HS.434957	Homo sapiens, clone IMAGE:3618365, mRNA	1.99
SS18L1	Homo sapiens synovial sarcoma translocation gene on chromosome 18-like 1 (SS18L1), mRNA.	1.97
CHCHD6	Homo sapiens coiled-coil-helix-coiled-coil-helix domain containing 6 (CHCHD6), mRNA.	1.97
CITED1	Homo sapiens Cbp/p300-interacting transactivator, with Glu/Asp-rich carboxy-terminal domain, 1 (CITED1), mRNA.	1.93
SNHG7	Homo sapiens small nucleolar RNA host gene 7 (non-protein coding) (SNHG7), transcript variant 2, non-coding RNA.	1.92
RPS29	Homo sapiens ribosomal protein S29 (RPS29), transcript variant 2, mRNA.	1.92
OKL38	Homo sapiens pregnancy-induced growth inhibitor (OKL38), transcript variant 1, mRNA.	1.92
ASNS	Homo sapiens asparagine synthetase (ASNS), transcript variant 1, mRNA.	1.87
SNAI2	Homo sapiens snail homolog 2 (Drosophila) (SNAI2), mRNA.	1.86
DPP4	Homo sapiens dipeptidyl-peptidase 4 (DPP4), mRNA.	1.84
CDC42EP5	Homo sapiens CDC42 effector protein (Rho GTPase binding) 5 (CDC42EP5), mRNA.	1.83
TSPYL5	Homo sapiens TSPY-like 5 (TSPYL5), mRNA.	1.82
HERPUD1	Homo sapiens homocysteine-inducible, endoplasmic reticulum stress-inducible, ubiquitin-like domain member 1 (HERPUD1), transcript variant 3, mRNA.	1.81
CTSF	Homo sapiens cathepsin F (CTSF), mRNA.	1.81
TCEA1	Homo sapiens transcription elongation factor A (SII), 1 (TCEA1), transcript variant 2, mRNA.	1.8
C12ORF76	Homo sapiens chromosome 12 open reading frame 76 (C12orf76), mRNA.	1.78
HERPUD1	Homo sapiens homocysteine-inducible, endoplasmic reticulum stress-inducible, ubiquitin-like domain member 1 (HERPUD1), transcript variant 3, mRNA.	1.77
TIGA1	Homo sapiens TIGA1 (TIGA1), mRNA.	1.76
IL8	Homo sapiens interleukin 8 (IL8), mRNA.	1.76
NCRNA00219	Homo sapiens non-protein coding RNA 219 (NCRNA00219), non-coding RNA.	1.75
CEACAM1	Homo sapiens carcinoembryonic antigen-related cell adhesion molecule 1 (biliary glycoprotein) (CEACAM1), transcript variant 2, mRNA.	1.75
CDC42EP4	Homo sapiens CDC42 effector protein (Rho GTPase binding) 4 (CDC42EP4), mRNA.	1.75
LOC729009	PREDICTED: Homo sapiens misc_RNA (LOC729009), miscRNA.	1.71
ZNF581	Homo sapiens zinc finger protein 581 (ZNF581), mRNA.	1.7
CNTNAP4	Homo sapiens contactin associated protein-like 4 (CNTNAP4), transcript variant 2, mRNA.	1.7
ENPP2	Homo sapiens ectonucleotide pyrophosphatase/phosphodiesterase 2 (ENPP2), transcript variant 2, mRNA.	1.69
ENPP2	Homo sapiens ectonucleotide pyrophosphatase/phosphodiesterase 2 (ENPP2), transcript variant 2, mRNA.	1.69
FSCN1	Homo sapiens fascin homolog 1, actin-bundling protein (Strongylocentrotus purpuratus) (FSCN1), mRNA.	1.68
CART1	Homo sapiens cartilage paired-class homeoprotein 1 (CART1), mRNA.	1.68
SEPT3	Homo sapiens septin 3 (SEPT3), transcript variant B, mRNA.	1.68
P8	Homo sapiens p8 protein (candidate of metastasis 1) (P8), mRNA.	1.66
IL17D	Homo sapiens interleukin 17D (IL17D), mRNA.	1.64
C9ORF58	Homo sapiens chromosome 9 open reading frame 58 (C9orf58), transcript variant 2, mRNA.	1.64
ABR	Homo sapiens active BCR-related gene (ABR), transcript variant 2, mRNA.	1.64
NRBP2	Homo sapiens nuclear receptor binding protein 2 (NRBP2), mRNA.	1.63
SLC26A4	Homo sapiens solute carrier family 26, member 4 (SLC26A4), mRNA.	1.62
PPAP2C	Homo sapiens phosphatidic acid phosphatase type 2C (PPAP2C), transcript variant 2, mRNA.	1.62
ADHFE1	Homo sapiens alcohol dehydrogenase, iron containing, 1 (ADHFE1), nuclear gene encoding mitochondrial protein, mRNA.	1.62
OSGIN1	Homo sapiens oxidative stress induced growth inhibitor 1 (OSGIN1), transcript variant 2, mRNA.	1.6
TPM2	Homo sapiens tropomyosin 2 (beta) (TPM2), transcript variant 2, mRNA.	1.59
FAM69B	PREDICTED: Homo sapiens family with sequence similarity 69, member B (FAM69B), mRNA.	1.59
EFNB3	Homo sapiens ephrin-B3 (EFNB3), mRNA.	1.59
HLA-DPA1	Homo sapiens major histocompatibility complex, class II, DP alpha 1 (HLA-DPA1), mRNA.	1.58
TGDS	Homo sapiens TDP-glucose 4,6-dehydratase (TGDS), mRNA.	1.57
SAT1	Homo sapiens spermidine/spermine N1-acetyltransferase 1 (SAT1), mRNA.	1.57
MTSS1	Homo sapiens metastasis suppressor 1 (MTSS1), mRNA.	1.56
C20ORF26	Homo sapiens chromosome 20 open reading frame 26 (C20orf26), mRNA.	1.56
TRIB2	Homo sapiens tribbles homolog 2 (Drosophila) (TRIB2), mRNA.	1.55
RCAN1	Homo sapiens regulator of calcineurin 1 (RCAN1), transcript variant 3, mRNA.	1.55
SLC6A15	Homo sapiens solute carrier family 6, member 15 (SLC6A15), transcript variant 1, mRNA.	1.54
MAOA	Homo sapiens monoamine oxidase A (MAOA), nuclear gene encoding mitochondrial protein, mRNA.	1.54
TCEA3	Homo sapiens transcription elongation factor A (SII), 3 (TCEA3), mRNA.	1.52
ATF4	Homo sapiens activating transcription factor 4 (tax-responsive enhancer element B67) (ATF4), transcript variant 1, mRNA.	1.52
SNAI2	Homo sapiens snail homolog 2 (Drosophila) (SNAI2), mRNA.	1.5
RHOBTB3	Homo sapiens Rho-related BTB domain containing 3 (RHOBTB3), mRNA.	1.5

## Sheet: down_in_3C-HA-MITF_vs_3C
Supplementary Table 3. Expression array analysis in Hermes 3C and 4C control cells and their derivative 3C-HA-MITF and 4C-HA-MITF. The values are Log2 of foldchanges in the indicated comparisons
Downregulated genes in 3C-HA-MITF vs 3C-control
ILMN_GENE	DEFINITION	log2FC
LOC100134073	PREDICTED: Homo sapiens similar to LYPDC1 protein (LOC100134073), mRNA.	-4.75
ISG15	Homo sapiens ISG15 ubiquitin-like modifier (ISG15), mRNA.	-4.56
IFI27	Homo sapiens interferon, alpha-inducible protein 27 (IFI27), transcript variant 2, mRNA.	-4.25
LYPD1	Homo sapiens LY6/PLAUR domain containing 1 (LYPD1), transcript variant 1, mRNA.	-4.15
PENK	Homo sapiens proenkephalin (PENK), mRNA.	-3.72
BEX1	Homo sapiens brain expressed, X-linked 1 (BEX1), mRNA.	-3.69
MX1	Homo sapiens myxovirus (influenza virus) resistance 1, interferon-inducible protein p78 (mouse) (MX1), mRNA.	-3.6
NDN	Homo sapiens necdin homolog (mouse) (NDN), mRNA.	-3.51
CCL3L3	Homo sapiens chemokine (C-C motif) ligand 3-like 3 (CCL3L3), mRNA.	-3.44
CCL3	Homo sapiens chemokine (C-C motif) ligand 3 (CCL3), mRNA.	-3.43
LYPD1	Homo sapiens LY6/PLAUR domain containing 1 (LYPD1), transcript variant 2, mRNA.	-3.38
HIST1H1C	Homo sapiens histone cluster 1, H1c (HIST1H1C), mRNA.	-3.29
UCN2	Homo sapiens urocortin 2 (UCN2), mRNA.	-2.98
CCL3L1	Homo sapiens chemokine (C-C motif) ligand 3-like 1 (CCL3L1), mRNA.	-2.91
WFDC1	Homo sapiens WAP four-disulfide core domain 1 (WFDC1), mRNA.	-2.8
HIST1H2BK	Homo sapiens histone cluster 1, H2bk (HIST1H2BK), mRNA.	-2.79
TNFRSF12A	Homo sapiens tumor necrosis factor receptor superfamily, member 12A (TNFRSF12A), mRNA.	-2.53
HIST1H2BK	Homo sapiens histone cluster 1, H2bk (HIST1H2BK), mRNA.	-2.53
OAS2	Homo sapiens 2'-5'-oligoadenylate synthetase 2, 69/71kDa (OAS2), transcript variant 1, mRNA.	-2.48
HIST2H2AA3	Homo sapiens histone cluster 2, H2aa3 (HIST2H2AA3), mRNA.	-2.48
IFI6	Homo sapiens interferon, alpha-inducible protein 6 (IFI6), transcript variant 2, mRNA.	-2.45
PCDH20	Homo sapiens protocadherin 20 (PCDH20), mRNA.	-2.32
AMD1	Homo sapiens adenosylmethionine decarboxylase 1 (AMD1), transcript variant 2, mRNA.	-2.29
EGR1	Homo sapiens early growth response 1 (EGR1), mRNA.	-2.26
CCND1	Homo sapiens cyclin D1 (CCND1), mRNA.	-2.23
PRKCDBP	Homo sapiens protein kinase C, delta binding protein (PRKCDBP), mRNA.	-2.2
IFIT1	Homo sapiens interferon-induced protein with tetratricopeptide repeats 1 (IFIT1), transcript variant 2, mRNA.	-2.19
OAS3	Homo sapiens 2'-5'-oligoadenylate synthetase 3, 100kDa (OAS3), mRNA.	-2.18
LDLR	Homo sapiens low density lipoprotein receptor (familial hypercholesterolemia) (LDLR), mRNA.	-2.16
TUBB3	Homo sapiens tubulin, beta 3 (TUBB3), mRNA.	-2.15
HIST2H2AA4	Homo sapiens histone cluster 2, H2aa4 (HIST2H2AA4), mRNA.	-2.13
CCL3L1	Homo sapiens chemokine (C-C motif) ligand 3-like 1 (CCL3L1), mRNA.	-2.09
OAS1	Homo sapiens 2',5'-oligoadenylate synthetase 1, 40/46kDa (OAS1), transcript variant 3, mRNA.	-2.08
OAS1	Homo sapiens 2',5'-oligoadenylate synthetase 1, 40/46kDa (OAS1), transcript variant 3, mRNA.	-2.01
HIST2H2AA3	Homo sapiens histone cluster 2, H2aa3 (HIST2H2AA3), mRNA.	-2.01
APOLD1	Homo sapiens apolipoprotein L domain containing 1 (APOLD1), mRNA.	-1.99
LOC399942	PREDICTED: Homo sapiens similar to Tubulin alpha-2 chain (Alpha-tubulin 2), transcript variant 5 (LOC399942), mRNA.	-1.98
IL24	Homo sapiens interleukin 24 (IL24), transcript variant 1, mRNA.	-1.97
IFI44	Homo sapiens interferon-induced protein 44 (IFI44), mRNA.	-1.97
IFI44L	Homo sapiens interferon-induced protein 44-like (IFI44L), mRNA.	-1.96
FER1L3	Homo sapiens fer-1-like 3, myoferlin (C. elegans) (FER1L3), transcript variant 1, mRNA.	-1.95
AK5	Homo sapiens adenylate kinase 5 (AK5), transcript variant 2, mRNA.	-1.93
AMD1	Homo sapiens adenosylmethionine decarboxylase 1 (AMD1), transcript variant 1, mRNA.	-1.92
S100A11	Homo sapiens S100 calcium binding protein A11 (S100A11), mRNA.	-1.89
PTS	Homo sapiens 6-pyruvoyltetrahydropterin synthase (PTS), mRNA.	-1.89
HIST2H2AC	Homo sapiens histone cluster 2, H2ac (HIST2H2AC), mRNA.	-1.85
DHCR24	Homo sapiens 24-dehydrocholesterol reductase (DHCR24), mRNA.	-1.85
FER1L3	Homo sapiens fer-1-like 3, myoferlin (C. elegans) (FER1L3), transcript variant 2, mRNA.	-1.84
DCBLD2	Homo sapiens discoidin, CUB and LCCL domain containing 2 (DCBLD2), mRNA.	-1.83
DKK1	Homo sapiens dickkopf homolog 1 (Xenopus laevis) (DKK1), mRNA.	-1.82
TUBB2C	Homo sapiens tubulin, beta 2C (TUBB2C), mRNA.	-1.78
TAX1BP3	Homo sapiens Tax1 (human T-cell leukemia virus type I) binding protein 3 (TAX1BP3), mRNA.	-1.78
MYOF	Homo sapiens myoferlin (MYOF), transcript variant 1, mRNA.	-1.78
THBS2	Homo sapiens thrombospondin 2 (THBS2), mRNA.	-1.77
DDIT4L	Homo sapiens DNA-damage-inducible transcript 4-like (DDIT4L), mRNA.	-1.77
ANXA2	Homo sapiens annexin A2 (ANXA2), transcript variant 2, mRNA.	-1.77
TUBA1A	Homo sapiens tubulin, alpha 1a (TUBA1A), mRNA.	-1.76
RPL29	Homo sapiens ribosomal protein L29 (RPL29), mRNA.	-1.75
LOC730278	PREDICTED: Homo sapiens hypothetical LOC730278 (LOC730278), mRNA.	-1.75
DNER	Homo sapiens delta/notch-like EGF repeat containing (DNER), mRNA.	-1.75
TMSB4X	Homo sapiens thymosin, beta 4, X-linked (TMSB4X), mRNA.	-1.7
TMSL3	Homo sapiens thymosin-like 3 (TMSL3), mRNA.	-1.66
ZDHHC11	Homo sapiens zinc finger, DHHC-type containing 11 (ZDHHC11), mRNA.	-1.65
TUBB2A	Homo sapiens tubulin, beta 2A (TUBB2A), mRNA.	-1.65
LOC387882	Homo sapiens hypothetical protein (LOC387882), mRNA.	-1.63
NCRNA00161	Homo sapiens non-protein coding RNA 161 (NCRNA00161), non-coding RNA.	-1.62
PTS	Homo sapiens 6-pyruvoyltetrahydropterin synthase (PTS), mRNA.	-1.61
MYL6	Homo sapiens myosin, light chain 6, alkali, smooth muscle and non-muscle (MYL6), transcript variant 1, mRNA.	-1.61
RPL29	Homo sapiens ribosomal protein L29 (RPL29), mRNA.	-1.6
PLXDC2	Homo sapiens plexin domain containing 2 (PLXDC2), mRNA.	-1.59
TPM1	Homo sapiens tropomyosin 1 (alpha) (TPM1), transcript variant 7, mRNA.	-1.58
IRF7	Homo sapiens interferon regulatory factor 7 (IRF7), transcript variant b, mRNA.	-1.58
ENC1	Homo sapiens ectodermal-neural cortex (with BTB-like domain) (ENC1), mRNA.	-1.58
ACAT2	Homo sapiens acetyl-Coenzyme A acetyltransferase 2 (ACAT2), mRNA.	-1.57
FOS	Homo sapiens v-fos FBJ murine osteosarcoma viral oncogene homolog (FOS), mRNA.	-1.56
TUBB6	PREDICTED: Homo sapiens tubulin, beta 6 (TUBB6), mRNA.	-1.55
FOXQ1	Homo sapiens forkhead box Q1 (FOXQ1), mRNA.	-1.55
TPM1	Homo sapiens tropomyosin 1 (alpha) (TPM1), transcript variant 3, mRNA.	-1.54
STAT1	Homo sapiens signal transducer and activator of transcription 1, 91kDa (STAT1), transcript variant beta, mRNA.	-1.53
DCBLD2	Homo sapiens discoidin, CUB and LCCL domain containing 2 (DCBLD2), mRNA.	-1.53
C20ORF100	Homo sapiens chromosome 20 open reading frame 100 (C20orf100), mRNA.	-1.53
MGST1	Homo sapiens microsomal glutathione S-transferase 1 (MGST1), transcript variant 1a, mRNA.	-1.52
FREQ	Homo sapiens frequenin homolog (Drosophila) (FREQ), mRNA.	-1.51
C21ORF100	PREDICTED: Homo sapiens chromosome 21 open reading frame 100 (C21orf100), misc RNA.	-1.51

## Sheet: up_in_4C-HA-MITF_vs_4C
Supplementary Table 3. Expression array analysis in Hermes 3C and 4C control cells and their derivative 3C-HA-MITF and 4C-HA-MITF. The values are Log2 of foldchanges in the indicated comparisons
Upregulated genes in 4C-HA-MITFhi vs 4C-control
ILMN_GENE	DEFINITION	log2FC
GREM1	Homo sapiens gremlin 1, cysteine knot superfamily, homolog (Xenopus laevis) (GREM1), mRNA.	5.79
SPOCK1	Homo sapiens sparc/osteonectin, cwcv and kazal-like domains proteoglycan (testican) 1 (SPOCK1), mRNA.	5.54
TMEM158	Homo sapiens transmembrane protein 158 (TMEM158), mRNA.	5.27
WISP2	Homo sapiens WNT1 inducible signaling pathway protein 2 (WISP2), mRNA.	5.27
STC2	Homo sapiens stanniocalcin 2 (STC2), mRNA.	5.08
ACTG2	Homo sapiens actin, gamma 2, smooth muscle, enteric (ACTG2), mRNA.	4.98
KIAA1199	Homo sapiens KIAA1199 (KIAA1199), mRNA.	4.83
AXL	Homo sapiens AXL receptor tyrosine kinase (AXL), transcript variant 1, mRNA.	4.77
VASN	Homo sapiens vasorin (VASN), mRNA.	4.72
BEX1	Homo sapiens brain expressed, X-linked 1 (BEX1), mRNA.	4.56
TGFBI	Homo sapiens transforming growth factor, beta-induced, 68kDa (TGFBI), mRNA.	4.52
COLEC12	Homo sapiens collectin sub-family member 12 (COLEC12), mRNA.	4.48
NPTX1	Homo sapiens neuronal pentraxin I (NPTX1), mRNA.	4.37
LRRC32	Homo sapiens leucine rich repeat containing 32 (LRRC32), mRNA.	4.19
PLAU	Homo sapiens plasminogen activator, urokinase (PLAU), mRNA.	4.19
ARNT2	Homo sapiens aryl-hydrocarbon receptor nuclear translocator 2 (ARNT2), mRNA.	4.17
IFI27	Homo sapiens interferon, alpha-inducible protein 27 (IFI27), transcript variant 2, mRNA.	4.04
LDLR	Homo sapiens low density lipoprotein receptor (familial hypercholesterolemia) (LDLR), mRNA.	4
AXL	Homo sapiens AXL receptor tyrosine kinase (AXL), transcript variant 1, mRNA.	3.98
ERRFI1	Homo sapiens ERBB receptor feedback inhibitor 1 (ERRFI1), mRNA.	3.97
IL6	Homo sapiens interleukin 6 (interferon, beta 2) (IL6), mRNA.	3.96
IL1B	Homo sapiens interleukin 1, beta (IL1B), mRNA.	3.92
SLC2A5	Homo sapiens solute carrier family 2 (facilitated glucose/fructose transporter), member 5 (SLC2A5), mRNA.	3.89
HLA-DRA	Homo sapiens major histocompatibility complex, class II, DR alpha (HLA-DRA), mRNA.	3.75
SERPINB2	Homo sapiens serpin peptidase inhibitor, clade B (ovalbumin), member 2 (SERPINB2), mRNA.	3.66
KIAA1644	PREDICTED: Homo sapiens KIAA1644 protein (KIAA1644), mRNA.	3.62
SCG5	Homo sapiens secretogranin V (7B2 protein) (SCG5), mRNA.	3.54
SERPINB2	Homo sapiens serpin peptidase inhibitor, clade B (ovalbumin), member 2 (SERPINB2), mRNA.	3.53
MT1A	Homo sapiens metallothionein 1A (MT1A), mRNA.	3.47
ADAMDEC1	Homo sapiens ADAM-like, decysin 1 (ADAMDEC1), mRNA.	3.46
CDCP1	Homo sapiens CUB domain containing protein 1 (CDCP1), transcript variant 1, mRNA.	3.46
BST2	Homo sapiens bone marrow stromal cell antigen 2 (BST2), mRNA.	3.45
MT2A	Homo sapiens metallothionein 2A (MT2A), mRNA.	3.42
LOC441019	PREDICTED: Homo sapiens hypothetical LOC441019 (LOC441019), mRNA.	3.38
GBP2	Homo sapiens guanylate binding protein 2, interferon-inducible (GBP2), mRNA.	3.28
GREM1	Homo sapiens gremlin 1, cysteine knot superfamily, homolog (Xenopus laevis) (GREM1), mRNA.	3.27
IL1RN	Homo sapiens interleukin 1 receptor antagonist (IL1RN), transcript variant 4, mRNA.	3.27
ITGA3	Homo sapiens integrin, alpha 3 (antigen CD49C, alpha 3 subunit of VLA-3 receptor) (ITGA3), transcript variant a, mRNA.	3.26
TM4SF1	Homo sapiens transmembrane 4 L six family member 1 (TM4SF1), mRNA.	3.2
CHST15	Homo sapiens carbohydrate (N-acetylgalactosamine 4-sulfate 6-O) sulfotransferase 15 (CHST15), mRNA.	3.19
C5ORF13	Homo sapiens chromosome 5 open reading frame 13 (C5orf13), mRNA.	3.17
HLA-B	Homo sapiens major histocompatibility complex, class I, B (HLA-B), mRNA.	3.11
SPOCD1	Homo sapiens SPOC domain containing 1 (SPOCD1), mRNA.	3.11
TNFRSF11B	Homo sapiens tumor necrosis factor receptor superfamily, member 11b (TNFRSF11B), mRNA.	3.1
LOC100129681	PREDICTED: Homo sapiens similar to NPC-A-7 (LOC100129681), mRNA.	3.07
COL1A1	Homo sapiens collagen, type I, alpha 1 (COL1A1), mRNA.	3.06
MT1E	Homo sapiens metallothionein 1E (MT1E), mRNA.	3.06
C20ORF100	Homo sapiens chromosome 20 open reading frame 100 (C20orf100), mRNA.	3.04
CYR61	Homo sapiens cysteine-rich, angiogenic inducer, 61 (CYR61), mRNA.	3.03
HS.25318	Homo sapiens clone 25194 mRNA sequence	3.03
RGS4	Homo sapiens regulator of G-protein signalling 4 (RGS4), mRNA.	3.03
DPYSL3	Homo sapiens dihydropyrimidinase-like 3 (DPYSL3), mRNA.	3.02
KCNJ2	Homo sapiens potassium inwardly-rectifying channel, subfamily J, member 2 (KCNJ2), mRNA.	2.99
C1S	Homo sapiens complement component 1, s subcomponent (C1S), transcript variant 1, mRNA.	2.96
CAMK2B	Homo sapiens calcium/calmodulin-dependent protein kinase (CaM kinase) II beta (CAMK2B), transcript variant 4, mRNA.	2.95
LOC730415	PREDICTED: Homo sapiens hypothetical LOC730415, transcript variant 2 (LOC730415), mRNA.	2.95
CDCP1	Homo sapiens CUB domain containing protein 1 (CDCP1), transcript variant 2, mRNA.	2.93
CD74	Homo sapiens CD74 molecule, major histocompatibility complex, class II invariant chain (CD74), transcript variant 1, mRNA.	2.87
CSF2	Homo sapiens colony stimulating factor 2 (granulocyte-macrophage) (CSF2), mRNA.	2.87
SCG2	Homo sapiens secretogranin II (chromogranin C) (SCG2), mRNA.	2.87
CCL2	Homo sapiens chemokine (C-C motif) ligand 2 (CCL2), mRNA.	2.85
LPXN	Homo sapiens leupaxin (LPXN), mRNA.	2.81
OLFML2B	Homo sapiens olfactomedin-like 2B (OLFML2B), mRNA.	2.81
TXNIP	Homo sapiens thioredoxin interacting protein (TXNIP), mRNA.	2.8
DKK1	Homo sapiens dickkopf homolog 1 (Xenopus laevis) (DKK1), mRNA.	2.79
RAC2	Homo sapiens ras-related C3 botulinum toxin substrate 2 (rho family, small GTP binding protein Rac2) (RAC2), mRNA.	2.79
TOX2	Homo sapiens TOX high mobility group box family member 2 (TOX2), transcript variant 1, mRNA.	2.79
ABI3BP	Homo sapiens ABI gene family, member 3 (NESH) binding protein (ABI3BP), mRNA.	2.78
ANKRD1	Homo sapiens ankyrin repeat domain 1 (cardiac muscle) (ANKRD1), mRNA.	2.78
TNFRSF1B	Homo sapiens tumor necrosis factor receptor superfamily, member 1B (TNFRSF1B), mRNA.	2.78
BASP1	Homo sapiens brain abundant, membrane attached signal protein 1 (BASP1), mRNA.	2.76
ACO1	Homo sapiens aconitase 1, soluble (ACO1), mRNA.	2.75
COL6A1	Homo sapiens collagen, type VI, alpha 1 (COL6A1), mRNA.	2.75
THBS1	Homo sapiens thrombospondin 1 (THBS1), mRNA.	2.75
TNFRSF12A	Homo sapiens tumor necrosis factor receptor superfamily, member 12A (TNFRSF12A), mRNA.	2.73
NTM	Homo sapiens neurotrimin (NTM), transcript variant 2, mRNA.	2.72
CDCP1	Homo sapiens CUB domain containing protein 1 (CDCP1), transcript variant 2, mRNA.	2.71
CDH13	Homo sapiens cadherin 13, H-cadherin (heart) (CDH13), mRNA.	2.7
SERPINE1	Homo sapiens serpin peptidase inhibitor, clade E (nexin, plasminogen activator inhibitor type 1), member 1 (SERPINE1), mRNA.	2.7
SLC12A8	Homo sapiens solute carrier family 12 (potassium/chloride transporters), member 8 (SLC12A8), mRNA.	2.7
SCIN	Homo sapiens scinderin (SCIN), mRNA.	2.69
PMP22	Homo sapiens peripheral myelin protein 22 (PMP22), transcript variant 1, mRNA.	2.68
MT1X	Homo sapiens metallothionein 1X (MT1X), mRNA.	2.67
LOC646723	PREDICTED: Homo sapiens similar to Keratin, type I cytoskeletal 18 (Cytokeratin-18) (CK-18) (Keratin-18) (K18) (LOC646723), mRNA.	2.63
LPAR1	Homo sapiens lysophosphatidic acid receptor 1 (LPAR1), transcript variant 2, mRNA.	2.63
NNMT	Homo sapiens nicotinamide N-methyltransferase (NNMT), mRNA.	2.59
WNT5B	Homo sapiens wingless-type MMTV integration site family, member 5B (WNT5B), transcript variant 1, mRNA.	2.59
FAM20C	Homo sapiens family with sequence similarity 20, member C (FAM20C), mRNA.	2.58
AMPH	Homo sapiens amphiphysin (AMPH), transcript variant 1, mRNA.	2.57
INSIG1	Homo sapiens insulin induced gene 1 (INSIG1), transcript variant 2, mRNA.	2.56
PGM5	Homo sapiens phosphoglucomutase 5 (PGM5), mRNA.	2.56
SLC38A1	Homo sapiens solute carrier family 38, member 1 (SLC38A1), transcript variant 1, mRNA.	2.56
FST	Homo sapiens follistatin (FST), transcript variant FST344, mRNA.	2.55
GBP1	Homo sapiens guanylate binding protein 1, interferon-inducible, 67kDa (GBP1), mRNA.	2.52
HS.311428	Homo sapiens cDNA FLJ14199 fis, clone NT2RP3002713	2.52
PPL	Homo sapiens periplakin (PPL), mRNA.	2.51
CADM1	Homo sapiens cell adhesion molecule 1 (CADM1), transcript variant 1, mRNA.	2.47
FAM38B	Homo sapiens family with sequence similarity 38, member B (FAM38B), mRNA.	2.47
LOX	Homo sapiens lysyl oxidase (LOX), mRNA.	2.47
VEGFC	Homo sapiens vascular endothelial growth factor C (VEGFC), mRNA.	2.45
NIPAL4	Homo sapiens NIPA-like domain containing 4 (NIPAL4), mRNA.	2.37
PGM5	Homo sapiens phosphoglucomutase 5 (PGM5), mRNA.	2.37
HLA-DPA1	Homo sapiens major histocompatibility complex, class II, DP alpha 1 (HLA-DPA1), mRNA.	2.36
PTGES	Homo sapiens prostaglandin E synthase (PTGES), mRNA.	2.36
S100A16	Homo sapiens S100 calcium binding protein A16 (S100A16), mRNA.	2.35
TBC1D2	Homo sapiens TBC1 domain family, member 2 (TBC1D2), mRNA.	2.35
CITED2	Homo sapiens Cbp/p300-interacting transactivator, with Glu/Asp-rich carboxy-terminal domain, 2 (CITED2), transcript variant 1, mRNA.	2.34
COL6A2	Homo sapiens collagen, type VI, alpha 2 (COL6A2), transcript variant 2C2, mRNA.	2.34
DDAH1	Homo sapiens dimethylarginine dimethylaminohydrolase 1 (DDAH1), mRNA.	2.32
KCNMA1	Homo sapiens potassium large conductance calcium-activated channel, subfamily M, alpha member 1 (KCNMA1), transcript variant 2, mRNA.	2.32
GJA1	Homo sapiens gap junction protein, alpha 1, 43kDa (GJA1), mRNA.	2.31
LOC728946	PREDICTED: Homo sapiens similar to keratin associated protein 1-1 (LOC728946), mRNA.	2.3
C1ORF115	Homo sapiens chromosome 1 open reading frame 115 (C1orf115), mRNA.	2.29
C21ORF7	Homo sapiens chromosome 21 open reading frame 7 (C21orf7), mRNA.	2.29
CCL5	Homo sapiens chemokine (C-C motif) ligand 5 (CCL5), mRNA.	2.29
NPC1	Homo sapiens Niemann-Pick disease, type C1 (NPC1), mRNA.	2.29
MGLL	Homo sapiens monoglyceride lipase (MGLL), transcript variant 1, mRNA.	2.28
IFI44L	Homo sapiens interferon-induced protein 44-like (IFI44L), mRNA.	2.25
L1CAM	Homo sapiens L1 cell adhesion molecule (L1CAM), transcript variant 1, mRNA.	2.25
PRDM8	Homo sapiens PR domain containing 8 (PRDM8), transcript variant 1, mRNA.	2.25
ARHGAP22	Homo sapiens Rho GTPase activating protein 22 (ARHGAP22), mRNA.	2.23
S100A3	Homo sapiens S100 calcium binding protein A3 (S100A3), mRNA.	2.22
DHRS3	Homo sapiens dehydrogenase/reductase (SDR family) member 3 (DHRS3), mRNA.	2.21
PSG4	Homo sapiens pregnancy specific beta-1-glycoprotein 4 (PSG4), transcript variant 1, mRNA.	2.19
SPHK1	Homo sapiens sphingosine kinase 1 (SPHK1), transcript variant 1, mRNA.	2.19
EVI2A	Homo sapiens ecotropic viral integration site 2A (EVI2A), transcript variant 2, mRNA.	2.18
IGFN1	Homo sapiens immunoglobulin-like and fibronectin type III domain containing 1 (IGFN1), mRNA.	2.17
CD74	Homo sapiens CD74 molecule, major histocompatibility complex, class II invariant chain (CD74), transcript variant 2, mRNA.	2.16
COL6A2	Homo sapiens collagen, type VI, alpha 2 (COL6A2), transcript variant 2C2, mRNA.	2.15
ADAMTS1	Homo sapiens ADAM metallopeptidase with thrombospondin type 1 motif, 1 (ADAMTS1), mRNA.	2.14
VGF	Homo sapiens VGF nerve growth factor inducible (VGF), mRNA.	2.14
MYLK	Homo sapiens myosin light chain kinase (MYLK), transcript variant 8, mRNA.	2.12
FOSL1	Homo sapiens FOS-like antigen 1 (FOSL1), mRNA.	2.11
GAS6	Homo sapiens growth arrest-specific 6 (GAS6), mRNA.	2.09
HLA-DRA	Homo sapiens major histocompatibility complex, class II, DR alpha (HLA-DRA), mRNA.	2.09
GAS6	Homo sapiens growth arrest-specific 6 (GAS6), mRNA.	2.08
HMGA1	Homo sapiens high mobility group AT-hook 1 (HMGA1), transcript variant 1, mRNA.	2.08
EFEMP1	Homo sapiens EGF-containing fibulin-like extracellular matrix protein 1 (EFEMP1), transcript variant 2, mRNA.	2.07
C1R	Homo sapiens complement component 1, r subcomponent (C1R), mRNA.	2.06
LOC649143	PREDICTED: Homo sapiens similar to HLA class II histocompatibility antigen, DRB1-9 beta chain precursor (MHC class I antigen DRB1*9) (DR-9) (DR9), transcript variant 2 (LOC649143), mRNA.	2.06
NOTCH2	Homo sapiens Notch homolog 2 (Drosophila) (NOTCH2), mRNA.	2.06
ITGA11	Homo sapiens integrin, alpha 11 (ITGA11), mRNA.	2.05
CRISPLD2	Homo sapiens cysteine-rich secretory protein LCCL domain containing 2 (CRISPLD2), mRNA.	2.04
RND3	Homo sapiens Rho family GTPase 3 (RND3), mRNA.	2.04
SOD2	Homo sapiens superoxide dismutase 2, mitochondrial (SOD2), nuclear gene encoding mitochondrial protein, transcript variant 2, mRNA.	2.04
TMEM176A	Homo sapiens transmembrane protein 176A (TMEM176A), mRNA.	2.04
C1R	Homo sapiens complement component 1, r subcomponent (C1R), mRNA.	2.03
TSC22D3	Homo sapiens TSC22 domain family, member 3 (TSC22D3), transcript variant 1, mRNA.	2.02
ABCA1	Homo sapiens ATP-binding cassette, sub-family A (ABC1), member 1 (ABCA1), mRNA.	2.01
KRTAP1-5	Homo sapiens keratin associated protein 1-5 (KRTAP1-5), mRNA.	2.01
ISG15	Homo sapiens ISG15 ubiquitin-like modifier (ISG15), mRNA.	2
TAGLN	Homo sapiens transgelin (TAGLN), transcript variant 2, mRNA.	2
GBP1	Homo sapiens guanylate binding protein 1, interferon-inducible, 67kDa (GBP1), mRNA.	1.99
C5ORF62	Homo sapiens chromosome 5 open reading frame 62 (C5orf62), mRNA.	1.98
IRX3	Homo sapiens iroquois homeobox 3 (IRX3), mRNA.	1.97
CD82	Homo sapiens CD82 molecule (CD82), transcript variant 1, mRNA.	1.95
MME	Homo sapiens membrane metallo-endopeptidase (MME), transcript variant 1, mRNA.	1.94
CAV1	Homo sapiens caveolin 1, caveolae protein, 22kDa (CAV1), mRNA.	1.93
CCDC109B	Homo sapiens coiled-coil domain containing 109B (CCDC109B), mRNA.	1.93
TPM1	Homo sapiens tropomyosin 1 (alpha) (TPM1), transcript variant 3, mRNA.	1.93
ACOT7	Homo sapiens acyl-CoA thioesterase 7 (ACOT7), transcript variant hBACHd, mRNA.	1.92
IFI44	Homo sapiens interferon-induced protein 44 (IFI44), mRNA.	1.92
IRF1	Homo sapiens interferon regulatory factor 1 (IRF1), mRNA.	1.92
MTE	Homo sapiens metallothionein E (MTE), mRNA.	1.92
NRP1	Homo sapiens neuropilin 1 (NRP1), transcript variant 1, mRNA.	1.92
TMSB4X	Homo sapiens thymosin, beta 4, X-linked (TMSB4X), mRNA.	1.92
CAV1	Homo sapiens caveolin 1, caveolae protein, 22kDa (CAV1), mRNA.	1.91
SC4MOL	Homo sapiens sterol-C4-methyl oxidase-like (SC4MOL), transcript variant 2, mRNA.	1.91
CD82	Homo sapiens CD82 molecule (CD82), transcript variant 2, mRNA.	1.9
ODC1	Homo sapiens ornithine decarboxylase 1 (ODC1), mRNA.	1.9
RGS17	Homo sapiens regulator of G-protein signaling 17 (RGS17), mRNA.	1.9
CKB	Homo sapiens creatine kinase, brain (CKB), mRNA.	1.89
MICB	Homo sapiens MHC class I polypeptide-related sequence B (MICB), mRNA.	1.89
SH2B3	Homo sapiens SH2B adaptor protein 3 (SH2B3), mRNA.	1.89
TIPARP	Homo sapiens TCDD-inducible poly(ADP-ribose) polymerase (TIPARP), mRNA.	1.89
CEBPD	Homo sapiens CCAAT/enhancer binding protein (C/EBP), delta (CEBPD), mRNA.	1.88
NUAK1	Homo sapiens NUAK family, SNF1-like kinase, 1 (NUAK1), mRNA.	1.88
TSC22D3	Homo sapiens TSC22 domain family, member 3 (TSC22D3), transcript variant 2, mRNA.	1.88
EEF1A2	Homo sapiens eukaryotic translation elongation factor 1 alpha 2 (EEF1A2), mRNA.	1.87
HLA-DRB4	Homo sapiens major histocompatibility complex, class II, DR beta 4 (HLA-DRB4), mRNA.	1.87
STEAP3	Homo sapiens STEAP family member 3 (STEAP3), transcript variant 2, mRNA.	1.87
ZNF385D	Homo sapiens zinc finger protein 385D (ZNF385D), mRNA.	1.87
ADAMDEC1	Homo sapiens ADAM-like, decysin 1 (ADAMDEC1), mRNA.	1.86
CD9	Homo sapiens CD9 molecule (CD9), mRNA.	1.86
PDE4B	Homo sapiens phosphodiesterase 4B, cAMP-specific (phosphodiesterase E4 dunce homolog, Drosophila) (PDE4B), transcript variant a, mRNA.	1.86
STC1	Homo sapiens stanniocalcin 1 (STC1), mRNA.	1.86
CDCP1	Homo sapiens CUB domain containing protein 1 (CDCP1), transcript variant 2, mRNA.	1.85
DCBLD2	Homo sapiens discoidin, CUB and LCCL domain containing 2 (DCBLD2), mRNA.	1.85
HLA-DRB6	Homo sapiens major histocompatibility complex, class II, DR beta 6 (pseudogene) (HLA-DRB6), non-coding RNA.	1.84
HLA-DRB6	Homo sapiens major histocompatibility complex, class II, DR beta 6 (pseudogene) (HLA-DRB6), non-coding RNA.	1.84
PIM1	Homo sapiens pim-1 oncogene (PIM1), mRNA.	1.83
ERAP2	Homo sapiens endoplasmic reticulum aminopeptidase 2 (ERAP2), mRNA.	1.82
CD70	Homo sapiens CD70 molecule (CD70), mRNA.	1.81
DUSP10	Homo sapiens dual specificity phosphatase 10 (DUSP10), transcript variant 3, mRNA.	1.81
FOS	Homo sapiens v-fos FBJ murine osteosarcoma viral oncogene homolog (FOS), mRNA.	1.81
BHLHB2	Homo sapiens basic helix-loop-helix domain containing, class B, 2 (BHLHB2), mRNA.	1.8
COL5A1	Homo sapiens collagen, type V, alpha 1 (COL5A1), mRNA.	1.8
KIAA1671	PREDICTED: Homo sapiens KIAA1671 protein (KIAA1671), mRNA.	1.8
STAT1	Homo sapiens signal transducer and activator of transcription 1, 91kDa (STAT1), transcript variant beta, mRNA.	1.8
MAF	Homo sapiens v-maf musculoaponeurotic fibrosarcoma oncogene homolog (avian) (MAF), transcript variant 1, mRNA.	1.79
CPA4	Homo sapiens carboxypeptidase A4 (CPA4), mRNA.	1.78
IFITM1	Homo sapiens interferon induced transmembrane protein 1 (9-27) (IFITM1), mRNA.	1.78
ANKRD29	Homo sapiens ankyrin repeat domain 29 (ANKRD29), mRNA.	1.77
CASP1	Homo sapiens caspase 1, apoptosis-related cysteine peptidase (interleukin 1, beta, convertase) (CASP1), transcript variant delta, mRNA.	1.77
APBB1IP	Homo sapiens amyloid beta (A4) precursor protein-binding, family B, member 1 interacting protein (APBB1IP), mRNA.	1.76
IRAK2	Homo sapiens interleukin-1 receptor-associated kinase 2 (IRAK2), mRNA.	1.76
FPR3	Homo sapiens formyl peptide receptor 3 (FPR3), mRNA.	1.75
SC4MOL	Homo sapiens sterol-C4-methyl oxidase-like (SC4MOL), transcript variant 1, mRNA.	1.75
TPM1	Homo sapiens tropomyosin 1 (alpha) (TPM1), transcript variant 7, mRNA.	1.75
IRAK1	Homo sapiens interleukin-1 receptor-associated kinase 1 (IRAK1), transcript variant 3, mRNA.	1.74
ITGA5	Homo sapiens integrin, alpha 5 (fibronectin receptor, alpha polypeptide) (ITGA5), mRNA.	1.74
CASP1	Homo sapiens caspase 1, apoptosis-related cysteine peptidase (interleukin 1, beta, convertase) (CASP1), transcript variant delta, mRNA.	1.73
CFH	Homo sapiens complement factor H (CFH), transcript variant 2, mRNA.	1.73
IFIT1	Homo sapiens interferon-induced protein with tetratricopeptide repeats 1 (IFIT1), transcript variant 2, mRNA.	1.73
CCBE1	Homo sapiens collagen and calcium binding EGF domains 1 (CCBE1), mRNA.	1.72
FRMD6	Homo sapiens FERM domain containing 6 (FRMD6), mRNA.	1.72
HIPK2	Homo sapiens homeodomain interacting protein kinase 2 (HIPK2), mRNA.	1.72
HK2	Homo sapiens hexokinase 2 (HK2), mRNA.	1.72
MME	Homo sapiens membrane metallo-endopeptidase (neutral endopeptidase, enkephalinase, CALLA, CD10) (MME), transcript variant 2b, mRNA.	1.71
NTM	Homo sapiens neurotrimin (NTM), transcript variant 2, mRNA.	1.71
STEAP1	Homo sapiens six transmembrane epithelial antigen of the prostate 1 (STEAP1), mRNA.	1.7
BMPER	Homo sapiens BMP binding endothelial regulator (BMPER), mRNA.	1.69
EFNB2	Homo sapiens ephrin-B2 (EFNB2), mRNA.	1.69
FNDC1	Homo sapiens fibronectin type III domain containing 1 (FNDC1), mRNA.	1.69
ALDH1A3	Homo sapiens aldehyde dehydrogenase 1 family, member A3 (ALDH1A3), mRNA.	1.68
CYP4V2	Homo sapiens cytochrome P450, family 4, subfamily V, polypeptide 2 (CYP4V2), mRNA.	1.68
IRF7	Homo sapiens interferon regulatory factor 7 (IRF7), transcript variant b, mRNA.	1.68
ACSL4	Homo sapiens acyl-CoA synthetase long-chain family member 4 (ACSL4), transcript variant 1, mRNA.	1.67
MGLL	Homo sapiens monoglyceride lipase (MGLL), transcript variant 1, mRNA.	1.67
NUAK1	Homo sapiens NUAK family, SNF1-like kinase, 1 (NUAK1), mRNA.	1.67
RTN4	Homo sapiens reticulon 4 (RTN4), transcript variant 1, mRNA.	1.67
BCL6	Homo sapiens B-cell CLL/lymphoma 6 (zinc finger protein 51) (BCL6), transcript variant 1, mRNA.	1.66
PBX3	Homo sapiens pre-B-cell leukemia homeobox 3 (PBX3), mRNA.	1.66
SMAD3	Homo sapiens SMAD family member 3 (SMAD3), transcript variant 1, mRNA.	1.66
TNC	Homo sapiens tenascin C (TNC), mRNA.	1.66
CTGF	Homo sapiens connective tissue growth factor (CTGF), mRNA.	1.65
RERE	Homo sapiens arginine-glutamic acid dipeptide (RE) repeats (RERE), transcript variant 3, mRNA.	1.65
AGAP3	Homo sapiens ArfGAP with GTPase domain, ankyrin repeat and PH domain 3 (AGAP3), transcript variant 2, mRNA.	1.64
EGFR	Homo sapiens epidermal growth factor receptor (erythroblastic leukemia viral (v-erb-b) oncogene homolog, avian) (EGFR), transcript variant 1, mRNA.	1.64
OXTR	Homo sapiens oxytocin receptor (OXTR), mRNA.	1.64
HS.155736	Homo sapiens cDNA FLJ38396 fis, clone FEBRA2007957	1.63
CFH	Homo sapiens complement factor H (CFH), transcript variant 2, mRNA.	1.62
C8ORF13	Homo sapiens chromosome 8 open reading frame 13 (C8orf13), mRNA.	1.61
CHN1	Homo sapiens chimerin (chimaerin) 1 (CHN1), transcript variant 2, mRNA.	1.61
HLA-F	Homo sapiens major histocompatibility complex, class I, F (HLA-F), transcript variant 1, mRNA.	1.61
NRIP3	Homo sapiens nuclear receptor interacting protein 3 (NRIP3), mRNA.	1.61
SOD2	Homo sapiens superoxide dismutase 2, mitochondrial (SOD2), nuclear gene encoding mitochondrial protein, transcript variant 3, mRNA.	1.61
F2R	Homo sapiens coagulation factor II (thrombin) receptor (F2R), mRNA.	1.6
KCTD12	Homo sapiens potassium channel tetramerisation domain containing 12 (KCTD12), mRNA.	1.6
MGC87042	PREDICTED: Homo sapiens similar to Six transmembrane epithelial antigen of prostate (MGC87042), mRNA.	1.6
PLAUR	Homo sapiens plasminogen activator, urokinase receptor (PLAUR), transcript variant 2, mRNA.	1.6
VEGFA	Homo sapiens vascular endothelial growth factor A (VEGFA), transcript variant 2, mRNA.	1.6
CTGF	Homo sapiens connective tissue growth factor (CTGF), mRNA.	1.59
AKR7A3	Homo sapiens aldo-keto reductase family 7, member A3 (aflatoxin aldehyde reductase) (AKR7A3), mRNA.	1.58
TMEM51	Homo sapiens transmembrane protein 51 (TMEM51), mRNA.	1.58
BCAR3	Homo sapiens breast cancer anti-estrogen resistance 3 (BCAR3), mRNA.	1.57
BDNF	Homo sapiens brain-derived neurotrophic factor (BDNF), transcript variant 4, mRNA.	1.57
LOC148915	PREDICTED: Homo sapiens similar to Nonhistone chromosomal protein HMG-17 (High-mobility group nucleosome binding domain 2) (LOC148915), mRNA.	1.57
NT5E	Homo sapiens 5'-nucleotidase, ecto (CD73) (NT5E), mRNA.	1.57
FGF5	Homo sapiens fibroblast growth factor 5 (FGF5), transcript variant 2, mRNA.	1.56
FKBP5	Homo sapiens FK506 binding protein 5 (FKBP5), mRNA.	1.56
HS3ST3A1	Homo sapiens heparan sulfate (glucosamine) 3-O-sulfotransferase 3A1 (HS3ST3A1), mRNA.	1.56
TMEM138	Homo sapiens transmembrane protein 138 (TMEM138), mRNA.	1.56
FOSB	Homo sapiens FBJ murine osteosarcoma viral oncogene homolog B (FOSB), mRNA.	1.55
SLC2A1	Homo sapiens solute carrier family 2 (facilitated glucose transporter), member 1 (SLC2A1), mRNA.	1.55
DHCR24	Homo sapiens 24-dehydrocholesterol reductase (DHCR24), mRNA.	1.54
HLA-F	Homo sapiens major histocompatibility complex, class I, F (HLA-F), mRNA.	1.54
HS.564874	UI-H-DI0-auw-h-24-0-UI.s1 NCI_CGAP_DI0 Homo sapiens cDNA clone IMAGE:5875271 3, mRNA sequence	1.54
ITGB5	Homo sapiens integrin, beta 5 (ITGB5), mRNA. XM_944688 XM_944693	1.54
ASNS	Homo sapiens asparagine synthetase (ASNS), transcript variant 1, mRNA.	1.53
CITED4	Homo sapiens Cbp/p300-interacting transactivator, with Glu/Asp-rich carboxy-terminal domain, 4 (CITED4), mRNA.	1.53
LOC729768	PREDICTED: Homo sapiens misc_RNA (LOC729768), miscRNA.	1.53
NDRG1	Homo sapiens N-myc downstream regulated gene 1 (NDRG1), mRNA.	1.53
PITX2	Homo sapiens paired-like homeodomain 2 (PITX2), transcript variant 1, mRNA.	1.53
PSG4	Homo sapiens pregnancy specific beta-1-glycoprotein 4 (PSG4), transcript variant 1, mRNA.	1.53
AKR1A1	Homo sapiens aldo-keto reductase family 1, member A1 (aldehyde reductase) (AKR1A1), transcript variant 1, mRNA.	1.52
ALDH1A3	Homo sapiens aldehyde dehydrogenase 1 family, member A3 (ALDH1A3), mRNA.	1.52
AK5	Homo sapiens adenylate kinase 5 (AK5), transcript variant 2, mRNA.	1.5
EVI2A	Homo sapiens ecotropic viral integration site 2A (EVI2A), transcript variant 2, mRNA.	1.5
KCNK2	Homo sapiens potassium channel, subfamily K, member 2 (KCNK2), transcript variant 3, mRNA.	1.5
PLIN2	Homo sapiens perilipin 2 (PLIN2), mRNA.	1.5
VIL2	Homo sapiens villin 2 (ezrin) (VIL2), mRNA.	1.5

## Sheet: down_in_4C-HA-MITF_vs_4c
Supplementary Table 3. Expression array analysis in Hermes 3C and 4C control cells and their derivative 3C-HA-MITF and 4C-HA-MITF. The values are Log2 of foldchanges in the indicated comparisons
Downregulated genes in 4C-HA-MITF vs 4C-control
ILMN_GENE	DEFINITION	log2FC
MLANA	Homo sapiens melan-A (MLANA), mRNA.	-5.37
FCRLA	Homo sapiens Fc receptor-like A (FCRLA), mRNA.	-5.27
CAPN3	Homo sapiens calpain 3, (p94) (CAPN3), transcript variant 2, mRNA.	-5.18
CAPN3	Homo sapiens calpain 3, (p94) (CAPN3), transcript variant 3, mRNA.	-4.84
SEMA6A	Homo sapiens sema domain, transmembrane domain (TM), and cytoplasmic domain, (semaphorin) 6A (SEMA6A), mRNA.	-4.56
ACTA2	Homo sapiens actin, alpha 2, smooth muscle, aorta (ACTA2), mRNA.	-4.45
CPXM2	Homo sapiens carboxypeptidase X (M14 family), member 2 (CPXM2), mRNA.	-4.29
EDNRB	Homo sapiens endothelin receptor type B (EDNRB), transcript variant 1, mRNA.	-4.17
NTF3	Homo sapiens neurotrophin 3 (NTF3), mRNA.	-4.14
DCT	Homo sapiens dopachrome tautomerase (dopachrome delta-isomerase, tyrosine-related protein 2) (DCT), mRNA.	-4.08
SOX10	Homo sapiens SRY (sex determining region Y)-box 10 (SOX10), mRNA.	-3.83
PIR	Homo sapiens pirin (iron-binding nuclear protein) (PIR), transcript variant 2, mRNA.	-3.77
QPCT	Homo sapiens glutaminyl-peptide cyclotransferase (QPCT), mRNA.	-3.76
C18ORF51	Homo sapiens chromosome 18 open reading frame 51 (C18orf51), mRNA.	-3.65
OLFM1	Homo sapiens olfactomedin 1 (OLFM1), transcript variant 1, mRNA.	-3.58
HTATIP2	Homo sapiens HIV-1 Tat interactive protein 2, 30kDa (HTATIP2), mRNA.	-3.5
PIR	Homo sapiens pirin (iron-binding nuclear protein) (PIR), transcript variant 2, mRNA.	-3.45
SERPINF1	Homo sapiens serpin peptidase inhibitor, clade F (alpha-2 antiplasmin, pigment epithelium derived factor), member 1 (SERPINF1), mRNA.	-3.45
CITED1	Homo sapiens Cbp/p300-interacting transactivator, with Glu/Asp-rich carboxy-terminal domain, 1 (CITED1), mRNA.	-3.44
MITF	Homo sapiens microphthalmia-associated transcription factor (MITF), transcript variant 5, mRNA.	-3.27
C18ORF51	Homo sapiens chromosome 18 open reading frame 51 (C18orf51), mRNA.	-3.26
FBLN1	Homo sapiens fibulin 1 (FBLN1), transcript variant D, mRNA.	-3.25
HES6	Homo sapiens hairy and enhancer of split 6 (Drosophila) (HES6), mRNA.	-3.22
OCA2	Homo sapiens oculocutaneous albinism II (pink-eye dilution homolog, mouse) (OCA2), mRNA.	-3.22
SYK	Homo sapiens spleen tyrosine kinase (SYK), mRNA.	-3.21
LOC387763	PREDICTED: Homo sapiens hypothetical LOC387763 (LOC387763), mRNA.	-3.17
CA8	Homo sapiens carbonic anhydrase VIII (CA8), mRNA.	-3.15
PLP1	Homo sapiens proteolipid protein 1 (PLP1), transcript variant 2, mRNA.	-3.15
RAP1GAP	Homo sapiens RAP1 GTPase activating protein (RAP1GAP), mRNA.	-3.12
RBPMS2	Homo sapiens RNA binding protein with multiple splicing 2 (RBPMS2), mRNA.	-3.11
C6ORF218	Homo sapiens chromosome 6 open reading frame 218 (C6orf218), mRNA.	-3.1
CRYAB	Homo sapiens crystallin, alpha B (CRYAB), mRNA.	-3.1
HPGD	Homo sapiens hydroxyprostaglandin dehydrogenase 15-(NAD) (HPGD), mRNA.	-3.09
WFDC1	Homo sapiens WAP four-disulfide core domain 1 (WFDC1), mRNA.	-3.07
LRP3	Homo sapiens low density lipoprotein receptor-related protein 3 (LRP3), mRNA.	-3.03
EFHD1	Homo sapiens EF-hand domain family, member D1 (EFHD1), mRNA.	-3.02
P2RX7	Homo sapiens purinergic receptor P2X, ligand-gated ion channel, 7 (P2RX7), mRNA.	-3.01
ID2	Homo sapiens inhibitor of DNA binding 2, dominant negative helix-loop-helix protein (ID2), mRNA.	-2.97
RAB38	Homo sapiens RAB38, member RAS oncogene family (RAB38), mRNA.	-2.96
AIF1L	Homo sapiens allograft inflammatory factor 1-like (AIF1L), transcript variant 1, mRNA.	-2.94
TYRP1	Homo sapiens tyrosinase-related protein 1 (TYRP1), mRNA.	-2.94
C18ORF56	Homo sapiens chromosome 18 open reading frame 56 (C18orf56), mRNA.	-2.92
TYR	Homo sapiens tyrosinase (oculocutaneous albinism IA) (TYR), mRNA.	-2.9
CEACAM1	Homo sapiens carcinoembryonic antigen-related cell adhesion molecule 1 (biliary glycoprotein) (CEACAM1), transcript variant 2, mRNA.	-2.89
GPM6B	Homo sapiens glycoprotein M6B (GPM6B), transcript variant 1, mRNA.	-2.89
STXBP1	Homo sapiens syntaxin binding protein 1 (STXBP1), transcript variant 2, mRNA.	-2.89
ID2	Homo sapiens inhibitor of DNA binding 2, dominant negative helix-loop-helix protein (ID2), mRNA.	-2.84
FAM69B	PREDICTED: Homo sapiens family with sequence similarity 69, member B (FAM69B), mRNA.	-2.8
SHC4	Homo sapiens SHC (Src homology 2 domain containing) family, member 4 (SHC4), mRNA.	-2.78
HTRA1	Homo sapiens HtrA serine peptidase 1 (HTRA1), mRNA.	-2.76
PLP1	Homo sapiens proteolipid protein 1 (PLP1), transcript variant 2, mRNA.	-2.76
BEST1	Homo sapiens bestrophin 1 (BEST1), mRNA.	-2.75
OLFM1	Homo sapiens olfactomedin 1 (OLFM1), transcript variant 2, mRNA.	-2.75
CDKN1A	Homo sapiens cyclin-dependent kinase inhibitor 1A (p21, Cip1) (CDKN1A), transcript variant 1, mRNA.	-2.74
D4S234E	Homo sapiens DNA segment on chromosome 4 (unique) 234 expressed sequence (D4S234E), transcript variant 2, mRNA.	-2.74
ADAM23	Homo sapiens ADAM metallopeptidase domain 23 (ADAM23), mRNA.	-2.7
NDN	Homo sapiens necdin homolog (mouse) (NDN), mRNA.	-2.7
OSTM1	Homo sapiens osteopetrosis associated transmembrane protein 1 (OSTM1), mRNA.	-2.7
FAM174B	Homo sapiens family with sequence similarity 174, member B (FAM174B), mRNA.	-2.68
IL17D	Homo sapiens interleukin 17D (IL17D), mRNA.	-2.68
SASH1	Homo sapiens SAM and SH3 domain containing 1 (SASH1), mRNA.	-2.68
CCL18	Homo sapiens chemokine (C-C motif) ligand 18 (pulmonary and activation-regulated) (CCL18), mRNA.	-2.67
CCL3L3	Homo sapiens chemokine (C-C motif) ligand 3-like 3 (CCL3L3), mRNA.	-2.66
NES	Homo sapiens nestin (NES), mRNA.	-2.64
GPR19	Homo sapiens G protein-coupled receptor 19 (GPR19), mRNA.	-2.63
PHACTR1	Homo sapiens phosphatase and actin regulator 1 (PHACTR1), mRNA.	-2.63
MICAL1	Homo sapiens microtubule associated monoxygenase, calponin and LIM domain containing 1 (MICAL1), mRNA.	-2.59
KAT2B	Homo sapiens K(lysine) acetyltransferase 2B (KAT2B), mRNA.	-2.58
DPYSL4	Homo sapiens dihydropyrimidinase-like 4 (DPYSL4), mRNA.	-2.56
TNFRSF19	Homo sapiens tumor necrosis factor receptor superfamily, member 19 (TNFRSF19), transcript variant 2, mRNA.	-2.56
LOC728715	PREDICTED: Homo sapiens similar to hCG38149 (LOC728715), mRNA.	-2.53
ID3	Homo sapiens inhibitor of DNA binding 3, dominant negative helix-loop-helix protein (ID3), mRNA.	-2.52
LZTS1	Homo sapiens leucine zipper, putative tumor suppressor 1 (LZTS1), mRNA.	-2.51
MARCKSL1	Homo sapiens MARCKS-like 1 (MARCKSL1), mRNA.	-2.51
FABP5L2	PREDICTED: Homo sapiens fatty acid binding protein 5-like 2 (FABP5L2), mRNA.	-2.5
HS.371609	Homo sapiens cDNA clone IMAGE:5261213	-2.46
SNAI2	Homo sapiens snail homolog 2 (Drosophila) (SNAI2), mRNA.	-2.44
SPP1	Homo sapiens secreted phosphoprotein 1 (SPP1), transcript variant 2, mRNA.	-2.42
ADCY1	Homo sapiens adenylate cyclase 1 (brain) (ADCY1), mRNA.	-2.4
CYFIP2	Homo sapiens cytoplasmic FMR1 interacting protein 2 (CYFIP2), transcript variant 3, mRNA.	-2.4
AKAP12	Homo sapiens A kinase (PRKA) anchor protein (gravin) 12 (AKAP12), transcript variant 2, mRNA.	-2.37
CHCHD6	Homo sapiens coiled-coil-helix-coiled-coil-helix domain containing 6 (CHCHD6), mRNA.	-2.36
GPM6B	Homo sapiens glycoprotein M6B (GPM6B), transcript variant 1, mRNA.	-2.36
ST3GAL4	Homo sapiens ST3 beta-galactoside alpha-2,3-sialyltransferase 4 (ST3GAL4), mRNA.	-2.36
CCL3	Homo sapiens chemokine (C-C motif) ligand 3 (CCL3), mRNA.	-2.35
EDNRB	Homo sapiens endothelin receptor type B (EDNRB), transcript variant 2, mRNA.	-2.35
KRTAP19-1	Homo sapiens keratin associated protein 19-1 (KRTAP19-1), mRNA.	-2.35
UBL3	Homo sapiens ubiquitin-like 3 (UBL3), mRNA.	-2.35
FABP5	Homo sapiens fatty acid binding protein 5 (psoriasis-associated) (FABP5), mRNA.	-2.33
IGSF3	Homo sapiens immunoglobulin superfamily, member 3 (IGSF3), transcript variant 1, mRNA.	-2.33
LOC100134134	PREDICTED: Homo sapiens similar to peroxidasin homolog (LOC100134134), mRNA.	-2.32
C7ORF41	Homo sapiens chromosome 7 open reading frame 41 (C7orf41), mRNA.	-2.31
KIAA0367	Homo sapiens KIAA0367 (KIAA0367), mRNA.	-2.31
DSTYK	Homo sapiens dual serine/threonine and tyrosine protein kinase (DSTYK), transcript variant 2, mRNA.	-2.29
SASH1	Homo sapiens SAM and SH3 domain containing 1 (SASH1), mRNA.	-2.29
SAT1	Homo sapiens spermidine/spermine N1-acetyltransferase 1 (SAT1), mRNA.	-2.29
SLFN11	Homo sapiens schlafen family member 11 (SLFN11), mRNA.	-2.29
DDIT3	Homo sapiens DNA-damage-inducible transcript 3 (DDIT3), mRNA.	-2.27
PRDM7	Homo sapiens PR domain containing 7 (PRDM7), transcript variant 1, mRNA.	-2.27
LEPREL1	Homo sapiens leprecan-like 1 (LEPREL1), mRNA.	-2.25
ZMAT3	Homo sapiens zinc finger, matrin type 3 (ZMAT3), transcript variant 2, mRNA.	-2.25
RENBP	Homo sapiens renin binding protein (RENBP), mRNA.	-2.24
ROPN1	Homo sapiens ropporin, rhophilin associated protein 1 (ROPN1), mRNA.	-2.24
C19ORF64	PREDICTED: Homo sapiens chromosome 19 open reading frame 64 (C19orf64), mRNA.	-2.23
RAB3IL1	Homo sapiens RAB3A interacting protein (rabin3)-like 1 (RAB3IL1), mRNA.	-2.23
ROPN1B	Homo sapiens ropporin, rhophilin associated protein 1B (ROPN1B), mRNA.	-2.23
EFNB3	Homo sapiens ephrin-B3 (EFNB3), mRNA.	-2.22
C14ORF147	Homo sapiens chromosome 14 open reading frame 147 (C14orf147), mRNA.	-2.21
SORBS1	Homo sapiens sorbin and SH3 domain containing 1 (SORBS1), transcript variant 3, mRNA.	-2.21
FBLN1	Homo sapiens fibulin 1 (FBLN1), transcript variant C, mRNA.	-2.2
ADARB1	Homo sapiens adenosine deaminase, RNA-specific, B1 (RED1 homolog rat) (ADARB1), transcript variant 1, mRNA.	-2.19
STXBP6	Homo sapiens syntaxin binding protein 6 (amisyn) (STXBP6), mRNA.	-2.19
IDH2	Homo sapiens isocitrate dehydrogenase 2 (NADP+), mitochondrial (IDH2), nuclear gene encoding mitochondrial protein, mRNA.	-2.18
NCK2	Homo sapiens NCK adaptor protein 2 (NCK2), transcript variant 2, mRNA.	-2.17
SIPA1L2	Homo sapiens signal-induced proliferation-associated 1 like 2 (SIPA1L2), mRNA.	-2.17
GAS7	Homo sapiens growth arrest-specific 7 (GAS7), transcript variant c, mRNA.	-2.16
RIPK5	Homo sapiens receptor interacting protein kinase 5 (RIPK5), transcript variant 2, mRNA.	-2.16
ST6GALNAC2	Homo sapiens ST6 (alpha-N-acetyl-neuraminyl-2,3-beta-galactosyl-1, 3)-N-acetylgalactosaminide alpha-2,6-sialyltransferase 2 (ST6GALNAC2), mRNA.	-2.16
SNAI2	Homo sapiens snail homolog 2 (Drosophila) (SNAI2), mRNA.	-2.15
STXBP6	Homo sapiens syntaxin binding protein 6 (amisyn) (STXBP6), mRNA.	-2.15
ERBB3	Homo sapiens v-erb-b2 erythroblastic leukemia viral oncogene homolog 3 (avian) (ERBB3), transcript variant 1, mRNA.	-2.14
SYNPR	Homo sapiens synaptoporin (SYNPR), mRNA.	-2.13
VANGL2	Homo sapiens vang-like 2 (van gogh, Drosophila) (VANGL2), mRNA.	-2.13
MAL	Homo sapiens mal, T-cell differentiation protein (MAL), transcript variant d, mRNA.	-2.11
MSRB2	Homo sapiens methionine sulfoxide reductase B2 (MSRB2), mRNA.	-2.11
RAGE	Homo sapiens renal tumor antigen (RAGE), mRNA.	-2.11
CCL3L1	Homo sapiens chemokine (C-C motif) ligand 3-like 1 (CCL3L1), mRNA.	-2.1
GDF15	Homo sapiens growth differentiation factor 15 (GDF15), mRNA.	-2.1
CRYL1	Homo sapiens crystallin, lambda 1 (CRYL1), mRNA.	-2.09
GPM6B	Homo sapiens glycoprotein M6B (GPM6B), transcript variant 4, mRNA.	-2.09
TBC1D7	Homo sapiens TBC1 domain family, member 7 (TBC1D7), mRNA.	-2.09
LOC642956	PREDICTED: Homo sapiens hypothetical LOC642956 (LOC642956), mRNA.	-2.08
APOLD1	Homo sapiens apolipoprotein L domain containing 1 (APOLD1), mRNA.	-2.06
RAB32	Homo sapiens RAB32, member RAS oncogene family (RAB32), mRNA.	-2.06
BAX	Homo sapiens BCL2-associated X protein (BAX), transcript variant sigma, mRNA.	-2.05
DSTYK	Homo sapiens dual serine/threonine and tyrosine protein kinase (DSTYK), transcript variant 1, mRNA.	-2.05
GHR	Homo sapiens growth hormone receptor (GHR), mRNA.	-2.05
RFTN2	Homo sapiens raftlin family member 2 (RFTN2), mRNA.	-2.04
RGS12	Homo sapiens regulator of G-protein signaling 12 (RGS12), transcript variant 2, mRNA.	-2.03
CEACAM1	Homo sapiens carcinoembryonic antigen-related cell adhesion molecule 1 (biliary glycoprotein) (CEACAM1), transcript variant 2, mRNA.	-2
KRTAP19-6	Homo sapiens keratin associated protein 19-6 (KRTAP19-6), mRNA.	-2
RCAN1	Homo sapiens regulator of calcineurin 1 (RCAN1), transcript variant 3, mRNA.	-2
RNF150	Homo sapiens ring finger protein 150 (RNF150), mRNA.	-2
STXBP1	Homo sapiens syntaxin binding protein 1 (STXBP1), transcript variant 1, mRNA.	-2
HSPA5	Homo sapiens heat shock 70kDa protein 5 (glucose-regulated protein, 78kDa) (HSPA5), mRNA.	-1.99
PGCP	Homo sapiens plasma glutamate carboxypeptidase (PGCP), mRNA.	-1.99
PI15	Homo sapiens peptidase inhibitor 15 (PI15), mRNA.	-1.99
C6ORF192	Homo sapiens chromosome 6 open reading frame 192 (C6orf192), mRNA.	-1.98
DLL3	Homo sapiens delta-like 3 (Drosophila) (DLL3), transcript variant 1, mRNA.	-1.98
MSC	Homo sapiens musculin (activated B-cell factor-1) (MSC), mRNA.	-1.98
SPP1	Homo sapiens secreted phosphoprotein 1 (SPP1), transcript variant 1, mRNA.	-1.98
TMEM140	Homo sapiens transmembrane protein 140 (TMEM140), mRNA.	-1.98
C12ORF76	Homo sapiens chromosome 12 open reading frame 76 (C12orf76), mRNA.	-1.97
FABP5L2	PREDICTED: Homo sapiens fatty acid binding protein 5-like 2 (FABP5L2), mRNA.	-1.97
PLA1A	Homo sapiens phospholipase A1 member A (PLA1A), mRNA.	-1.97
RGS20	Homo sapiens regulator of G-protein signaling 20 (RGS20), transcript variant 1, mRNA.	-1.97
SEPT3	Homo sapiens septin 3 (SEPT3), transcript variant B, mRNA.	-1.97
CTSL2	Homo sapiens cathepsin L2 (CTSL2), mRNA.	-1.96
SORL1	Homo sapiens sortilin-related receptor, L(DLR class) A repeats-containing (SORL1), mRNA.	-1.96
C9ORF93	Homo sapiens chromosome 9 open reading frame 93 (C9orf93), mRNA.	-1.95
GYG2	Homo sapiens glycogenin 2 (GYG2), transcript variant 2, mRNA.	-1.95
IGFBP4	Homo sapiens insulin-like growth factor binding protein 4 (IGFBP4), mRNA.	-1.95
PYGB	Homo sapiens phosphorylase, glycogen; brain (PYGB), mRNA.	-1.95
NQO1	Homo sapiens NAD(P)H dehydrogenase, quinone 1 (NQO1), transcript variant 1, mRNA.	-1.94
TP53INP1	Homo sapiens tumor protein p53 inducible nuclear protein 1 (TP53INP1), mRNA.	-1.94
C19ORF28	Homo sapiens chromosome 19 open reading frame 28 (C19orf28), transcript variant 2, mRNA.	-1.93
COCH	Homo sapiens coagulation factor C homolog, cochlin (Limulus polyphemus) (COCH), mRNA.	-1.93
EPB41L3	Homo sapiens erythrocyte membrane protein band 4.1-like 3 (EPB41L3), mRNA.	-1.93
SH3PXD2A	Homo sapiens SH3 and PX domains 2A (SH3PXD2A), mRNA.	-1.93
C19ORF28	Homo sapiens chromosome 19 open reading frame 28 (C19orf28), transcript variant 3, mRNA.	-1.92
DKK3	Homo sapiens dickkopf homolog 3 (Xenopus laevis) (DKK3), transcript variant 2, mRNA.	-1.92
LOC729680	PREDICTED: Homo sapiens misc_RNA (LOC729680), miscRNA.	-1.92
MAFB	Homo sapiens v-maf musculoaponeurotic fibrosarcoma oncogene homolog B (avian) (MAFB), mRNA.	-1.92
APOE	Homo sapiens apolipoprotein E (APOE), mRNA.	-1.91
FAM53B	Homo sapiens family with sequence similarity 53, member B (FAM53B), mRNA.	-1.91
HS.505676	Homo sapiens cDNA FLJ33772 fis, clone BRSSN2000175	-1.91
HSPB8	Homo sapiens heat shock 22kDa protein 8 (HSPB8), mRNA.	-1.91
ITPK1	Homo sapiens inositol 1,3,4-triphosphate 5/6 kinase (ITPK1), mRNA.	-1.91
PGCP	Homo sapiens plasma glutamate carboxypeptidase (PGCP), mRNA.	-1.91
ZFYVE16	Homo sapiens zinc finger, FYVE domain containing 16 (ZFYVE16), mRNA.	-1.91
CDK2	Homo sapiens cyclin-dependent kinase 2 (CDK2), transcript variant 1, mRNA.	-1.9
SGK1	Homo sapiens serum/glucocorticoid regulated kinase 1 (SGK1), transcript variant 1, mRNA.	-1.9
GSN	Homo sapiens gelsolin (amyloidosis, Finnish type) (GSN), transcript variant 2, mRNA.	-1.88
MEF2C	Homo sapiens myocyte enhancer factor 2C (MEF2C), mRNA.	-1.88
SORCS1	Homo sapiens sortilin-related VPS10 domain containing receptor 1 (SORCS1), transcript variant 2, mRNA.	-1.87
ARHGEF5L	Homo sapiens Rho guanine nucleotide exchange factor (GEF) 5-like (ARHGEF5L), mRNA.	-1.86
KCNJ13	Homo sapiens potassium inwardly-rectifying channel, subfamily J, member 13 (KCNJ13), mRNA.	-1.86
MXD4	Homo sapiens MAX dimerization protein 4 (MXD4), mRNA.	-1.86
CDK2	Homo sapiens cyclin-dependent kinase 2 (CDK2), transcript variant 1, mRNA.	-1.85
C20ORF108	Homo sapiens chromosome 20 open reading frame 108 (C20orf108), mRNA.	-1.84
CHSY3	Homo sapiens chondroitin sulfate synthase 3 (CHSY3), mRNA.	-1.84
SOCS2	Homo sapiens suppressor of cytokine signaling 2 (SOCS2), mRNA.	-1.84
SORL1	Homo sapiens sortilin-related receptor, L(DLR class) A repeats-containing (SORL1), mRNA.	-1.84
TFAP2A	Homo sapiens transcription factor AP-2 alpha (activating enhancer binding protein 2 alpha) (TFAP2A), transcript variant 2, mRNA.	-1.84
NRBP2	Homo sapiens nuclear receptor binding protein 2 (NRBP2), mRNA.	-1.83
FHOD3	Homo sapiens formin homology 2 domain containing 3 (FHOD3), mRNA.	-1.82
RCAN1	Homo sapiens regulator of calcineurin 1 (RCAN1), transcript variant 2, mRNA.	-1.82
SGK1	Homo sapiens serum/glucocorticoid regulated kinase 1 (SGK1), transcript variant 1, mRNA.	-1.82
TDRD7	Homo sapiens tudor domain containing 7 (TDRD7), mRNA.	-1.82
GPR143	Homo sapiens G protein-coupled receptor 143 (GPR143), mRNA.	-1.81
PKNOX2	Homo sapiens PBX/knotted 1 homeobox 2 (PKNOX2), mRNA.	-1.81
ATP2A2	Homo sapiens ATPase, Ca++ transporting, cardiac muscle, slow twitch 2 (ATP2A2), transcript variant 2, mRNA.	-1.8
SHANK3	Homo sapiens SH3 and multiple ankyrin repeat domains 3 (SHANK3), mRNA.	-1.8
DKK3	Homo sapiens dickkopf homolog 3 (Xenopus laevis) (DKK3), transcript variant 1, mRNA.	-1.79
FHL1	Homo sapiens four and a half LIM domains 1 (FHL1), mRNA.	-1.79
HS.527387	ij28g12.x5 Melton Normalized Human Islet 4 N4-HIS 1 Homo sapiens cDNA clone IMAGE:6136150 3, mRNA sequence	-1.79
PIP4K2A	Homo sapiens phosphatidylinositol-5-phosphate 4-kinase, type II, alpha (PIP4K2A), mRNA.	-1.79
SHMT1	Homo sapiens serine hydroxymethyltransferase 1 (soluble) (SHMT1), transcript variant 1, mRNA.	-1.79
BTBD3	Homo sapiens BTB (POZ) domain containing 3 (BTBD3), transcript variant 1, mRNA.	-1.78
ISG20L1	Homo sapiens interferon stimulated exonuclease gene 20kDa-like 1 (ISG20L1), mRNA.	-1.78
TP53INP1	Homo sapiens tumor protein p53 inducible nuclear protein 1 (TP53INP1), mRNA.	-1.78
MSX1	Homo sapiens msh homeobox 1 (MSX1), mRNA.	-1.77
TMEM54	Homo sapiens transmembrane protein 54 (TMEM54), mRNA.	-1.77
TRAK2	Homo sapiens trafficking protein, kinesin binding 2 (TRAK2), mRNA.	-1.77
TNFRSF14	Homo sapiens tumor necrosis factor receptor superfamily, member 14 (herpesvirus entry mediator) (TNFRSF14), mRNA.	-1.76
HMG20B	Homo sapiens high-mobility group 20B (HMG20B), mRNA.	-1.75
HOOK1	Homo sapiens hook homolog 1 (Drosophila) (HOOK1), mRNA.	-1.75
TFAP2A	Homo sapiens transcription factor AP-2 alpha (activating enhancer binding protein 2 alpha) (TFAP2A), transcript variant 3, mRNA.	-1.75
HOXD1	Homo sapiens homeobox D1 (HOXD1), mRNA.	-1.74
IRF4	Homo sapiens interferon regulatory factor 4 (IRF4), mRNA.	-1.74
STMN3	Homo sapiens stathmin-like 3 (STMN3), mRNA.	-1.74
TRIM2	Homo sapiens tripartite motif-containing 2 (TRIM2), mRNA.	-1.74
VAV3	Homo sapiens vav 3 guanine nucleotide exchange factor (VAV3), transcript variant 1, mRNA.	-1.74
TAF7L	Homo sapiens TAF7-like RNA polymerase II, TATA box binding protein (TBP)-associated factor, 50kDa (TAF7L), mRNA.	-1.73
TBC1D16	Homo sapiens TBC1 domain family, member 16 (TBC1D16), mRNA.	-1.73
ATOH8	Homo sapiens atonal homolog 8 (Drosophila) (ATOH8), mRNA.	-1.72
DBNDD1	Homo sapiens dysbindin (dystrobrevin binding protein 1) domain containing 1 (DBNDD1), transcript variant 1, mRNA.	-1.72
PHYH	Homo sapiens phytanoyl-CoA 2-hydroxylase (PHYH), transcript variant 2, mRNA.	-1.72
SERPINE2	Homo sapiens serpin peptidase inhibitor, clade E (nexin, plasminogen activator inhibitor type 1), member 2 (SERPINE2), mRNA.	-1.72
C6ORF117	Homo sapiens chromosome 6 open reading frame 117 (C6orf117), mRNA.	-1.71
BCAN	Homo sapiens brevican (BCAN), transcript variant 1, mRNA.	-1.7
BTBD3	Homo sapiens BTB (POZ) domain containing 3 (BTBD3), transcript variant 1, mRNA.	-1.7
KU-MEL-3	Homo sapiens KU-MEL-3 protein (KU-MEL-3), mRNA.	-1.7
PRKCH	Homo sapiens protein kinase C, eta (PRKCH), mRNA.	-1.7
SLC17A6	Homo sapiens solute carrier family 17 (sodium-dependent inorganic phosphate cotransporter), member 6 (SLC17A6), mRNA.	-1.7
APOD	Homo sapiens apolipoprotein D (APOD), mRNA.	-1.69
PALM	Homo sapiens paralemmin (PALM), transcript variant 1, mRNA.	-1.69
TUBB2B	Homo sapiens tubulin, beta 2B (TUBB2B), mRNA.	-1.69
KCNS3	Homo sapiens potassium voltage-gated channel, delayed-rectifier, subfamily S, member 3 (KCNS3), mRNA.	-1.68
NLGN1	Homo sapiens neuroligin 1 (NLGN1), mRNA.	-1.68
PDLIM3	Homo sapiens PDZ and LIM domain 3 (PDLIM3), mRNA.	-1.68
PLXNB1	Homo sapiens plexin B1 (PLXNB1), mRNA.	-1.68
SDCBP	Homo sapiens syndecan binding protein (syntenin) (SDCBP), transcript variant 2, mRNA.	-1.68
ENOSF1	Homo sapiens enolase superfamily member 1 (ENOSF1), mRNA.	-1.67
RASGRP3	Homo sapiens RAS guanyl releasing protein 3 (calcium and DAG-regulated) (RASGRP3), mRNA.	-1.67
SVIL	Homo sapiens supervillin (SVIL), transcript variant 1, mRNA.	-1.67
CA14	Homo sapiens carbonic anhydrase XIV (CA14), mRNA.	-1.66
FCGRT	Homo sapiens Fc fragment of IgG, receptor, transporter, alpha (FCGRT), transcript variant 1, mRNA.	-1.66
HS.57079	Homo sapiens cDNA FLJ13267 fis, clone OVARC1000964	-1.66
PCDH7	Homo sapiens protocadherin 7 (PCDH7), transcript variant a, mRNA.	-1.66
TRPM8	Homo sapiens transient receptor potential cation channel, subfamily M, member 8 (TRPM8), mRNA.	-1.66
ATF3	Homo sapiens activating transcription factor 3 (ATF3), transcript variant 4, mRNA.	-1.65
C1ORF85	Homo sapiens chromosome 1 open reading frame 85 (C1orf85), mRNA.	-1.65
FAM84B	Homo sapiens family with sequence similarity 84, member B (FAM84B), mRNA.	-1.65
MS4A7	Homo sapiens membrane-spanning 4-domains, subfamily A, member 7 (MS4A7), transcript variant 2, mRNA.	-1.65
RIPK5	Homo sapiens receptor interacting protein kinase 5 (RIPK5), transcript variant 1, mRNA.	-1.65
AK3	Homo sapiens adenylate kinase 3 (AK3), nuclear gene encoding mitochondrial protein, mRNA.	-1.64
C17ORF93	Homo sapiens chromosome 17 open reading frame 93 (C17orf93), non-coding RNA.	-1.64
CLDN1	Homo sapiens claudin 1 (CLDN1), mRNA.	-1.64
MYH10	Homo sapiens myosin, heavy chain 10, non-muscle (MYH10), mRNA.	-1.64
TBX2	Homo sapiens T-box 2 (TBX2), mRNA.	-1.64
CUGBP2	Homo sapiens CUG triplet repeat, RNA binding protein 2 (CUGBP2), transcript variant 2, mRNA.	-1.63
HSPA6	Homo sapiens heat shock 70kDa protein 6 (HSP70B') (HSPA6), mRNA.	-1.63
ROPN1B	Homo sapiens ropporin, rhophilin associated protein 1B (ROPN1B), mRNA.	-1.63
SLC2A10	Homo sapiens solute carrier family 2 (facilitated glucose transporter), member 10 (SLC2A10), mRNA.	-1.63
PRKD1	Homo sapiens protein kinase D1 (PRKD1), mRNA.	-1.62
SEPT5	Homo sapiens septin 5 (SEPT5), mRNA.	-1.62
C1QL4	Homo sapiens complement component 1, q subcomponent-like 4 (C1QL4), mRNA.	-1.61
FEZ1	Homo sapiens fasciculation and elongation protein zeta 1 (zygin I) (FEZ1), transcript variant 1, mRNA.	-1.61
GNG7	Homo sapiens guanine nucleotide binding protein (G protein), gamma 7 (GNG7), mRNA.	-1.61
LOC401115	PREDICTED: Homo sapiens hypothetical gene supported by BC038466; BC062790 (LOC401115), mRNA.	-1.61
MLLT11	Homo sapiens myeloid/lymphoid or mixed-lineage leukemia (trithorax homolog, Drosophila); translocated to, 11 (MLLT11), mRNA.	-1.61
SGK	Homo sapiens serum/glucocorticoid regulated kinase (SGK), mRNA.	-1.61
TMEM16D	Homo sapiens transmembrane protein 16D (TMEM16D), mRNA.	-1.61
FES	Homo sapiens feline sarcoma oncogene (FES), mRNA.	-1.6
HS.434957	Homo sapiens, clone IMAGE:3618365, mRNA	-1.6
MCOLN3	Homo sapiens mucolipin 3 (MCOLN3), mRNA.	-1.6
SESN1	Homo sapiens sestrin 1 (SESN1), mRNA.	-1.6
TFAP2C	Homo sapiens transcription factor AP-2 gamma (activating enhancer binding protein 2 gamma) (TFAP2C), mRNA.	-1.6
HMOX1	Homo sapiens heme oxygenase (decycling) 1 (HMOX1), mRNA.	-1.59
JPH1	Homo sapiens junctophilin 1 (JPH1), mRNA.	-1.59
ZFP106	Homo sapiens zinc finger protein 106 homolog (mouse) (ZFP106), mRNA.	-1.59
ZFP106	Homo sapiens zinc finger protein 106 homolog (mouse) (ZFP106), mRNA.	-1.58
ATP10A	Homo sapiens ATPase, class V, type 10A (ATP10A), mRNA.	-1.57
C10ORF58	Homo sapiens chromosome 10 open reading frame 58 (C10orf58), transcript variant 1, mRNA.	-1.57
COL11A1	Homo sapiens collagen, type XI, alpha 1 (COL11A1), transcript variant A, mRNA.	-1.57
DYNC1I1	Homo sapiens dynein, cytoplasmic 1, intermediate chain 1 (DYNC1I1), mRNA.	-1.57
SEPT4	Homo sapiens septin 4 (SEPT4), transcript variant 2, mRNA.	-1.57
SHANK3	Homo sapiens SH3 and multiple ankyrin repeat domains 3 (SHANK3), mRNA.	-1.57
BAIAP2L2	Homo sapiens BAI1-associated protein 2-like 2 (BAIAP2L2), mRNA.	-1.56
CABLES1	Homo sapiens Cdk5 and Abl enzyme substrate 1 (CABLES1), transcript variant 1, mRNA.	-1.56
DYNC1LI2	Homo sapiens dynein, cytoplasmic 1, light intermediate chain 2 (DYNC1LI2), mRNA.	-1.56
PLOD3	Homo sapiens procollagen-lysine, 2-oxoglutarate 5-dioxygenase 3 (PLOD3), mRNA.	-1.56
BAMBI	Homo sapiens BMP and activin membrane-bound inhibitor homolog (Xenopus laevis) (BAMBI), mRNA.	-1.55
MAPK1	Homo sapiens mitogen-activated protein kinase 1 (MAPK1), transcript variant 2, mRNA.	-1.55
NET1	Homo sapiens neuroepithelial cell transforming 1 (NET1), transcript variant 1, mRNA.	-1.55
NRCAM	Homo sapiens neuronal cell adhesion molecule (NRCAM), transcript variant 2, mRNA.	-1.55
PPM1H	Homo sapiens protein phosphatase 1H (PP2C domain containing) (PPM1H), mRNA.	-1.55
TMEM117	Homo sapiens transmembrane protein 117 (TMEM117), mRNA.	-1.55
TNFRSF10B	Homo sapiens tumor necrosis factor receptor superfamily, member 10b (TNFRSF10B), transcript variant 1, mRNA.	-1.55
BCAN	Homo sapiens brevican (BCAN), transcript variant 2, mRNA.	-1.54
H2AFJ	Homo sapiens H2A histone family, member J (H2AFJ), transcript variant 1, mRNA.	-1.54
CXCL1	Homo sapiens chemokine (C-X-C motif) ligand 1 (melanoma growth stimulating activity, alpha) (CXCL1), mRNA.	-1.53
GYG2	Homo sapiens glycogenin 2 (GYG2), mRNA.	-1.53
MFSD3	Homo sapiens major facilitator superfamily domain containing 3 (MFSD3), mRNA.	-1.53
PAQR8	Homo sapiens progestin and adipoQ receptor family member VIII (PAQR8), mRNA.	-1.53
TCFL5	Homo sapiens transcription factor-like 5 (basic helix-loop-helix) (TCFL5), mRNA.	-1.53
ARHGEF6	Homo sapiens Rac/Cdc42 guanine nucleotide exchange factor (GEF) 6 (ARHGEF6), mRNA.	-1.52
ATP2A2	Homo sapiens ATPase, Ca++ transporting, cardiac muscle, slow twitch 2 (ATP2A2), transcript variant 1, mRNA.	-1.52
CPE	Homo sapiens carboxypeptidase E (CPE), mRNA.	-1.52
FTH1	Homo sapiens ferritin, heavy polypeptide 1 (FTH1), mRNA.	-1.52
HS.579631	AGENCOURT_10229596 NIH_MGC_141 Homo sapiens cDNA clone IMAGE:6563923 5, mRNA sequence	-1.52
SMAD6	Homo sapiens SMAD family member 6 (SMAD6), transcript variant 1, mRNA.	-1.52
TYRO3	Homo sapiens TYRO3 protein tyrosine kinase (TYRO3), mRNA.	-1.52
TTYH2	Homo sapiens tweety homolog 2 (Drosophila) (TTYH2), transcript variant 1, mRNA.	-1.51
ZC3H11B	PREDICTED: Homo sapiens misc_RNA (ZC3H11B), miscRNA.	-1.51
ATP2A2	Homo sapiens ATPase, Ca++ transporting, cardiac muscle, slow twitch 2 (ATP2A2), transcript variant 1, mRNA.	-1.5
S100A1	Homo sapiens S100 calcium binding protein A1 (S100A1), mRNA.	-1.5
TNFRSF21	Homo sapiens tumor necrosis factor receptor superfamily, member 21 (TNFRSF21), mRNA.	-1.5
TRPM8	Homo sapiens transient receptor potential cation channel, subfamily M, member 8 (TRPM8), mRNA.	-1.5

## Sheet: up_exclusively_in_4C-HA-MITF
Supplementary Table 3. Expression array analysis in Hermes 3C and 4C control cells and their derivative 3C-HA-MITF and 4C-HA-MITF. The values are Log2 of foldchanges in the indicated comparisons
List of upregulated genes in 4C-HA-MITF vs 4C-control that are not upregulated in 3C-HA-MITF vs 3C-control nor in 4C vs 3C								List of upregulated genes in 4C-HA-MITF vs 4C-control that are not upregulated in 3C-HA-MITF vs 3C-control that are classfied as "epithelial to mesenchimal transition genes" according to "HALLMARK_EPITHELIAL_MESENCHYMAL_TRANSITION [200]"in the Gene Set Enrichment Analysis
205 genes		37 genes upregulated exclusively in 4c-HAMITF						35 EMT genes
AK5		KCNK2						ITGB5
EVI2A		VIL2						BDNF
PLIN2		AKR1A1						NT5E
ALDH1A3		CITED4						PLAUR
PITX2		LOC729768						VEGFA
PSG4		HS.564874						OXTR
DHCR24		FGF5						TNC
HLA-F		FKBP5						NTM
ITGB5		TMEM138						ITGA5
FOSB		TMEM51						TPM1
SLC2A1		CTGF						COL5A1
HS3ST3A1		F2R						TAGLN
BCAR3		MGC87042						NOTCH2
BDNF		SOD2						MYLK
LOC148915		CFH						COL6A2
NT5E		BCL6						GJA1
AKR7A3		RTN4						VEGFC
KCTD12		CYP4V2						CADM1
PLAUR		HIPK2						LOX
VEGFA		HK2						PMP22
C8ORF13		MAF						SERPINE1
CHN1		BHLHB2						TNFRSF12A
NRIP3		STAT1						THBS1
HS.155736		CD9						BASP1
AGAP3		PDE4B						ABI3BP
EGFR		STC1						DKK1
OXTR		CKB						SCG2
RERE		MICB						CYR61
PBX3		ODC1						RGS4
SMAD3		RGS17						COL1A1
TNC		TMSB4X						TNFRSF11B
ACSL4		CCDC109B						GREM1
MGLL		GAS6						IL6
NUAK1		VGF						TGFBI
IRF7		SPHK1						SPOCK1
BMPER		NNMT
EFNB2		DPYSL3
FNDC1
STEAP1
MME
NTM
CCBE1
FRMD6
CASP1
IFIT1
IRAK1
ITGA5
FPR3
SC4MOL
TPM1
APBB1IP
IRAK2
ANKRD29
CPA4
IFITM1
COL5A1
KIAA1671
CD70
DUSP10
FOS
ERAP2
PIM1
HLA-DRB6
CDCP1
DCBLD2
ADAMDEC1
EEF1A2
HLA-DRB4
STEAP3
ZNF385D
TSC22D3
SH2B3
TIPARP
CD82
CAV1
ACOT7
IFI44
IRF1
MTE
NRP1
IRX3
C5ORF62
GBP1
ISG15
TAGLN
KRTAP1-5
C1R
CRISPLD2
RND3
TMEM176A
ITGA11
LOC649143
NOTCH2
EFEMP1
HMGA1
HLA-DRA
FOSL1
MYLK
ADAMTS1
COL6A2
CD74
IGFN1
S100A3
ARHGAP22
IFI44L
L1CAM
PRDM8
C1ORF115
C21ORF7
CCL5
NPC1
LOC728946
GJA1
DDAH1
KCNMA1
CITED2
S100A16
TBC1D2
PTGES
NIPAL4
PGM5
VEGFC
CADM1
FAM38B
LOX
PPL
HS.311428
FST
INSIG1
SLC38A1
AMPH
FAM20C
WNT5B
LOC646723
LPAR1
MT1X
PMP22
SCIN
CDH13
SERPINE1
SLC12A8
TNFRSF12A
ACO1
COL6A1
THBS1
BASP1
ABI3BP
ANKRD1
TNFRSF1B
DKK1
RAC2
TOX2
TXNIP
LPXN
OLFML2B
CSF2
SCG2
CAMK2B
LOC730415
C1S
KCNJ2
CYR61
HS.25318
RGS4
C20ORF100
COL1A1
MT1E
LOC100129681
TNFRSF11B
HLA-B
SPOCD1
C5ORF13
CHST15
TM4SF1
ITGA3
GREM1
IL1RN
GBP2
LOC441019
MT2A
BST2
MT1A
SERPINB2
SCG5
KIAA1644
SLC2A5
IL1B
IL6
ERRFI1
AXL
LDLR
IFI27
ARNT2
LRRC32
PLAU
NPTX1
COLEC12
TGFBI
BEX1
VASN
KIAA1199
ACTG2
STC2
WISP2
SPOCK1

## Sheet: down_exclusively_in_4C-HA-MITF
Supplementary Table 3. Expression array analysis in Hermes 3c and 4c cells and their derivative 3c-MITFhi and 4c-MITFhi. The values are Log2 of foldchanges in the indicated comparisons:
List of downregulated genes in 4C-HA-MITF vs 4C that are not upregulated in 3C-HA-MITF vs 3C-control nor in 4C vs 3C
174 genes		101 genes downregulated exclusively in 4c-HAMITF
MLANA		ADAM23
RAP1GAP		CCL18
FCRLA		KAT2B
SEMA6A		DPYSL4
D4S234E		LOC728715
DLL3		SPP1
AIF1L		CYFIP2
SERPINF1		LOC100134134
ACTA2		DDIT3
EDNRB		LEPREL1
QPCT		ROPN1
DCT		ADARB1
CAPN3		STXBP6
SOX10		IDH2
FBLN1		NCK2
HTATIP2		SIPA1L2
LOC387763		SYNPR
HES6		MAL
OLFM1		RAGE
HMOX1		GDF15
SYK		BAX
CITED1		GHR
RBPMS2		RFTN2
C18ORF51		RCAN1
CEACAM1		RNF150
MITF		PI15
PIR		SEPT3
FAM69B		SORL1
IL17D		GYG2
MARCKSL1		IGFBP4
BEST1		COCH
RAB38		MAFB
C7ORF41		ITPK1
OSTM1		SGK1
PLP1		GSN
C6ORF218		MEF2C
EFHD1		ARHGEF5L
PHACTR1		MXD4
MICAL1		TDRD7
TUBB2B		PKNOX2
SLFN11		ATP2A2
C18ORF56		HS.527387
HSPA6		PIP4K2A
RENBP		SHMT1
TNFRSF19		ISG20L1
PRDM7		TRAK2
TYR		HOOK1
TYRP1		STMN3
GPR143		TRIM2
FAM174B		VAV3
KRTAP19-1		TAF7L
PLA1A		ATOH8
STXBP1		DBNDD1
LRP3		PHYH
CA14		KU-MEL-3
C19ORF28		SLC17A6
C9ORF93		APOD
RAB3IL1		NLGN1
GPM6B		PDLIM3
P2RX7		RASGRP3
TBC1D16		SVIL
FABP5		FCGRT
ZFYVE16		HS.57079
HSPA5		PCDH7
KIAA0367		ATF3
NRBP2		FAM84B
LZTS1		MS4A7
HS.371609		AK3
HTRA1		C17ORF93
MSC		CLDN1
PPM1H		MYH10
CDK2		CUGBP2
CPXM2		SLC2A10
SNAI2		SEPT5
CHCHD6		C1QL4
SAT1		GNG7
SORBS1		LOC401115
CXCL1		SGK
CTSL2		TMEM16D
FAM53B		FES
NES		MCOLN3
SASH1		TFAP2C
DSTYK		JPH1
TBC1D7		ZFP106
APOE		SEPT4
IGSF3		BAIAP2L2
LOC642956		CABLES1
ATP10A		DYNC1LI2
PALM		MAPK1
ZMAT3		NET1
HPGD		NRCAM
C6ORF117		PAQR8
CDKN1A		TCFL5
GPR19		ARHGEF6
HOXD1		CPE
HS.434957		FTH1
NTF3		HS.579631
PGCP		SMAD6
DKK3		TYRO3
UBL3		ZC3H11B
RIPK5		S100A1
RGS12
SHANK3
FHL1
IRF4
MLLT11
TMEM140
MSX1
ST3GAL4
TTYH2
BCAN
CRYAB
EPB41L3
TP53INP1
C19ORF64
VANGL2
TMEM54
KRTAP19-6
TFAP2A
C14ORF147
EFNB3
ID2
NQO1
AKAP12
C12ORF76
PLXNB1
PRKCH
SH3PXD2A
RAB32
TNFRSF14
ENOSF1
MFSD3
ADCY1
C10ORF58
C1ORF85
CHSY3
RGS20
KCNJ13
MSRB2
PRKD1
DYNC1I1
SESN1
BAMBI
ROPN1B
GAS7
HSPB8
ID3
TNFRSF21
H2AFJ
KCNS3
SOCS2
TBX2
CRYL1
SHC4
TMEM117
COL11A1
CA8
PYGB
ST6GALNAC2
TRPM8
PLOD3
BTBD3
C6ORF192
SDCBP
C20ORF108
TNFRSF10B
FHOD3
LOC729680
ERBB3
FEZ1
HMG20B
HS.505676
SERPINE2
SORCS1

## Sheet: Genes_bound_by_MITF
Supplementary Table 3. Expression array analysis in Hermes 3C and 4C control cells and their derivative 3C-HA-MITF and 4C-HA-MITF.
Upregulated genes bound by MITF within 25kb						downregulated genes bound by MITF within 25kb
within the 205			within the 37			within the 174			within the 101
ABI3BP			AKR1A1			ACTA2			ADAM23
ACO1			BCL6			ADCY1			ADARB1
ACOT7			CCDC109B			AKAP12			AK3
ACSL4			CD9			APOE			APOD
ACTG2			CFH			ATP10A			ARHGEF6
ADAMDEC1			CITED4			BAMBI			ATF3
ADAMTS1			CKB			BCAN			ATOH8
AGAP3			CTGF			BEST1			ATP2A2
AK5			CYP4V2			BTBD3			BAIAP2L2
AKR7A3			DPYSL3			CA14			BAX
ALDH1A3			F2R			CA8			C1QL4
AMPH			FGF5			CAPN3			CABLES1
ANKRD1			FKBP5			CDK2			CCL18
ANKRD29			GAS6			CDKN1A			CLDN1
APBB1IP			HIPK2			CEACAM1			CPE
ARHGAP22			HK2			CHCHD6			CYFIP2
ARNT2			KCNK2			CHSY3			DBNDD1
AXL			MAF			CITED1			DDIT3
BASP1			MICB			COL11A1			DPYSL4
BCAR3			NNMT			CPXM2			DYNC1LI2
BDNF			ODC1			CRYAB			FAM84B
BEX1			PDE4B			CRYL1			FCGRT
BMPER			RGS17			CTSL2			FES
BST2			RTN4			CXCL1			FTH1
C1R			SOD2			D4S234E			GDF15
C1S			SPHK1			DCT			GHR
CADM1			STAT1			DKK3			GNG7
CAMK2B			STC1			DLL3			GSN
CASP1			TMEM138			DSTYK			GYG2
CAV1			TMEM51			DYNC1I1			HOOK1
CCBE1			TMSB4X			EDNRB			IDH2
CCL5			VGF			EFHD1			IGFBP4
CD70						ENOSF1			ITPK1
CD74						EPB41L3			JPH1
CD82						ERBB3			KAT2B
CDCP1						FABP5			KU-MEL-3
CDH13						FAM174B			LEPREL1
CHN1						FAM53B			MAFB
CHST15						FAM69B			MAL
CITED2						FBLN1			MAPK1
COL1A1						FCRLA			MCOLN3
COL5A1						FEZ1			MEF2C
COL6A1						FHL1			MS4A7
COL6A2						FHOD3			MXD4
COLEC12						GAS7			MYH10
CPA4						GPM6B			NCK2
CRISPLD2						GPR143			NET1
CSF2						GPR19			NLGN1
CYR61						H2AFJ			NRCAM
DCBLD2						HES6			PAQR8
DDAH1						HMG20B			PCDH7
DHCR24						HMOX1			PDLIM3
DKK1						HOXD1			PHYH
DUSP10						HPGD			PI15
EEF1A2						HSPA5			PIP4K2A
EFEMP1						HSPA6			PKNOX2
EFNB2						HTATIP2			RASGRP3
EGFR						HTRA1			RCAN1
ERAP2						ID2			RFTN2
ERRFI1						ID3			RNF150
EVI2A						IGSF3			S100A1
FAM20C						IL17D			SGK1
FNDC1						IRF4			SHMT1
FOS						KCNS3			SIPA1L2
FOSB						KRTAP19-1			SLC2A10
FOSL1						LZTS1			SMAD6
FPR3						MARCKSL1			SORL1
FRMD6						MFSD3			SPP1
FST						MICAL1			STMN3
GBP1						MITF			STXBP6
GBP2						MLANA			SVIL
GREM1						MLLT11			SYNPR
HLA-B						MSC			TAF7L
HLA-F						MSX1			TCFL5
HMGA1						NES			TDRD7
HS3ST3A1						NQO1			TFAP2C
IFI27						NRBP2			TRAK2
IFI44L						OSTM1			TRIM2
IFIT1						P2RX7			TYRO3
IFITM1						PALM			VAV3
IGFN1						PGCP			ZFP106
IL1B						PHACTR1
IL1RN						PIR
IL6						PLA1A
INSIG1						PLOD3
IRAK1						PLP1
IRAK2						PLXNB1
IRF1						PPM1H
IRF7						PRDM7
IRX3						PRKCH
ISG15						PRKD1
ITGA11						PYGB
ITGA3						QPCT
ITGA5						RAB32
ITGB5						RAB38
KCNJ2						RAB3IL1
KCNMA1						RAP1GAP
KCTD12						RENBP
KIAA1199						RGS12
KIAA1644						RGS20
KIAA1671						SASH1
KRTAP1-5						SAT1
L1CAM						SDCBP
LDLR						SEMA6A
LOX						SERPINE2
LPAR1						SERPINF1
LPXN						SESN1
LRRC32						SH3PXD2A
MGLL						SHANK3
MME						SHC4
MT1A						SNAI2
MT1E						SOCS2
MT1X						SORBS1
MT2A						SORCS1
MTE						SOX10
MYLK						ST3GAL4
NIPAL4						ST6GALNAC2
NOTCH2						STXBP1
NPC1						SYK
NPTX1						TBC1D16
NRIP3						TBC1D7
NRP1						TBX2
NT5E						TFAP2A
NTM						TMEM117
NUAK1						TMEM140
OLFML2B						TMEM54
OXTR						TNFRSF10B
PBX3						TNFRSF14
PGM5						TNFRSF19
PIM1						TNFRSF21
PITX2						TP53INP1
PLAU						TRPM8
PLAUR						TTYH2
PLIN2						TUBB2B
PMP22						TYR
PPL						TYRP1
PRDM8						UBL3
PSG4						ZFYVE16
PTGES						ZMAT3
RAC2
RERE
RGS4
RND3
S100A16
S100A3
SCG2
SCG5
SCIN
SERPINB2
SERPINE1
SH2B3
SLC12A8
SLC2A1
SLC2A5
SLC38A1
SMAD3
SPOCD1
SPOCK1
STC2
STEAP1
STEAP3
TBC1D2
TGFBI
THBS1
TIPARP
TM4SF1
TNC
TNFRSF11B
TNFRSF12A
TNFRSF1B
TOX2
TPM1
TSC22D3
TXNIP
VASN
VEGFA
VEGFC
WISP2
WNT5B
ZNF385D
