# Supplementary material for: Dysregulation of MITF Leads to Transformation in MC1R-Defective Melanocytes
Source: Cancers (Basel). 2020 Jun 28;12(7):1719. doi: 10.3390/cancers12071719 (PMC7408466; doi:10.3390/cancers12071719)
Supplement: Supplementary file 1 [file cancers-12-01719-s001.zip › Supplementary_Table_5.xlsx]

## Sheet: Sheet1
Supplementary Table 5. Primers and Oligos sequences
Gene name	Primer sequences qRT-PCR
MITF-M	FORWARD (5′-CAT-TGT-TAT-GCT-GGA-AAT-GCT-AGA-3′)
	REVERSE (5′-GC-TAA-AGT-GGT-AGA-AAG-GTA-CTG-C-3′)
SOX10	FORWARD (5′-GAC-CAG-TAC-CCG-CAC-CTG-3′)
	REVERSE (5′-CGC-TTG-TCA-CTT-TCG-TTC-AG-3′)
TBP	FORWARD 5′-GCC-CGA-AAC-GCC-GAA-TAT-3′
	REVERSE (5′-CGT-GGC-TCT-CTT-ATC-CTC-ATG-A-3′)
RPLPO	FORWARD (5′-CGC-TGC-TGA-ACA-TGC-TCA-AC-3′)
	REVERSE (5′-TCG-AAC-ACC-TGC-TGG-ATG-AC-3′)
AXL	FORWARD (5`-AAC-CAG-GAC-GAC-TCC-ATC-C-3′)
	REVERSE (5′-AGC-TCT-GAC-CTC-GTG-CAG-AT-3′)
SPOCK1	FORWARD (5’-CAC- GAG-GAT-GCG-AAC-AGA-GT-3’)
	REVERSE (5’-GAA-GGG-TCA-AGC-AGG-AGG-TC-3’)
GREM1	FORWARD (5’-CGG-AGC-GCA-AAT-ACC-TGA-AG-3’)
	REVERSE (5’-GGT-TGA-TGA-TGG-TGC-GAC-TGT-3’)
IRES	FORWARD (5´-CTA-ACG-TTA-CTG-GCC-GAA-GC-3´)
	REVERSE (5´-TCA-CAT-TGC-CAA-AAG-ACG-GC-3)
PTEN	Unique Assay ID: qHsaCED0036796
TGFBI	Unique Assay ID: qHsaCED0057289
IL6	IL6 Unique Assay ID: qHsaCED0044677
	RNA interference sequences
MITF	Sense (5´-GCA-GUA-CCU-UUC-UAC-CAC-U-3´)
	anti sense (5´-AGU-GGU-AGA-AAG-GUA-CUG-C-3´)
